# Supplementary material for: Rat microbial biogeography and age-dependent lactic acid bacteria in healthy lungs
Source: Lab Anim (NY). 2024 Jan 31;53(2):43–55. doi: 10.1038/s41684-023-01322-x (PMC10834367; doi:10.1038/s41684-023-01322-x)
Supplement: Supplementary file 3 — Supplementary Data 1–8. [file 41684_2023_1322_MOESM3_ESM.zip]

Archive with 17 entries (16 files):
- Supplementary Tables/
- Supplementary Tables/Supplementary Data 6. Age-dependent species taxonomy information and pairwise p-values between stages in six tissue types.xlsx
- __MACOSX/Supplementary Tables/._Supplementary Data 6. Age-dependent species taxonomy information and pairwise p-values between stages in six tissue types.xlsx
- Supplementary Tables/Supplementary Data 8. Pattern-specific microbial species correlations with host genes and enriched pathways.xlsx
- __MACOSX/Supplementary Tables/._Supplementary Data 8. Pattern-specific microbial species correlations with host genes and enriched pathways.xlsx
- Supplementary Tables/Supplementary Data 1. Tissue-level core microbial species.xlsx
- __MACOSX/Supplementary Tables/._Supplementary Data 1. Tissue-level core microbial species.xlsx
- Supplementary Tables/Supplementary Data 2. 2829 species-level microbial OUT table in 660 samples.xlsx
- __MACOSX/Supplementary Tables/._Supplementary Data 2. 2829 species-level microbial OUT table in 660 samples.xlsx
- Supplementary Tables/Supplementary Data 4. Order-level microbial relative abundances (%) of the 11 tissues at the newborn, adolescent, adult, and senior stages.xlsx
- __MACOSX/Supplementary Tables/._Supplementary Data 4. Order-level microbial relative abundances (%) of the 11 tissues at the newborn, adolescent, adult, and senior stages.xlsx
- Supplementary Tables/Supplementary Data 5. Tables of pairwise p-values of Lactobacillales and Pasteurellales from Figure 3.xlsx
- __MACOSX/Supplementary Tables/._Supplementary Data 5. Tables of pairwise p-values of Lactobacillales and Pasteurellales from Figure 3.xlsx
- Supplementary Tables/Supplementary Data 7. Microbial community taxonomy information and tissue subtype classification results.xlsx
- __MACOSX/Supplementary Tables/._Supplementary Data 7. Microbial community taxonomy information and tissue subtype classification results.xlsx
- Supplementary Tables/Supplementary Data 3. Microbial relative abundances (%) of the 4 developmental stages at the phylum, the order, and the species levels.xlsx
- __MACOSX/Supplementary Tables/._Supplementary Data 3. Microbial relative abundances (%) of the 4 developmental stages at the phylum, the order, and the species levels.xlsx
