# Supplementary material for: Rat microbial biogeography and age-dependent lactic acid bacteria in healthy lungs
Source: Lab Anim (NY). 2024 Jan 31;53(2):43–55. doi: 10.1038/s41684-023-01322-x (PMC10834367; doi:10.1038/s41684-023-01322-x)
Supplement: Supplementary file 3 — Supplementary Data 1–8. [file 41684_2023_1322_MOESM3_ESM.zip › Supplementary Tables/Supplementary Data 6. Age-dependent species taxonomy information and pairwise p-values between stages in six tissue types.xlsx]

## Sheet: Lung
Supplementary Data 6. Age-dependent species taxonomy information and pairwise p-values between stages in six tissue types.
Tax ID	FDR	Kingdom	Phylum	Class	Order	Family	Genus	Species
11807	0.000573643	Viruses			Ortervirales	Retroviridae	Gammaretrovirus	Harvey murine sarcoma virus
11786	0.000680285	Viruses			Ortervirales	Retroviridae	Gammaretrovirus	Murine leukemia virus
99182	0.00289927	Viruses			Ortervirales	Retroviridae	Gammaretrovirus	Murine leukemia-related retroviruses
11819	0.00395628	Viruses			Ortervirales	Retroviridae	Gammaretrovirus	Spleen focus-forming virus
1605	6.61771e-08	Bacteria	Firmicutes	Bacilli	Lactobacillales	Lactobacillaceae	Lactobacillus	Lactobacillus animalis
315405	4.38362e-06	Bacteria	Firmicutes	Bacilli	Lactobacillales	Streptococcaceae	Streptococcus	Streptococcus gallolyticus
1825069	4.97682e-06	Bacteria	Firmicutes	Bacilli	Lactobacillales	Streptococcaceae	Streptococcus	Streptococcus marmotae
2021971	1.22561e-05	Bacteria	Firmicutes	Bacilli	Lactobacillales	Streptococcaceae	Streptococcus	Streptococcus respiraculi
634113	1.57639e-05	Bacteria	Proteobacteria	Gammaproteobacteria	Enterobacterales	Morganellaceae	Arsenophonus	Candidatus Arsenophonus lipoptenae
1307	3.57273e-05	Bacteria	Firmicutes	Bacilli	Lactobacillales	Streptococcaceae	Streptococcus	Streptococcus suis
1310	3.57273e-05	Bacteria	Firmicutes	Bacilli	Lactobacillales	Streptococcaceae	Streptococcus	Streptococcus sobrinus
1603	3.57273e-05	Bacteria	Firmicutes	Bacilli	Lactobacillales	Lactobacillaceae	Lactobacillus	Lactobacillus amylophilus
160660	3.57273e-05	Bacteria	Proteobacteria	Gammaproteobacteria	Chromatiales	Ectothiorhodospiraceae	Acidihalobacter	Acidihalobacter prosperus
1561003	3.57273e-05	Bacteria	Proteobacteria	Betaproteobacteria	Burkholderiales			bacterium 2013Arg42i
1888195	4.54727e-05	Bacteria	Firmicutes	Bacilli	Lactobacillales	Streptococcaceae	Streptococcus	Streptococcus himalayensis
1364	4.54727e-05	Bacteria	Firmicutes	Bacilli	Lactobacillales	Streptococcaceae	Lactococcus	Lactococcus piscium
1624	5.93373e-05	Bacteria	Firmicutes	Bacilli	Lactobacillales	Lactobacillaceae	Lactobacillus	Lactobacillus salivarius
1814128	7.61473e-05	Bacteria	Firmicutes	Bacilli	Lactobacillales	Streptococcaceae	Streptococcus	Streptococcus halotolerans
1398	0.000149244	Bacteria	Firmicutes	Bacilli	Bacillales	Bacillaceae	Bacillus	Bacillus coagulans
1917441	0.000247232	Bacteria	Firmicutes	Bacilli	Lactobacillales	Streptococcaceae	Streptococcus	Streptococcus ruminantium
400065	0.000268071	Bacteria	Firmicutes	Bacilli	Lactobacillales	Streptococcaceae	Streptococcus	Streptococcus merionis
1309	0.000272046	Bacteria	Firmicutes	Bacilli	Lactobacillales	Streptococcaceae	Streptococcus	Streptococcus mutans
1811193	0.000295723	Bacteria	Firmicutes	Bacilli	Lactobacillales	Streptococcaceae	Streptococcus	Streptococcus pantholopis
47715	0.000391288	Bacteria	Firmicutes	Bacilli	Lactobacillales	Lactobacillaceae	Lactobacillus	Lactobacillus rhamnosus
1032072	0.000440665	Bacteria	Proteobacteria	Epsilonproteobacteria	Campylobacterales	Campylobacteraceae	Arcobacter	Arcobacter molluscorum
1336	0.000680285	Bacteria	Firmicutes	Bacilli	Lactobacillales	Streptococcaceae	Streptococcus	Streptococcus equi
1345	0.000680285	Bacteria	Firmicutes	Bacilli	Lactobacillales	Streptococcaceae	Streptococcus	Streptococcus ferus
1623	0.00145019	Bacteria	Firmicutes	Bacilli	Lactobacillales	Lactobacillaceae	Lactobacillus	Lactobacillus ruminis
2424	0.00173879	Bacteria	Thermotogae	Thermotogae	Thermotogales	Fervidobacteriaceae	Fervidobacterium	Fervidobacterium nodosum
33959	0.00185594	Bacteria	Firmicutes	Bacilli	Lactobacillales	Lactobacillaceae	Lactobacillus	Lactobacillus johnsonii
82348	0.00205251	Bacteria	Firmicutes	Bacilli	Lactobacillales	Streptococcaceae	Streptococcus	Streptococcus pluranimalium
1346	0.00205251	Bacteria	Firmicutes	Bacilli	Lactobacillales	Streptococcaceae	Streptococcus	Streptococcus iniae
1392	0.00579633	Bacteria	Firmicutes	Bacilli	Bacillales	Bacillaceae	Bacillus	Bacillus anthracis
1334	0.0068883	Bacteria	Firmicutes	Bacilli	Lactobacillales	Streptococcaceae	Streptococcus	Streptococcus dysgalactiae
269673	0.00742208	Bacteria	Firmicutes	Bacilli	Bacillales	Sporolactobacillaceae	Sporolactobacillus	Sporolactobacillus terrae
1759399	0.00742208	Bacteria	Firmicutes	Bacilli	Lactobacillales	Streptococcaceae	Streptococcus	Streptococcus sp. A12
1622	0.00742208	Bacteria	Firmicutes	Bacilli	Lactobacillales	Lactobacillaceae	Lactobacillus	Lactobacillus murinus
113107	0.00826849	Bacteria	Firmicutes	Bacilli	Lactobacillales	Streptococcaceae	Streptococcus	Streptococcus australis
1452	0.0100205	Bacteria	Firmicutes	Bacilli	Bacillales	Bacillaceae	Bacillus	Bacillus atrophaeus
1348	0.01164	Bacteria	Firmicutes	Bacilli	Lactobacillales	Streptococcaceae	Streptococcus	Streptococcus parauberis
206	0.0117301	Bacteria	Proteobacteria	Epsilonproteobacteria	Campylobacterales	Campylobacteraceae	Campylobacter	Campylobacter sputorum
488	0.0120561	Bacteria	Proteobacteria	Betaproteobacteria	Neisseriales	Neisseriaceae	Neisseria	Neisseria mucosa
1303	0.0167274	Bacteria	Firmicutes	Bacilli	Lactobacillales	Streptococcaceae	Streptococcus	Streptococcus oralis
29303	0.0181002	Bacteria	Actinobacteria	Actinobacteria	Streptomycetales	Streptomycetaceae	Streptomyces	Streptomyces cattleya
1305	0.0238418	Bacteria	Firmicutes	Bacilli	Lactobacillales	Streptococcaceae	Streptococcus	Streptococcus sanguinis
1428	0.025446	Bacteria	Firmicutes	Bacilli	Bacillales	Bacillaceae	Bacillus	Bacillus thuringiensis
1402	0.0290937	Bacteria	Firmicutes	Bacilli	Bacillales	Bacillaceae	Bacillus	Bacillus licheniformis
44008	0.0324432	Bacteria	Firmicutes	Bacilli	Lactobacillales	Enterococcaceae	Enterococcus	Enterococcus cecorum
45972	0.0362942	Bacteria	Firmicutes	Bacilli	Bacillales	Staphylococcaceae	Staphylococcus	Staphylococcus pasteuri
1584	0.0412298	Bacteria	Firmicutes	Bacilli	Lactobacillales	Lactobacillaceae	Lactobacillus	Lactobacillus delbrueckii
1318	0.042522	Bacteria	Firmicutes	Bacilli	Lactobacillales	Streptococcaceae	Streptococcus	Streptococcus parasanguinis
39645	0.0458753	Bacteria	Proteobacteria	Alphaproteobacteria	Rhizobiales	Phyllobacteriaceae	Mesorhizobium	Mesorhizobium ciceri
Pairwise p-values between stages
Lactobacillales
	Senior	Adult	Adolescent
Adult	5.12967e-05	NA	NA
Adolescent	0.000128378	0.0796543	NA
Newborn	4.39923e-06	5.12967e-05	4.39923e-06
Ortervirales
	Senior	Adult	Adolescent
Adult	0.00597763	NA	NA
Adolescent	0.000478663	0.954905	NA
Newborn	2.45655e-05	0.454107	0.00306637
Campylobacterales
	Senior	Adult	Adolescent
Adult	0.025089	NA	NA
Adolescent	0.090361	0.509267	NA
Newborn	1.72557e-05	0.240221	7.87745e-05
Bacillales
	Senior	Adult	Adolescent
Adult	0.00438503	NA	NA
Adolescent	0.0864455	0.112477	NA
Newborn	1.58319e-05	0.0316956	0.000776475
Betaproteobacteria
	Senior	Adult	Adolescent
Adult	0.575739	NA	NA
Adolescent	0.000450074	0.000996904	NA
Newborn	6.34836e-05	9.66196e-05	0.236754
Enterobacterales
	Senior	Adult	Adolescent
Adult	0.788224	NA	NA
Adolescent	0.019849	0.019849	NA
Newborn	3.31578e-06	6.62368e-06	0.0216494
Chromatiales
	Senior	Adult	Adolescent
Adult	0.305495	NA	NA
Adolescent	0.00162329	0.0468106	NA
Newborn	9.53586e-06	9.8886e-05	0.0125897
Thermotogales
	Senior	Adult	Adolescent
Adult	0.284982	NA	NA
Adolescent	0.611473	0.483683	NA
Newborn	0.000207485	0.0330247	0.000827382
Neisseriales
	Senior	Adult	Adolescent
Adult	0.178495	NA	NA
Adolescent	0.122262	0.000912052	NA
Newborn	0.236003	0.00224682	0.395013
Streptomycetales
	Senior	Adult	Adolescent
Adult	0.0168945	NA	NA
Adolescent	0.626236	0.00620743	NA
Newborn	0.0161947	NA	0.00428369
Rhizobiales
	Senior	Adult	Adolescent
Adult	0.037915	NA	NA
Adolescent	0.037915	NA	NA
Newborn	0.037915	NA	NA

## Sheet: Testes
Table S6. Age-dependent species taxonomy information and pairwise p-values between stages in testes.
Tax ID	FDR	Kingdom	Phylum	Class	Order	Family	Genus	Species
1247	0.0114883	Bacteria	Firmicutes	Bacilli	Lactobacillales	Leuconostocaceae	Oenococcus	Oenococcus oeni
2507935	0.0116312	Bacteria	Firmicutes	Bacilli	Bacillales	Paenibacillaceae	Cohnella	Cohnella sp. HS21
379067	0.0116312	Bacteria	Actinobacteria	Actinobacteria	Streptomycetales	Streptomycetaceae	Streptomyces	Streptomyces bingchenggensis
2017485	0.0116312	Bacteria	Actinobacteria	Actinobacteria	Micrococcales	Dermabacteraceae	Brachybacterium	Brachybacterium sp. VR2415
1427364	0.0116312	Bacteria	Proteobacteria	Gammaproteobacteria			Candidatus Thioglobus	Candidatus Thioglobus singularis
1076	0.0116312	Bacteria	Proteobacteria	Alphaproteobacteria	Rhizobiales	Bradyrhizobiaceae	Rhodopseudomonas	Rhodopseudomonas palustris
754409	0.0116312	Bacteria	Bacteroidetes	Flavobacteriia	Flavobacteriales	Flavobacteriaceae	Winogradskyella	Winogradskyella sp. PG-2
34090	0.0116312	Bacteria	Chlorobi	Chlorobia	Chlorobiales	Chlorobiaceae	Pelodictyon	Pelodictyon phaeoclathratiforme
11834	0.0116312	Viruses			Ortervirales	Retroviridae	Gammaretrovirus	RD114 retrovirus
11768	0.0116312	Viruses			Ortervirales	Retroviridae	Gammaretrovirus	Feline leukemia virus
80867	0.020027	Bacteria	Proteobacteria	Betaproteobacteria	Burkholderiales	Comamonadaceae	Acidovorax	Acidovorax avenae
99182	0.0218667	Viruses			Ortervirales	Retroviridae	Gammaretrovirus	Murine leukemia-related retroviruses
359110	0.0231838	Bacteria	Proteobacteria	Gammaproteobacteria	Pseudomonadales	Pseudomonadaceae	Pseudomonas	Pseudomonas extremaustralis
64471	0.0386839	Bacteria	Cyanobacteria		Synechococcales	Synechococcaceae	Synechococcus	Synechococcus sp. CC9311
11786	0.0386839	Viruses			Ortervirales	Retroviridae	Gammaretrovirus	Murine leukemia virus
590745	0.0418632	Viruses			Ortervirales	Retroviridae	Gammaretrovirus	Mus musculus mobilized endogenous polytropic provirus
Pairwise p-values between stages
Pelodictyon phaeoclathratiforme
	Senior	Adult	Adolescent
Adult	0.00553732	NA	NA
Adolescent	0.00553732	1	NA
Newborn	1	0.00553732	0.00553732
Ortervirales spp.
	Senior	Adult	Adolescent
Adult	0.000932401	NA	NA
Adolescent	0.000932401	0.260761	NA
Newborn	0.833029	0.00372389	0.00372389
Rhodopseudomonas palustris
	Senior	Adult	Adolescent
Adult	0.00544114	NA	NA
Adolescent	0.00544114	0.229298	NA
Newborn	0.398025	0.00544114	0.00544114
Candidatus Thioglobus singulari
	Senior	Adult	Adolescent
Adult	0.0053461	NA	NA
Adolescent	0.006863	0.752184	NA
Newborn	0.434852	0.0053461	0.0053461
Streptomyces bingchenggensis
	Senior	Adult	Adolescent
Adult	0.005299	NA	NA
Adolescent	0.005299	0.909036	NA
Newborn	0.909036	0.005299	0.005299
Cohnella sp. HS21
	Senior	Adult	Adolescent
Adult	0.0040525	NA	NA
Adolescent	0.0040525	0.686278	NA
Newborn	0.686278	0.0040525	0.0040525
Synechococcus sp. CC9311
	Senior	Adult	Adolescent
Adult	0.057898	NA	NA
Adolescent	0.00525218	0.158545	NA
Newborn	0.827124	0.057898	0.00525218
Acidovorax avenae
	Senior	Adult	Adolescent
Adult	0.0145701	NA	NA
Adolescent	0.00703604	0.527466	NA
Newborn	0.527466	0.0051134	0.0051134
Brachybacterium sp. VR2415
	Senior	Adult	Adolescent
Adult	0.00325355	NA	NA
Adolescent	0.00328647	0.790627	NA
Newborn	0.0886932	0.00596406	0.00876659
Pseudomonas extremaustralis
	Senior	Adult	Adolescent
Adult	0.00708746	NA	NA
Adolescent	0.00708746	NA	NA
Newborn	0.0200517	0.339903	0.339903
Oenococcus oeni
	Senior	Adult	Adolescent
Adult	0.00200405	NA	NA
Adolescent	0.00200405	0.763148	NA
Newborn	0.00200405	NA	0.763148
Winogradskyella sp. PG-2
	Senior	Adult	Adolescent
Adult	0.00581244	NA	NA
Adolescent	0.00470517	0.520204	NA
Newborn	0.520204	0.00229801	0.00229801

## Sheet: Thymus
Table S6. Age-dependent species taxonomy information and pairwise p-values between stages in thymus.
Tax ID	FDR	Kingdom	Phylum	Class	Order	Family	Genus	Species
56	0.00685381	Bacteria	Proteobacteria	Deltaproteobacteria	Myxococcales	Polyangiaceae	Sorangium	Sorangium cellulosum
589873	0.0411885	Bacteria	Proteobacteria	Gammaproteobacteria	Alteromonadales	Alteromonadaceae	Alteromonas	Alteromonas australica
561879	7.41642e-05	Bacteria	Firmicutes	Bacilli	Bacillales	Bacillaceae	Bacillus	Bacillus safensis
29388	0.013837	Bacteria	Firmicutes	Bacilli	Bacillales	Staphylococcaceae	Staphylococcus	Staphylococcus capitis
1511	0.013837	Bacteria	Firmicutes	Clostridia	Clostridiales	Peptostreptococcaceae	Acetoanaerobium	Acetoanaerobium sticklandii
299146	0.039953	Bacteria	Actinobacteria	Actinobacteria	Micromonosporales	Micromonosporaceae	Micromonospora	Micromonospora narathiwatensis
11866	0.00019091	Viruses			Ortervirales	Retroviridae	Alpharetrovirus	Avian myeloblastosis virus
Pairwise p-values between stages
Bacillus safensis
	Senior	Adult	Adolescent
Adult	5.07428e-06	NA	NA
Adolescent	4.13436e-06	0.479146	NA
Newborn	5.07428e-06	1	1
Avian myeloblastosis virus
	Senior	Adult	Adolescent
Adult	1.33729e-05	NA	NA
Adolescent	2.57832e-05	0.771813	NA
Newborn	6.75758e-06	0.485685	1
Sorangium cellulosum
	Senior	Adult	Adolescent
Adult	0.00947594	NA	NA
Adolescent	0.000509138	0.266218	NA
Newborn	0.883929	0.00775859	0.000330432
Alteromonas australica
	Senior	Adult	Adolescent
Adult	0.00327847	NA	NA
Adolescent	0.0269958	0.829514	NA
Newborn	7.72484e-05	0.213979	0.829514
Acetoanaerobium sticklandii
	Senior	Adult	Adolescent
Adult	0.000376977	NA	NA
Adolescent	0.000224146	1	NA
Newborn	0.000376977	1	1
Micromonospora narathiwatensis
	Senior	Adult	Adolescent
Adult	0.000308155	NA	NA
Adolescent	0.0046202	1	NA
Newborn	0.000367592	1	1
Staphylococcus capitis
	Senior	Adult	Adolescent
Adult	1	NA	NA
Adolescent	0.000279358	0.00197159	NA
Newborn	1	1	0.00505165

## Sheet: Kidney
Table S6. Age-dependent species taxonomy information and pairwise p-values between stages in kidney.
Tax ID	FDR	Kingdom	Phylum	Class	Order	Family	Genus	Species
683846	1.33077e-06	Archaea	Crenarchaeota	Thermoprotei	Fervidicoccales	Fervidicoccaceae	Fervidicoccus	Fervidicoccus fontis
1208324	0.0113724	Bacteria	Proteobacteria	Alphaproteobacteria	Rhodobacterales	Rhodobacteraceae	Celeribacter	Celeribacter indicus
Pairwise p-values between stages
Celeribacter indicus
	Senior	Adult	Adolescent
Adult	0.15433	NA	NA
Adolescent	0.102985	0.827377	NA
Newborn	0.0104314	0.000324558	0.000153598
Fervidicoccus fontis
	Senior	Adult	Adolescent
Adult	0.719867	NA	NA
Adolescent	0.00136109	1.54742e-05	NA
Newborn	1.54742e-05	3.79559e-06	7.78234e-05

## Sheet: Adrenal
Table S6. Age-dependent species taxonomy information and pairwise p-values between stages in adrenal.
Tax ID	FDR	Kingdom	Phylum	Class	Order	Family	Genus	Species
1542	0.01544	Bacteria	Firmicutes	Clostridia	Clostridiales	Clostridiaceae	Clostridium	Clostridium novyi
2005262	0.0413109	Bacteria	Proteobacteria	Gammaproteobacteria	Legionellales	Legionellaceae	Legionella	Legionella endosymbiont of Polyplax serrata
Pairwise p-values between stages
Legionella endosymbiont of Poly
	Senior	Adult	Adolescent
Adult	0.213925	NA	NA
Adolescent	0.000185626	0.0923512	NA
Newborn	0.00026224	0.213925	0.394406
Clostridium novyi
	Senior	Adult	Adolescent
Adult	0.240097	NA	NA
Adolescent	0.0707076	0.00398435	NA
Newborn	0.00115018	5.45814e-05	0.221276

## Sheet: Muscle
Table S6. Age-dependent species taxonomy information and pairwise p-values between stages in muscle.
Tax ID	FDR	Kingdom	Phylum	Class	Order	Family	Genus	Species
2208	0.00218199	Archaea	Euryarchaeota	Methanomicrobia	Methanosarcinales	Methanosarcinaceae	Methanosarcina	Methanosarcina barkeri
Pairwise p-values between stages
Ortervirales spp.
	Senior	Adult	Adolescent
Adult	0.327442	NA	NA
Adolescent	0.664368	0.268764	NA
Newborn	0.000683987	0.000133913	0.00241545
