# Supplementary material for: Rat microbial biogeography and age-dependent lactic acid bacteria in healthy lungs
Source: Lab Anim (NY). 2024 Jan 31;53(2):43–55. doi: 10.1038/s41684-023-01322-x (PMC10834367; doi:10.1038/s41684-023-01322-x)
Supplement: Supplementary file 3 — Supplementary Data 1–8. [file 41684_2023_1322_MOESM3_ESM.zip › Supplementary Tables/Supplementary Data 8. Pattern-specific microbial species correlations with host genes and enriched pathways.xlsx]

## Sheet: P1_microbes' grouping
	Group
Pseudoalteromonas tunicata	5-species
Brenneria rubrifaciens	5-species
Pseudomonas chlororaphis	5-species
Yersinia enterocolitica	5-species
Aquimarina sp. BL5	5-species
Actinobacillus pleuropneumoniae	C1, C4
Aggregatibacter aphrophilus	C1, C4
Actinobacillus porcitonsillarum	C1, C4
Mannheimia sp. USDA-ARS-USMARC-1261	C1, C4
Actinobacillus succinogenes	C1, C4
Haemophilus influenzae	C1, C4
Haemophilus haemolyticus	C1, C4
Glaesserella parasuis	C1, C4
Histophilus somni	C1, C4
Pasteurellaceae bacterium NI1060	C1, C4
Haemophilus parainfluenzae	C1, C4
Gilliamella apicola	C1, C4
Wigglesworthia glossinidia	C1, C4
Prevotella melaninogenica	C1, C4
Photobacterium profundum	C1, C4
Proteus mirabilis	C1, C4
Shewanella donghaensis	C1, C4
Alteromonas macleodii	C1, C4
Shewanella sediminis	C1, C4
Providencia sp. WCHPr000369	C1, C4
Arsenophonus nasoniae	C1, C4
Aliivibrio fischeri	C1, C4
Colwellia sp. MT41	C1, C4
Vibrio fluvialis	C1, C4
Pelodictyon phaeoclathratiforme	C1, C4
Actinobacillus delphinicola	C1, C4
Gallibacterium anatis	C1, C4
Avibacterium volantium	C1, C4
[Haemophilus] ducreyi	C1, C4
Bibersteinia trehalosi	C1, C4
Vibrio sp. dhg	C1, C4
Haemophilus pittmaniae	C1, C4
Mannheimia varigena	C1, C4
[Pasteurella] aerogenes	C1, C4
Glaesserella sp. 15-184	C1, C4
Mannheimia haemolytica	C1, C4
Aggregatibacter segnis	C1, C4
[Mannheimia] succiniciproducens	C1, C4
Avibacterium paragallinarum	C1, C4
Aggregatibacter actinomycetemcomitans	C1, C4
Haemophilus sp. oral taxon 036	C1, C4
Actinobacillus equuli	C1, C4
Arsenophonus endosymbiont of Aleurodicus dispersus	29-species
[Brevibacterium] frigoritolerans	29-species
Celeribacter indicus	29-species
Halomonas chromatireducens	29-species
Bacteroides fragilis	29-species
Leucania separata nucleopolyhedrovirus	29-species
Rahnella aquatilis	29-species
Vibrio mediterranei	29-species
Brenneria goodwinii	29-species
Piscirickettsia salmonis	29-species
Moraxella cuniculi	29-species
Spiroplasma citri	29-species
Fibrobacter succinogenes	29-species
Streptococcus cristatus	29-species
Shewanella baltica	29-species
Atlantibacter hermannii	29-species
Dickeya paradisiaca	29-species
Providencia heimbachae	29-species
Providencia sneebia	29-species
Helicobacter cetorum	29-species
Frischella perrara	29-species
Xenorhabdus bovienii	29-species
Yersinia pestis	29-species
Pantoea stewartii	29-species
Bacillus atrophaeus	29-species
Providencia rettgeri	29-species
Morganella morganii	29-species
Methylotenera versatilis	29-species
Alteromonas mediterranea	29-species
Candidatus Arsenophonus lipoptenae	C2-1, C3
Acidihalobacter prosperus	C2-1, C3
Lactobacillus animalis	C2-1, C3
Streptococcus respiraculi	C2-1, C3
Streptococcus marmotae	C2-1, C3
Lactobacillus murinus	C2-1, C3
Streptococcus gallolyticus	C2-1, C3
bacterium 2013Arg42i	C2-1, C3
Streptococcus suis	C2-1, C3
Lactococcus piscium	C2-1, C3
Streptococcus sobrinus	C2-1, C3
Streptococcus himalayensis	C2-1, C3
Streptococcus pantholopis	C2-1, C3
Streptococcus pluranimalium	C2-1, C3
Streptococcus ferus	C2-1, C3
Streptococcus ruminantium	C2-1, C3
Streptococcus merionis	C2-1, C3
Streptococcus australis	C2-1, C3
Streptococcus dysgalactiae	C2-1, C3
Streptococcus iniae	C2-1, C3
Lactobacillus salivarius	C2-1, C3
Lactobacillus amylophilus	C2-1, C3
Bacillus coagulans	C2-1, C3
Lactobacillus ruminis	C2-1, C3
Shewanella sp. D4-2	C2-2
Vibrio campbellii	C2-2
Candidatus Hamiltonella defensa	C2-2
Salmonella enterica	C2-2
Oceanisphaera avium	C2-2
Marinobacterium aestuarii	C2-2
Aeromonas sp. CU5	C2-2
Oceanimonas sp. GK1	C2-2
Candidatus Baumannia cicadellinicola	C2-2
Buchnera aphidicola	C2-2
Proteus vulgaris	C2-2
Spleen focus-forming virus	C2-2
Murine leukemia virus	C2-2
Arcobacter molluscorum	C2-2
Gammaproteobacteria bacterium DM2	C2-2
Chromohalobacter salexigens	C2-2
Plesiomonas shigelloides	C2-2

## Sheet: P1_correlated host genes&coef.
Host gene (in human gene symbols)	Group	Actinobacillus delphinicola	Avibacterium paragallinarum	Vibrio sp. dhg	[Haemophilus] ducreyi	[Pasteurella] aerogenes	Mannheimia haemolytica	[Mannheimia] succiniciproducens	Gallibacterium anatis	Haemophilus pittmaniae	Bibersteinia trehalosi	Glaesserella sp. 15-184	Haemophilus sp. oral taxon 036	Shewanella sp. D4-2	Aggregatibacter actinomycetemcomitans	Avibacterium volantium	Aggregatibacter segnis	Actinobacillus equuli	Mannheimia varigena	Actinobacillus pleuropneumoniae	Aggregatibacter aphrophilus	Actinobacillus porcitonsillarum	Mannheimia sp. USDA-ARS-USMARC-1261	Actinobacillus succinogenes	Haemophilus influenzae	Haemophilus haemolyticus	Glaesserella parasuis	Histophilus somni	Pasteurellaceae bacterium NI1060	Haemophilus parainfluenzae	Gilliamella apicola	Streptococcus respiraculi	Wigglesworthia glossinidia	Prevotella melaninogenica	Lactobacillus animalis	Streptococcus marmotae	Photobacterium profundum	Streptococcus iniae	Streptococcus sobrinus	Streptococcus gallolyticus	Lactobacillus murinus	Streptococcus merionis	Streptococcus himalayensis	Lactobacillus salivarius	Proteus mirabilis	Streptococcus suis	Shewanella donghaensis	Lactococcus piscium	Lactobacillus amylophilus
AMPD2	C1	-0.395291	-0.504091	0	-0.433722	-0.42311	-0.524268	-0.46858	-0.409459	-0.416414	-0.442366	-0.327744	-0.53647	-0.641156	-0.570119	-0.451902	-0.486159	-0.597084	-0.379302	-0.304922	-0.492704	-0.432366	-0.454012	-0.358414	-0.548312	-0.514121	-0.419903	-0.524795	-0.481937	-0.49489	0	0.542063	-0.538096	0	0.341562	0.563013	0	0.34531	0.468448	0.582712	0.309026	0.501676	0.493153	0	-0.406362	0.563737	0	0.368531	0
AP2A2	C1	-0.460422	-0.568275	-0.456007	-0.525218	-0.465505	-0.571429	-0.499683	-0.517023	-0.474089	-0.427891	-0.385357	-0.596713	-0.677097	-0.592394	-0.5138	-0.485595	-0.625554	-0.440719	-0.317045	-0.549877	-0.481183	-0.485062	-0.444617	-0.569032	-0.579064	-0.515752	-0.535791	-0.565185	-0.579897	0	0.340051	-0.509195	-0.377414	0	0.362305	0	0	0	0.36372	0	0.388111	0.341638	0	-0.485933	0.346893	0	0	0
ARL6IP1	C1	-0.404948	-0.53971	-0.35956	-0.442956	-0.414786	-0.507279	-0.454052	-0.392824	-0.400127	-0.395976	-0.330357	-0.55079	-0.675123	-0.509287	-0.475519	-0.4303	-0.513936	-0.387209	0	-0.489108	-0.562167	-0.441775	-0.354326	-0.494256	-0.513415	-0.437733	-0.480175	-0.479047	-0.493762	-0.348287	0.361873	-0.513916	0	0	0.421856	-0.39172	0	0.352149	0.433964	0	0.401544	0.466217	0	-0.35906	0.370995	-0.323777	0	0
BOK	C1	-0.465074	-0.497602	-0.399394	-0.453107	-0.435243	-0.564873	-0.476268	-0.433284	-0.381302	-0.40798	-0.356692	-0.55601	-0.675546	-0.529024	-0.500194	-0.482632	-0.516197	-0.359324	0	-0.521184	-0.516455	-0.350181	-0.434749	-0.494609	-0.498607	-0.512792	-0.595566	-0.492722	-0.491788	-0.367557	0	-0.515633	-0.365149	0	0.384434	0	0	0	0.380458	0	0.386078	0.401197	0	-0.428631	0.32364	-0.330954	0	0
CA2	C1	-0.359696	-0.386162	0	-0.352236	-0.321671	-0.380459	-0.342972	-0.328752	0	0	0	-0.42572	-0.584355	-0.414479	-0.346717	-0.33445	-0.453606	0	0	-0.40282	-0.420162	-0.36369	-0.314784	-0.403059	-0.405528	-0.357601	-0.371691	-0.38156	-0.378868	0	0.54782	-0.349598	0	0.583431	0.571836	-0.321168	0.355515	0.457967	0.546384	0.520213	0.384335	0.469659	0.359514	0	0.493623	0	0.514225	0.352073
CDH6	C1	-0.462395	-0.625194	-0.369853	-0.535368	-0.512839	-0.545839	-0.568023	-0.467118	-0.544878	-0.549763	-0.481591	-0.593609	-0.681748	-0.601346	-0.552998	-0.587933	-0.620255	-0.512443	-0.385956	-0.573775	-0.616345	-0.546879	-0.432	-0.585313	-0.603462	-0.515258	-0.584429	-0.568287	-0.580531	-0.354309	0.396916	-0.528796	-0.334555	0	0.433692	-0.3835	0	0.383591	0.434768	0	0.437705	0.385933	0	-0.429269	0.422803	-0.469643	0	0
CGREF1	C1	-0.555861	-0.614544	-0.500212	-0.62496	-0.630009	-0.61584	-0.63453	-0.634454	-0.546922	-0.529639	-0.559044	-0.729332	-0.739817	-0.635393	-0.659875	-0.605988	-0.626119	-0.550634	-0.590489	-0.663024	-0.554901	-0.668321	-0.541463	-0.671506	-0.667983	-0.595038	-0.640327	-0.633349	-0.642067	-0.394196	0	-0.530441	-0.55012	0	0	-0.49544	0	0	0	0	0	0	0	-0.510683	0	-0.509662	0	0
COL27A1	C1	-0.383309	-0.420722	0	-0.387834	0	-0.424448	-0.369208	-0.360259	0	-0.325438	0	-0.444272	-0.599859	-0.439925	-0.360887	-0.400536	-0.473598	0	0	-0.441946	-0.443512	0	-0.328388	-0.420678	-0.440856	-0.413771	-0.443873	-0.415606	-0.417706	0	0.640865	-0.338509	0	0.617064	0.65631	0	0.345382	0.562556	0.642211	0.549678	0.4865	0.566628	0.359868	-0.368492	0.586213	0	0.562522	0.350938
DAAM2	C1	-0.323888	-0.367541	0	-0.345469	0	-0.394064	-0.325199	0	0	-0.355517	0	-0.435525	-0.549542	-0.442886	-0.363566	-0.388335	-0.448873	0	0	-0.397603	-0.380939	-0.315311	0	-0.404468	-0.377605	-0.33385	-0.409333	-0.373454	-0.401212	0	0.671004	-0.35811	0	0.663157	0.649031	0	0.361956	0.555328	0.662604	0.605787	0.513947	0.560044	0.428344	-0.347358	0.617807	0	0.549191	0.408765
DDR1	C1	-0.414675	-0.558965	-0.386351	-0.555246	-0.508113	-0.569173	-0.531702	-0.484176	-0.494465	-0.516929	-0.458786	-0.573152	-0.729669	-0.614105	-0.538052	-0.556265	-0.669	-0.442555	-0.378015	-0.564258	-0.487179	-0.583163	-0.416	-0.605821	-0.564186	-0.470294	-0.564833	-0.565326	-0.57313	0	0	-0.535449	-0.335401	0	0.333706	0	0	0	0.334043	0	0.309182	0	0	-0.368279	0	-0.317034	0	0
DUSP15	C1	-0.598365	-0.649316	-0.475677	-0.596765	-0.545429	-0.621903	-0.591086	-0.581659	-0.519636	-0.551175	-0.506302	-0.648209	-0.754475	-0.603673	-0.567239	-0.647883	-0.630781	-0.442202	-0.308254	-0.640113	-0.564566	-0.477494	-0.557322	-0.615688	-0.632514	-0.610473	-0.723082	-0.61629	-0.609995	-0.37861	0	-0.474571	-0.496405	0	0	-0.459056	0	0	0	0	0	0	0	-0.513449	0	-0.516984	0	0
EPB41L3	C1	-0.62085	-0.642122	-0.53095	-0.646953	-0.572658	-0.658771	-0.631145	-0.612956	-0.559614	-0.550681	-0.493311	-0.687641	-0.797181	-0.693758	-0.611583	-0.650845	-0.673027	-0.545057	-0.4314	-0.687628	-0.641812	-0.582668	-0.607084	-0.663965	-0.684413	-0.658045	-0.681916	-0.68107	-0.681398	-0.527106	0.342681	-0.548254	-0.505075	0.351404	0.367084	-0.398368	0	0	0.349101	0	0.338009	0.302282	0	-0.531179	0.307666	-0.498497	0.303406	0
FAM163B	C1	-0.40933	-0.394725	0	-0.426142	-0.37843	-0.452393	-0.400417	-0.374043	-0.334792	-0.338282	0	-0.487693	-0.629812	-0.495236	-0.456342	-0.4261	-0.537134	-0.356411	0	-0.470867	-0.499046	-0.356916	-0.334474	-0.467664	-0.431305	-0.410825	-0.471699	-0.460301	-0.474611	0	0.498608	-0.510146	0	0.48547	0.502318	0	0	0.447569	0.481155	0.441175	0.439118	0.363373	0	-0.451882	0.44774	0	0.408664	0
FAT3	C1	-0.536759	-0.573494	-0.436901	-0.545589	-0.465505	-0.588277	-0.526271	-0.512018	-0.43947	-0.481201	-0.361211	-0.613925	-0.747428	-0.598386	-0.526772	-0.537434	-0.605561	-0.40394	0	-0.591611	-0.602378	-0.468087	-0.50904	-0.57016	-0.59218	-0.564945	-0.607761	-0.561661	-0.571509	-0.428982	0.494439	-0.471424	-0.411673	0.502926	0.535002	-0.336536	0	0.41084	0.52504	0.412575	0.45397	0.470332	0	-0.499549	0.49638	-0.439774	0.442908	0
FBLN5	C1	0	-0.375794	0	-0.353505	-0.328654	-0.357478	-0.403061	0	-0.312487	-0.357141	0	-0.434537	-0.553066	-0.41751	-0.355106	-0.427267	-0.427538	0	0	-0.395065	-0.378611	-0.351666	0	-0.396293	-0.427458	-0.319684	-0.402072	-0.383886	-0.395573	0	0.688561	-0.361401	0	0.629808	0.651899	-0.313948	0.420292	0.57376	0.661873	0.609312	0.505307	0.592592	0.425582	0	0.631165	-0.339436	0.550721	0.426787
FJX1	C1	-0.635441	-0.602342	-0.513959	-0.621436	-0.59756	-0.655317	-0.617392	-0.593924	-0.523514	-0.558518	-0.475731	-0.65886	-0.838337	-0.658513	-0.622863	-0.607681	-0.674863	-0.552611	-0.410273	-0.673951	-0.681528	-0.583941	-0.596229	-0.667207	-0.640623	-0.638241	-0.671202	-0.67099	-0.642842	-0.500397	0	-0.623867	-0.515085	0	0.314958	-0.449549	0	0	0	0	0	0	0	-0.488982	0	-0.508139	0	0
GALNT11	C1	-0.365969	-0.439554	0	-0.391428	-0.3489	-0.482606	-0.399041	-0.329457	-0.359021	-0.408615	0	-0.490548	-0.635377	-0.504	-0.420388	-0.414995	-0.492884	-0.329181	0	-0.44674	-0.55596	-0.372461	-0.331489	-0.434351	-0.431196	-0.411234	-0.496458	-0.444225	-0.45154	-0.363023	0.515123	-0.485874	0	0.407906	0.59595	0	0.302028	0.475676	0.585928	0.345046	0.395154	0.541189	0	-0.30963	0.500974	0	0.414133	0
GCNT1	C1	-0.331783	-0.379884	0	-0.343848	0	-0.385676	-0.324424	0	0	-0.32685	0	-0.421981	-0.565046	-0.410884	-0.337129	-0.344747	-0.439689	0	0	-0.395277	-0.421008	0	0	-0.378885	-0.38388	-0.343435	-0.386424	-0.367533	-0.386763	0	0.635321	-0.319624	0	0.689284	0.636754	0	0.347409	0.526778	0.636656	0.639481	0.443369	0.58294	0.46467	-0.303389	0.594341	-0.310292	0.538483	0.455878
GFRA1	C1	-0.639741	-0.671181	-0.559504	-0.750079	-0.650819	-0.718621	-0.618662	-0.661169	-0.670451	-0.604979	-0.600418	-0.706688	-0.830585	-0.714271	-0.644365	-0.705293	-0.718451	-0.650102	-0.413038	-0.714699	-0.650771	-0.638332	-0.624564	-0.725633	-0.693509	-0.68384	-0.757128	-0.736334	-0.748996	-0.486086	0	-0.629805	-0.480403	0	0	-0.385358	0	0	0	0	0	0	0	-0.613657	0	-0.528004	0	0
GLRX5	C1	-0.513146	-0.518056	-0.376128	-0.532972	-0.467763	-0.557259	-0.512025	-0.515754	-0.433477	-0.489392	-0.3377	-0.645669	-0.739112	-0.573503	-0.544538	-0.528829	-0.52644	-0.455332	-0.373549	-0.582799	-0.621001	-0.513636	-0.465833	-0.561844	-0.555442	-0.530834	-0.600289	-0.544743	-0.561429	-0.472058	0.492093	-0.470923	-0.378401	0.466887	0.456998	-0.380783	0	0.392409	0.472996	0.384943	0.327698	0.386008	0	-0.445155	0.400115	-0.428246	0.452961	0
GREB1L	C1	-0.509692	-0.61539	-0.443316	-0.61481	-0.542325	-0.626414	-0.569575	-0.548037	-0.543679	-0.550469	-0.491405	-0.67184	-0.741367	-0.648574	-0.570411	-0.627217	-0.680091	-0.515196	-0.367027	-0.60141	-0.53268	-0.563501	-0.489797	-0.641201	-0.634912	-0.565015	-0.652169	-0.616713	-0.633044	-0.333409	0.336497	-0.565136	-0.381291	0.367477	0.386493	-0.346615	0	0	0.357287	0	0.332853	0	0	-0.488698	0.357566	-0.390547	0	0
HAGH	C1	-0.533023	-0.617295	-0.412648	-0.580763	-0.589165	-0.574178	-0.619437	-0.523155	-0.542551	-0.558589	-0.475589	-0.676778	-0.754475	-0.620872	-0.574853	-0.62623	-0.626755	-0.524515	-0.408217	-0.622066	-0.623964	-0.584861	-0.523419	-0.645923	-0.655502	-0.531679	-0.60191	-0.603391	-0.614788	-0.443719	0.37815	-0.574007	-0.443113	0.386311	0.348483	-0.467062	0	0.308636	0.370883	0.331794	0.326318	0.302207	0	-0.417355	0.360322	-0.552146	0.328903	0
HES6	C1	-0.467118	-0.546904	-0.3848	-0.534593	-0.509171	-0.586867	-0.510685	-0.472263	-0.488825	-0.516435	-0.427579	-0.613149	-0.760958	-0.580552	-0.570693	-0.569101	-0.627956	-0.467192	-0.36965	-0.583433	-0.578957	-0.507483	-0.408529	-0.579604	-0.558474	-0.499612	-0.625595	-0.54573	-0.571298	-0.325332	0	-0.607843	-0.387001	0	0	-0.306514	0	0	0	0	0.302501	0	0	-0.426858	0	-0.447603	0	0
IGF2BP1	C1	0	-0.345798	0	0	0	0	-0.300586	0	0	0	0	-0.345	-0.458231	-0.360258	-0.320745	-0.338907	-0.332533	0	0	-0.35536	-0.418828	0	0	-0.336506	-0.340246	0	-0.304693	-0.300356	-0.336835	0	0.732249	0	0	0.697177	0.693902	0	0.457184	0.659897	0.727659	0.643056	0.514746	0.623002	0.463488	0	0.696612	-0.323492	0.598719	0.488228
KIAA1614	C1	-0.31839	-0.393003	0	-0.348218	0	-0.406612	-0.355032	0	0	-0.326779	0	-0.424732	-0.569415	-0.425334	-0.332899	-0.377614	-0.399281	0	0	-0.408742	-0.388911	0	0	-0.402988	-0.390791	-0.344704	-0.404681	-0.382053	-0.393388	0	0.626436	-0.351744	0	0.612603	0.632489	0	0.359713	0.552871	0.647181	0.552638	0.500151	0.562887	0.426432	0	0.586354	0	0.542926	0.384002
LGR4	C1	-0.538098	-0.57822	-0.464326	-0.600712	-0.538939	-0.67005	-0.568305	-0.529217	-0.517239	-0.549904	-0.465493	-0.669865	-0.784496	-0.677264	-0.618774	-0.581726	-0.625978	-0.481805	-0.453803	-0.647586	-0.655356	-0.533582	-0.500722	-0.639157	-0.599866	-0.587568	-0.664575	-0.62785	-0.636075	-0.506348	0.327967	-0.584594	-0.401523	0.319117	0.378773	-0.314162	0	0.302926	0.39822	0	0	0.300187	0	-0.483309	0.317915	-0.363071	0.311638	0
LRP3	C1	-0.495736	-0.51989	-0.415539	-0.482571	-0.433479	-0.550421	-0.496156	-0.485938	-0.377353	-0.417935	-0.308328	-0.556927	-0.731924	-0.56293	-0.493003	-0.495116	-0.533363	-0.336452	-0.31109	-0.56165	-0.590385	-0.405916	-0.46837	-0.527733	-0.546205	-0.534428	-0.562436	-0.524865	-0.527596	-0.390087	0.476242	-0.467847	-0.404131	0.409181	0.542795	0	0	0.449366	0.536077	0.319741	0.481708	0.479012	0	-0.436361	0.477791	-0.423172	0.459153	0
LXN	C1	-0.324381	-0.34617	0	-0.340676	0	-0.358183	-0.330136	-0.31261	0	0	0	-0.377046	-0.483016	-0.391076	-0.301033	-0.352012	-0.416447	0	0	-0.374974	0	0	0	-0.373881	-0.396291	-0.322221	-0.358792	-0.355972	-0.379925	0	0.582579	0	0	0.610266	0.540369	0	0	0.464255	0.549088	0.577873	0.45397	0.491582	0.395628	-0.330409	0.543311	0	0.465927	0.337598
MAPK8IP1	C1	-0.579192	-0.720201	-0.618655	-0.720685	-0.653781	-0.7213	-0.626984	-0.684077	-0.640344	-0.60745	-0.652241	-0.677695	-0.78055	-0.690163	-0.671931	-0.689283	-0.700154	-0.560376	-0.437497	-0.704618	-0.594971	-0.550203	-0.616811	-0.684403	-0.68674	-0.684192	-0.750432	-0.713636	-0.718827	-0.439255	0	-0.48058	-0.565064	0	0	-0.475854	0	0	0	0	0	0	0	-0.603515	0	-0.486535	0	0
MGAT3	C1	-0.507577	-0.584709	-0.454526	-0.547845	-0.540985	-0.615488	-0.48854	-0.496511	-0.514348	-0.521731	-0.401385	-0.588601	-0.688372	-0.623128	-0.542212	-0.564023	-0.590726	-0.448343	-0.379079	-0.576525	-0.516878	-0.492913	-0.461815	-0.61005	-0.544019	-0.522658	-0.621647	-0.575195	-0.623529	-0.402981	0	-0.529082	-0.346539	0	0.305621	0	0	0	0.313357	0	0	0	0	-0.449339	0	0	0	0
MTHFR	C1	-0.377247	-0.366977	0	-0.371973	0	-0.427338	-0.367515	-0.319306	0	-0.352269	0	-0.400607	-0.612826	-0.446974	-0.388664	-0.377755	-0.458763	0	0	-0.442439	-0.536842	-0.345513	0	-0.395729	-0.407432	-0.414265	-0.45649	-0.419624	-0.406499	-0.31676	0.524648	-0.408114	0	0.367477	0.601096	0	0.352041	0.492878	0.583223	0.300356	0.374968	0.535727	0	-0.349486	0.479205	0	0.437371	0
NDRG4	C1	-0.546557	-0.584568	-0.44388	-0.597822	-0.549944	-0.609848	-0.611962	-0.55854	-0.530424	-0.502384	-0.484062	-0.68221	-0.739817	-0.656187	-0.59135	-0.605918	-0.625554	-0.502489	-0.431258	-0.636517	-0.556736	-0.574676	-0.556405	-0.632885	-0.655149	-0.586088	-0.641032	-0.622846	-0.631705	-0.442089	0.463945	-0.536736	-0.422036	0.41619	0.448029	-0.38257	0	0.377375	0.470146	0.355972	0.489332	0.377328	0	-0.562028	0.462949	-0.462103	0.439265	0
NDUFA11	C1	-0.534997	-0.632812	-0.490623	-0.668734	-0.649126	-0.638751	-0.659567	-0.642631	-0.585772	-0.614511	-0.532496	-0.662599	-0.755462	-0.651112	-0.648807	-0.666996	-0.59221	-0.578801	-0.512008	-0.702714	-0.605764	-0.525448	-0.592705	-0.665093	-0.672778	-0.615406	-0.680013	-0.670003	-0.676323	-0.442939	0	-0.488807	-0.480474	0.360113	0	-0.482502	0	0	0	0.316357	0	0	0	-0.430545	0	-0.565268	0	0
PAMR1	C1	-0.405653	-0.447101	0	-0.403976	-0.330418	-0.435374	-0.39093	-0.354479	-0.302686	-0.36745	0	-0.459086	-0.613249	-0.4708	-0.385632	-0.419438	-0.493944	0	0	-0.454001	-0.483158	-0.330377	-0.348758	-0.437381	-0.455453	-0.417013	-0.454446	-0.426603	-0.438712	0	0.649608	-0.373848	0	0.626764	0.685865	0	0.366226	0.576434	0.661727	0.550805	0.532463	0.602917	0.351725	-0.37296	0.622684	0	0.551668	0.376623
PCBP4	C1	-0.576937	-0.702285	-0.532783	-0.65365	-0.65103	-0.686335	-0.759856	-0.632551	-0.6328	-0.637459	-0.570834	-0.725522	-0.810712	-0.684665	-0.675033	-0.699863	-0.66568	-0.595956	-0.449053	-0.700388	-0.672075	-0.568452	-0.622943	-0.699274	-0.760921	-0.6529	-0.70842	-0.674233	-0.674491	-0.451795	0.390376	-0.55319	-0.505428	0	0.36179	-0.625179	0	0	0.425923	0	0.351877	0.357575	0	-0.540114	0.413049	-0.612682	0	0
PDE1A	C1	-0.504617	-0.568275	-0.451072	-0.573926	-0.538234	-0.597794	-0.555399	-0.513357	-0.476839	-0.488686	-0.434851	-0.585426	-0.766455	-0.603038	-0.543199	-0.548295	-0.679031	-0.500936	-0.333493	-0.57018	-0.587352	-0.518658	-0.539489	-0.591515	-0.58809	-0.56579	-0.617136	-0.583513	-0.582505	-0.3937	0	-0.533589	-0.366206	0.353103	0.364731	-0.387431	0	0	0.317451	0	0.31303	0	0	-0.437141	0.323499	-0.440934	0	0
PLCL1	C1	-0.374286	-0.541332	0	-0.497163	-0.452667	-0.515244	-0.481557	-0.402129	-0.487203	-0.463196	-0.386275	-0.552836	-0.652713	-0.573996	-0.464733	-0.540325	-0.550035	-0.441002	-0.34037	-0.512936	-0.442313	-0.527782	-0.35207	-0.550708	-0.523781	-0.412291	-0.543333	-0.520072	-0.535772	-0.305212	0.316381	-0.540671	0	0	0.379067	0	0	0	0.358457	0	0.392322	0	0	-0.340763	0.318692	0	0	0
PLD1	C1	0	-0.39787	0	-0.320657	0	-0.357055	-0.365118	-0.300768	-0.315237	0	0	-0.408296	-0.515715	-0.397632	-0.330995	-0.332828	-0.461801	0	0	-0.351851	-0.34214	-0.362771	0	-0.39284	-0.423157	0	-0.322349	-0.356959	-0.355678	0	0.595302	-0.36183	0	0.407057	0.560661	-0.30344	0.370931	0.523597	0.574013	0.393896	0.469727	0.524578	0	0	0.547976	0	0.436643	0
POLDIP2	C1	-0.491365	-0.671181	-0.546954	-0.637296	-0.63537	-0.659688	-0.636364	-0.617819	-0.65924	-0.564449	-0.608396	-0.749507	-0.660042	-0.702499	-0.653037	-0.606482	-0.62845	-0.584025	-0.59368	-0.661544	-0.509682	-0.595682	-0.57607	-0.650786	-0.669111	-0.592924	-0.681563	-0.693265	-0.702827	-0.439326	0	-0.525577	-0.405541	0	0	-0.425531	0	0	0	0	0	0	0	-0.477281	0	-0.327764	0	0
RAB34	C1	-0.336012	-0.348145	0	0	0	-0.352896	-0.34001	-0.303729	0	0	0	-0.404063	-0.547992	-0.384168	-0.305827	-0.341574	-0.33669	0	0	-0.383786	-0.408028	0	0	-0.362252	-0.371893	-0.347593	-0.384732	-0.359567	-0.356947	0	0.730285	-0.325347	0	0.629525	0.711082	0	0.43882	0.64445	0.732848	0.569133	0.575304	0.633669	0.387485	0	0.670957	0	0.67303	0.348029
RASSF8	C1	-0.302601	-0.367824	0	-0.355126	0	-0.381093	-0.332393	0	0	-0.330451	0	-0.429811	-0.554193	-0.415324	-0.335789	-0.36901	-0.440325	0	0	-0.385548	-0.367606	-0.313543	0	-0.382832	-0.386207	-0.33082	-0.40179	-0.376485	-0.390216	0	0.628213	-0.325633	0	0.654024	0.618006	0	0.334743	0.522513	0.621013	0.602827	0.477206	0.554358	0.428273	0	0.573915	0	0.530615	0.412384
SEMA5A	C1	-0.419328	-0.460926	0	-0.429916	-0.373801	-0.462162	-0.425206	-0.388595	-0.329761	-0.386232	0	-0.516578	-0.64482	-0.504141	-0.416511	-0.45167	-0.511252	-0.307014	0	-0.47945	-0.459243	-0.372956	-0.374485	-0.474593	-0.488665	-0.42843	-0.488281	-0.459239	-0.478325	0	0.620323	-0.405682	0	0.613948	0.630137	0	0.332933	0.526344	0.625472	0.544743	0.551851	0.570295	0.370915	-0.386221	0.594271	-0.331679	0.530615	0.351221
SGTA	C1	-0.563897	-0.751094	-0.525804	-0.72287	-0.724535	-0.73265	-0.708301	-0.666244	-0.717408	-0.686038	-0.623999	-0.754444	-0.800846	-0.759172	-0.734605	-0.756286	-0.728765	-0.669727	-0.542493	-0.725837	-0.623823	-0.637271	-0.61096	-0.774544	-0.74019	-0.645782	-0.730836	-0.732739	-0.766406	-0.355372	0	-0.636959	-0.449105	0	0	-0.448405	0	0	0.303416	0	0.324503	0	0	-0.501322	0.304981	-0.499875	0	0
SKP1	C1	-0.569958	-0.658203	-0.581853	-0.670215	-0.577385	-0.666667	-0.585232	-0.621273	-0.602764	-0.538818	-0.522894	-0.678965	-0.804651	-0.688683	-0.596496	-0.610149	-0.714	-0.530303	-0.383333	-0.658583	-0.605411	-0.635362	-0.581709	-0.656917	-0.66756	-0.627387	-0.682762	-0.687132	-0.705787	-0.4338	0	-0.568284	-0.474764	0	0	-0.372563	0	0	0	0	0	0	0	-0.489762	0	-0.382428	0	0
SLC31A1	C1	-0.475294	-0.554169	-0.427947	-0.550312	-0.491817	-0.600613	-0.532901	-0.504194	-0.484876	-0.500266	-0.412893	-0.640237	-0.736011	-0.62348	-0.555325	-0.547942	-0.604149	-0.482582	-0.352068	-0.582376	-0.548341	-0.558054	-0.49741	-0.59088	-0.566231	-0.544436	-0.587812	-0.585416	-0.59773	-0.389166	0.380567	-0.554549	-0.344213	0.367123	0.416709	-0.338966	0	0	0.4086	0	0.355581	0.397755	0	-0.384519	0.347742	-0.352776	0.340194	0
SLC4A4	C1	-0.592726	-0.688109	-0.568528	-0.711733	-0.664292	-0.729336	-0.733902	-0.67872	-0.691744	-0.644944	-0.587356	-0.752822	-0.800705	-0.745638	-0.706828	-0.714885	-0.661158	-0.590308	-0.587583	-0.755657	-0.695426	-0.704606	-0.603137	-0.755797	-0.767831	-0.662344	-0.739012	-0.736193	-0.725735	-0.519313	0	-0.708781	-0.523262	0	0	-0.488721	0	0	0	0	0	0	0	-0.598551	0	-0.46783	0	0
SLC6A17	C1	-0.424826	-0.561574	-0.386492	-0.494202	-0.506631	-0.561982	-0.545032	-0.460915	-0.480364	-0.467856	-0.417129	-0.61329	-0.673714	-0.553766	-0.543974	-0.526784	-0.530396	-0.473404	-0.368161	-0.549031	-0.515185	-0.425508	-0.396194	-0.585665	-0.594789	-0.475791	-0.536003	-0.541219	-0.548037	-0.410066	0.36564	-0.533946	-0.375018	0	0.34863	-0.405587	0	0.33697	0.401802	0	0.317024	0.377777	0	-0.436148	0.354032	-0.391997	0	0
SLC8A1	C1	-0.525058	-0.607209	-0.45086	-0.625383	-0.550297	-0.623877	-0.590803	-0.543103	-0.540083	-0.567556	-0.507926	-0.653781	-0.787597	-0.648856	-0.590151	-0.636245	-0.664267	-0.505595	-0.380355	-0.634121	-0.605764	-0.566542	-0.525745	-0.633942	-0.633995	-0.589894	-0.66958	-0.627005	-0.636921	-0.459163	0.355404	-0.498178	-0.419146	0.400259	0.387154	-0.368488	0	0	0.386087	0.315793	0.34694	0.33019	0	-0.514796	0.350074	-0.47131	0	0
TRIM59	C1	0	-0.346311	0	0	0	0	-0.315608	0	0	0	0	-0.389673	-0.413249	-0.337152	0	0	-0.384304	0	0	0	0	0	0	-0.322997	-0.341854	0	0	0	-0.320293	0	0.618119	0	0	0.575643	0.58029	0	0.312016	0.501552	0.58432	0.555387	0.464208	0.574335	0.353424	0	0.59321	0	0.499947	0.351221
TYRO3	C1	-0.487066	-0.560516	-0.421038	-0.522539	-0.447517	-0.538508	-0.523098	-0.497075	-0.439188	-0.428315	-0.352879	-0.574845	-0.717125	-0.569485	-0.474391	-0.51832	-0.588042	-0.374926	0	-0.559464	-0.531551	-0.468935	-0.466678	-0.546762	-0.599725	-0.527592	-0.567652	-0.553413	-0.558892	-0.323986	0.458756	-0.462482	-0.370647	0.444583	0.509785	-0.317236	0	0.406576	0.48915	0.372819	0.531519	0.435465	0	-0.45097	0.473409	-0.400697	0.426517	0
ABCA1	C2	0	0	0	0	0	0	0	0	0	0	0	0	0	0	0	0	0	0	0	0	0	0	0	0	0	0	0	0	0	0	0.681666	0	0	0.621241	0.73005	0	0.518435	0.599058	0.706023	0.599655	0.600791	0.628506	0.346555	0	0.701632	0	0.599892	0.346113
ABCA9	C2	0	0	0	0	0	0	0	0	0	0	0	0	0	0	0	0	0	0	0	0	0	0	0	0	0	0	0	0	0	0	0.719054	0	0	0.58598	0.761957	0	0.57431	0.69107	0.759674	0.574278	0.649732	0.672652	0.316814	0	0.726229	0	0.668733	0.383222
ABHD4	C2	0	0	0	0	0	0	0	0	0	0	0	0	0	0	0	0	0	0	0	0	0	0	0	0	0	0	0	0	0	0	0.72012	0	0	0.421572	0.659324	0	0.505118	0.658689	0.704195	0.449159	0.514819	0.552637	0	0	0.675764	0	0.602879	0
ABTB1	C2	0	0	0	0	0	0	0	0	0	0	0	0	0	0	0	0	0	0	0	0	0	0	0	0	0	0	0	0	0	0	0.730569	0	0	0.562685	0.678072	0	0.558242	0.637728	0.709019	0.58887	0.564558	0.66472	0.378846	0	0.711032	0	0.549264	0.43069
ACVR2A	C2	0	0	0	0	0	0	0	0	0	0	0	0	-0.323185	0	0	0	0	0	0	0	0	0	0	0	0	0	0	0	0	0	0.712586	0	0	0.626481	0.719904	0	0.479424	0.6378	0.721811	0.601628	0.614951	0.678712	0.393929	0	0.689475	0	0.611766	0.389466
ADAM12	C2	0	0	0	0	0	0	0	0	0	0	0	-0.31384	-0.405356	0	0	0	-0.317192	0	0	0	0	0	0	0	0	0	0	0	0	0	0.655792	0	0	0.713146	0.631313	0	0.372668	0.548028	0.620575	0.670849	0.538708	0.56169	0.498448	0	0.592716	0	0.614098	0.460348
ADAMTS1	C2	0	0	0	0	0	0	0	0	0	0	0	0	-0.304722	0	0	0	0	0	0	0	0	0	0	0	0	0	0	0	0	0	0.775777	0	0	0.555888	0.772765	0	0.607096	0.722295	0.791909	0.555528	0.619961	0.731761	0	0	0.766869	0	0.691388	0.343629
ADAMTS10	C2	0	0	0	0	0	0	0	0	0	0	0	0	-0.368428	0	0	0	0	0	0	0	0	0	0	0	0	0	0	0	0	0	0.765683	0	0	0.640429	0.738284	0	0.514092	0.689769	0.764279	0.622634	0.628021	0.700859	0.411561	0	0.75443	0	0.642435	0.395142
ADAMTS12	C2	0	0	0	0	0	0	0	0	0	0	0	0	-0.332065	0	0	0	0	0	0	0	0	0	0	0	0	0	0	0	0	0	0.739739	0	0	0.710951	0.713876	0	0.458941	0.657316	0.712747	0.672893	0.579443	0.628282	0.457518	0	0.677601	0	0.65358	0.458291
ADAMTS13	C2	0	0	0	0	0	0	0	0	0	0	0	0	0	0	0	0	0	0	0	0	0	0	0	0	0	0	0	0	0	0	0.699791	0	0	0.646802	0.693217	0	0.474575	0.61655	0.667063	0.613259	0.586414	0.57441	0.41843	0	0.653076	0	0.565145	0.415931
ADAMTS17	C2	0	0	0	0	0	0	0	0	0	0	0	0	-0.368147	0	0	0	0	0	0	0	0	0	0	0	0	0	0	0	0	0	0.761418	0	0	0.760797	0.711376	0	0.437518	0.654063	0.721738	0.728087	0.564994	0.642648	0.5614	0	0.703611	0	0.636753	0.512854
ADAMTS19	C2	0	0	0	0	0	0	0	0	0	0	0	0	-0.391684	0	0	0	-0.304052	0	0	0	0	0	0	0	0	0	0	0	0	0	0.73917	0	0	0.746141	0.694687	0	0.401763	0.633969	0.707338	0.711169	0.546042	0.596857	0.549504	0	0.687567	0	0.647826	0.509803
ADAMTS2	C2	0	0	0	0	0	0	0	0	0	0	0	0	-0.40747	-0.302118	0	0	-0.350112	0	0	0	0	0	0	0	0	0	0	0	0	0	0.686144	0	0	0.696931	0.653295	0	0.394164	0.577952	0.659754	0.660558	0.489695	0.574709	0.461626	0	0.632649	0	0.570462	0.439346
ADAMTS5	C2	0	0	0	-0.301131	0	-0.310246	-0.311306	0	0	0	0	-0.378668	-0.519098	-0.35139	0	-0.34778	-0.373425	0	0	-0.336482	-0.305316	0	0	-0.339559	-0.348341	0	-0.352236	-0.317837	-0.329034	0	0.698867	0	0	0.684399	0.675278	0	0.446348	0.597395	0.678466	0.642935	0.539725	0.631649	0.46722	0	0.638374	0	0.607687	0.438991
ADAMTS6	C2	0	0	0	0	0	0	0	0	0	0	0	0	-0.322199	0	0	0	0	0	0	0	0	0	0	0	0	0	0	0	0	0	0.750188	0	0	0.642482	0.706891	0	0.513586	0.663026	0.736065	0.643852	0.614152	0.670482	0.416731	0	0.723684	0	0.636899	0.438778
ADAMTS7	C2	0	0	0	0	0	0	0	0	0	0	0	0	-0.359972	0	0	0	0	0	0	0	0	0	0	0	0	0	0	0	0	0	0.709672	0	0	0.689143	0.717919	0	0.484924	0.625729	0.680586	0.654425	0.587068	0.629778	0.421617	0	0.682973	0	0.63515	0.393297
ADAMTS8	C2	0	0	0	0	0	0	0	0	0	0	0	0	-0.354898	0	0	0	0	0	0	0	0	0	0	0	0	0	0	0	0	0	0.748126	0	0	0.702596	0.73674	0	0.495347	0.655219	0.73738	0.673598	0.593748	0.679236	0.468636	0	0.69619	0	0.647388	0.428064
ADARB1	C2	0	0	0	0	0	0	0	0	0	0	0	0	-0.427625	-0.324816	0	0	-0.336831	0	0	0	0	0	0	0	0	0	0	0	0	0	0.680457	0	0	0.651262	0.679615	0	0.445841	0.591974	0.701856	0.610369	0.592441	0.63524	0.410145	0	0.670392	0	0.55888	0.378468
ADCY2	C2	0	0	0	0	0	0	0	0	0	0	0	-0.346501	-0.460606	-0.331019	0	0	-0.342271	0	0	0	-0.315404	0	0	0	0	0	-0.316075	0	-0.301826	0	0.641079	0	0	0.652537	0.661383	0	0.373392	0.544414	0.637898	0.600712	0.542121	0.5679	0.408516	-0.310481	0.638445	0	0.578257	0.391452
ADGRA2	C2	0	0	0	0	0	0	0	0	0	0	0	0	-0.407611	0	0	0	-0.3345	0	0	0	0	0	0	0	0	0	0	0	0	0	0.698014	0	0	0.65898	0.688585	0	0.484635	0.595444	0.689649	0.629613	0.576248	0.623269	0.415031	0	0.695412	0	0.587436	0.369244
ADGRG6	C2	0	0	0	0	0	0	0	0	0	0	0	0	-0.394926	0	0	0	-0.302357	0	0	0	0	0	0	0	0	0	0	0	0	0	0.690835	0	0	0.729643	0.671308	0	0.410232	0.580771	0.67313	0.684454	0.526872	0.611073	0.478196	0	0.648835	0	0.6098	0.44481
ADH5	C2	0	0	0	0	0	0	0	0	0	0	0	0	-0.385906	0	0	0	0	0	0	0	0	0	0	0	0	0	0	0	0	0	0.661692	0	0	0.659122	0.689247	0	0.461112	0.641052	0.676492	0.644979	0.614079	0.649008	0.450225	0	0.637243	0	0.61468	0.456872
ADPRH	C2	0	0	0	0	0	0	0	0	0	0	0	0	-0.326991	0	0	0	0	0	0	0	0	0	0	0	0	0	0	0	0	0	0.717419	0	0	0.600354	0.725124	0	0.499617	0.653196	0.714794	0.60614	0.588084	0.682453	0.375093	0	0.704459	0	0.594502	0.412809
AFAP1	C2	0	-0.326069	0	-0.300285	0	-0.334426	-0.317865	0	0	-0.313716	0	-0.396092	-0.477942	-0.389455	0	-0.345805	-0.400976	0	0	-0.340219	0	0	0	-0.364931	-0.371258	0	-0.349769	-0.335248	-0.358779	0	0.633402	-0.30546	0	0.615364	0.596024	0	0.333946	0.52432	0.608953	0.593733	0.495431	0.53857	0.423741	0	0.601692	0	0.4939	0.386415
AFAP1L2	C2	0	0	0	0	0	0	0	0	0	0	0	0	-0.424947	-0.301202	0	0	-0.331533	0	0	0	0	0	0	0	0	0	0	0	0	0	0.689414	0	0	0.724616	0.649178	0	0.394092	0.576145	0.661946	0.687062	0.516634	0.588851	0.493987	0	0.637738	0	0.593263	0.447222
AGTR1	C2	0	0	0	0	0	0	0	0	0	0	0	-0.301707	-0.435095	-0.307757	0	0	-0.330049	0	0	0	0	0	0	0	0	0	0	0	0	0	0.672852	0	0	0.722633	0.659618	0	0.39923	0.571736	0.677442	0.676488	0.510898	0.614664	0.485135	0	0.608972	0	0.579714	0.472552
AHR	C2	0	0	0	0	0	0	0	0	0	0	0	0	-0.353911	0	0	0	0	0	0	0	0	0	0	0	0	0	0	0	0	0	0.664891	0	0	0.67746	0.679615	0	0.431004	0.578386	0.661435	0.644275	0.536384	0.610699	0.425511	0	0.629539	0	0.577893	0.410113
AHSP	C2	0	0	0	0	0	0	0	0	0	0	0	0	-0.334602	0	0	0	0	0	0	0	0	0	0	0	0	0	0	0	0	0	0.748126	0	0	0.781755	0.727036	0	0.487602	0.631728	0.694839	0.749727	0.481417	0.591769	0.538528	0	0.671523	0	0.661594	0.528677
ALOX15	C2	0	0	0	0	0	0	0	0	0	0	0	-0.319413	-0.429598	0	0	0	0	0	0	0	-0.324998	0	0	0	0	0	0	0	0	0	0.746349	0	0	0.744937	0.699025	0	0.446709	0.644811	0.708215	0.708279	0.538708	0.577104	0.551486	0	0.708276	0	0.651395	0.504553
ANAPC10	C2	0	0	0	0	0	0	0	0	0	0	0	0	-0.332629	0	0	0	0	0	0	0	0	0	0	0	0	0	0	0	0	0	0.61293	0	0	0.504696	0.609772	0	0.437807	0.541161	0.615458	0.515208	0.529704	0.57037	0.322054	0	0.569462	0	0.502424	0.384712
ANAPC4	C2	0	0	0	0	0	0	0	0	0	0	0	0	0	0	0	0	0	0	0	0	0	0	0	0	0	0	0	0	0	0	0.685859	0	0	0.636322	0.713361	0	0.489918	0.628114	0.701564	0.636168	0.508066	0.652824	0.443498	0	0.661062	0	0.574105	0.499657
ANGPTL2	C2	0	0	0	0	0	0	0	0	0	0	0	-0.319978	-0.448062	-0.30388	0	0	-0.307373	0	0	-0.302362	0	0	0	0	0	0	-0.322349	0	0	0	0.703985	0	0	0.693957	0.669102	0	0.387071	0.609032	0.665747	0.653791	0.498336	0.537672	0.479187	0	0.636537	0	0.621674	0.410468
ANGPTL4	C2	0	0	0.35117	0	0	0	0	0	0	0	0	0	0	0	0	0	0	0	0	0	0	0	0	0	0	0	0	0	0	0	0.778336	0	0.339701	0.445999	0.705347	0	0.583357	0.765736	0.743739	0.469249	0.660841	0.704002	0.336288	0	0.728773	0	0.663925	0.366477
ANKRD10	C2	0	0	0	0	0	0	0	0	0	0	0	0	-0.307963	0	0	0	0	0	0	0	0	0	0	0	0	0	0	0	0	0	0.713581	0	0	0.732829	0.715052	0	0.472186	0.621826	0.685191	0.699045	0.516707	0.592667	0.505883	0	0.652439	0	0.64564	0.467302
ANKRD49	C2	0	0	0	0	0	0	0	0	0	0	0	0	-0.319662	0	0	0	0	0	0	0	0	0	0	0	0	0	0	0	0	0	0.692754	0	0	0.609204	0.650502	0	0.434188	0.667868	0.699005	0.583442	0.62134	0.645641	0.428415	0	0.661628	0	0.604263	0.416357
ANTXR1	C2	0	0	0	0	0	0	0	0	0	0	0	0	-0.376885	0	0	0	0	0	0	0	0	0	0	0	0	0	0	0	0	0	0.705407	0	0	0.683266	0.67741	0	0.438603	0.595805	0.688553	0.654002	0.534206	0.615038	0.457023	0	0.664808	0	0.595667	0.426503
ANTXR2	C2	0	0	0	0	0	0	0	0	0	0	0	0	-0.32685	0	0	0	0	0	0	0	0	0	0	0	0	0	0	0	0	0	0.626365	0	0	0.587184	0.621314	0	0.364272	0.527573	0.604713	0.574631	0.513003	0.547549	0.365108	0	0.582679	0	0.542926	0.350441
APBB3	C2	0	0	0	0	0	0	0	0	0	0	0	0	-0.375476	0	0	0	0	0	0	0	0	0	0	0	0	0	0	0	0	0	0.732204	0	0	0.555817	0.734608	0	0.519159	0.680084	0.745348	0.547704	0.61161	0.684773	0.31816	0	0.723825	0	0.618833	0.369528
APLF	C2	0	0	0	0	0	0	0	0	0	0	0	0	0	0	0	0	0	0	0	0	0	0	0	0	0	0	0	0	0	0	0.754737	0	0	0.540948	0.737696	0	0.537687	0.688541	0.757116	0.521411	0.641018	0.714851	0.303714	0	0.749623	0	0.619124	0.318512
APLNR	C2	0	0	0	0	0	0	0	0	0	0	0	0	-0.337984	0	0	0	0	0	0	0	0	0	0	0	0	0	0	0	0	0	0.624019	0	0	0.676044	0.584775	0	0.391414	0.517526	0.570212	0.651323	0.488025	0.538944	0.485489	0	0.572925	0	0.541542	0.440765
ARFGAP1	C2	0	0	0	0	0	0	0	0	0	0	0	0	0	0	0	0	0	0	0	0	0	0	0	0	0	0	0	0	0	0	0.629137	0	0	0.593202	0.634401	0	0.410159	0.564725	0.629712	0.600853	0.572037	0.58279	0.370702	0	0.617312	0	0.514079	0.404579
ARFIP2	C2	0	0	0	0	0	0	0	0	0	0	0	0	-0.376321	0	0	0	0	0	0	0	0	0	0	0	0	0	0	0	0	0	0.679249	0	0	0.651758	0.656016	0	0.457711	0.618862	0.690819	0.635463	0.587866	0.664122	0.423599	0	0.629186	0	0.589621	0.409049
ARHGAP28	C2	0	0	0	0	0	0	0	0	0	0	0	0	-0.408598	0	0	0	-0.307373	0	0	0	0	0	0	0	0	0	0	0	0	0	0.705762	0	0	0.6907	0.675939	0	0.394526	0.598841	0.677369	0.668664	0.512495	0.597455	0.475505	0	0.642615	0	0.570681	0.437714
ARHGAP42	C2	0	0	0	0	0	0	0	0	0	0	0	0	-0.397463	0	0	0	-0.309563	0	0	0	0	0	0	0	0	0	0	0	0	0	0.704341	0	0	0.713004	0.696746	0	0.42753	0.603756	0.693012	0.676841	0.541903	0.631724	0.484215	0	0.664455	0	0.594283	0.450628
ARHGEF25	C2	0	0	0	0	0	0	0	0	0	0	0	0	-0.446371	0	0	0	-0.31917	0	0	0	0	0	0	0	0	0	0	0	0	0	0.69183	0	0	0.638942	0.679983	0	0.496215	0.616622	0.685995	0.602968	0.665779	0.616909	0.366383	-0.315374	0.678379	0	0.605283	0.353918
ARID3A	C2	0	0	0	0	0	0	0	0	0	0	0	0	0	0	0	0	0	0	0	0	0	0	0	0	0	0	0	0	0	0	0.707255	0	0	0.532806	0.687041	0	0.499979	0.636065	0.724004	0.552074	0.575668	0.672502	0.323471	0	0.731105	0	0.556112	0.339585
ARL17B	C2	0	0	0	0	0	0	0	0	0	0	0	0	-0.428753	0	0	0	-0.37724	0	0	0	0	0	0	0	0	0	0	0	0	0	0.614281	-0.300667	0	0.565164	0.616168	0	0.406902	0.50307	0.606614	0.54566	0.555481	0.565955	0	0	0.611728	0	0.516046	0.301412
ARMCX4	C2	0	0	0	0	0	0	0	0	0	0	0	0	-0.380691	0	0	0	0	0	0	0	0	0	0	0	0	0	0	0	0	0	0.67932	0	0	0.551782	0.656604	0	0.44367	0.605274	0.673715	0.535721	0.64886	0.643471	0.341032	0	0.682619	0	0.522675	0.350725
ARSI	C2	0	0	0	0	0	0	0	0	0	0	0	0	0	0	0	0	0	0	0	0	0	0	0	0	0	0	0	0	0	0	0.654797	0	0	0.62379	0.6841	0	0.434116	0.613875	0.672326	0.60191	0.55156	0.548073	0.425511	0	0.631165	0	0.622548	0.391097
ATG101	C2	0	0	0	0	0	0	0	0	0	0	0	0	0	0	0	0	0	0	0	0	0	0	0	0	0	0	0	0	0	0	0.737464	0	0	0.535142	0.716008	0	0.603839	0.716657	0.740158	0.522187	0.704191	0.722708	0.311291	0	0.748704	0	0.642799	0.363071
B3GLCT	C2	0	0	0	0	0	-0.312361	-0.315467	0	0	0	0	-0.368793	-0.434672	-0.361964	0	-0.321896	-0.361698	0	0	-0.327106	0	0	0	-0.344845	-0.362444	0	-0.333204	-0.340887	-0.362726	0	0.642642	-0.30918	0	0.595468	0.599038	0	0.303693	0.520995	0.609757	0.562084	0.509082	0.518892	0.395628	0	0.608477	0	0.543291	0.333128
BAMBI	C2	0	0	0	0	0	0	0	0	0	0	0	0	-0.395349	0	0	0	0	0	0	0	0	0	0	0	0	0	0	0	0	0	0.649182	0	0	0.826716	0.629475	0	0.355515	0.548823	0.625764	0.784267	0.466023	0.553909	0.625485	0	0.578862	0	0.593482	0.587285
BCAS2	C2	0	0	0	0	0	0	0	0	0	0	0	0	-0.357435	0	0	0	0	0	0	0	0	0	0	0	0	0	0	0	0	0	0.660128	0	0	0.62471	0.608154	0	0.399447	0.578096	0.631466	0.618052	0.534497	0.539992	0.46375	0	0.610385	0	0.545622	0.404579
BIRC7	C2	0	0	0	0	0	0	0	0	0	0	0	0	0	0	0	0	0	0	0	0	0	0	0	0	0	0	0	0	0	0	0.718637	0	0	0.727465	0.640587	0	0.491061	0.615827	0.672142	0.702007	0.457269	0.574665	0.574622	0	0.581251	0	0.616936	0.51705
BLM	C2	0	0	0	0	0	0	0	0	0	0	0	0	0	0	0	0	0	0	0	0	0	0	0	0	0	0	0	0	0	0	0.622455	0	0	0.50944	0.610286	0	0.483911	0.532994	0.602082	0.56018	0.528688	0.604414	0.356752	0	0.622471	0	0.495795	0.377332
BMF	C2	0	0	0	0	0	0	0	0	0	0	0	0	-0.310641	0	0	0	0	0	0	0	0	0	0	0	0	0	0	0	0	0	0.709458	0	0	0.730139	0.720933	0	0.467554	0.60802	0.695424	0.698129	0.542484	0.619453	0.488463	0	0.670251	0	0.606303	0.468224
BMP2	C2	0	0	0	0	0	0	0	0	0	0	0	0	-0.368992	0	0	0	0	0	0	0	0	0	0	0	0	0	0	0	0	0	0.69247	0	0	0.736511	0.689688	0	0.513079	0.59183	0.678027	0.708772	0.59324	0.616909	0.495828	0	0.667848	0	0.638064	0.497741
BMP5	C2	0	0	0	0	0	0	0	0	0	0	0	-0.316521	-0.430726	-0.306489	0	0	-0.315497	0	0	0	0	0	0	0	0	0	0	0	0	0	0.722893	0	0	0.685532	0.672852	0	0.418917	0.625657	0.704561	0.644838	0.522806	0.640403	0.458014	0	0.64212	0	0.630634	0.424659
BMPER	C2	0	0	0	0	0	0	0	0	0	0	0	0	-0.345877	0	0	0	0	0	0	0	0	0	0	0	0	0	0	0	0	0	0.739241	0	0	0.76101	0.72336	0	0.485938	0.631584	0.728097	0.72287	0.566446	0.665768	0.527977	0	0.687002	0	0.639812	0.50583
BNIP3L	C2	0	0	0	0	0	0	0	0	0	0	0	0	-0.327132	0	0	0	0	0	0	0	0	0	0	0	0	0	0	0	0	0	0.703203	0	0	0.586263	0.663882	0	0.491221	0.606213	0.69674	0.598809	0.548148	0.654245	0.383378	0	0.674421	0	0.573522	0.410184
BOC	C2	0	0	0	0	0	0	0	0	0	0	0	0	-0.301057	0	0	0	0	0	0	0	0	0	0	0	0	0	0	0	0	0	0.732631	0	0	0.682416	0.738284	0	0.524732	0.686589	0.713844	0.659077	0.666215	0.632996	0.437762	0	0.689475	0	0.66866	0.451266
C16orf89	C2	0	0	0	0	0	0	0	0	0	0	0	0	-0.356448	0	0	0	0	0	0	0	0	0	0	0	0	0	0	0	0	0	0.684367	0	0	0.603611	0.694466	0	0.491366	0.638161	0.729632	0.579283	0.563033	0.644593	0.383378	0	0.65456	0	0.62823	0.367896
C19orf53	C2	0	0	0	0	0	0	0	0	0	0	0	0	0	0	0	0	0	0	0	0	0	0	0	0	0	0	0	0	0	0	0.633828	0	0	0.387656	0.596685	0	0.540655	0.65681	0.666405	0.413985	0.599993	0.659932	0	0	0.585153	0	0.472338	0
C1orf112	C2	0	0	0	0	0	0	0	0	0	0	0	0	0	0	0	0	0	0	0	0	0	0	0	0	0	0	0	0	0	0	0.723319	0	0	0.612532	0.690423	0	0.49636	0.658544	0.703464	0.634335	0.543065	0.710212	0.455465	0	0.711669	0	0.610528	0.462548
C1QTNF1	C2	0	0	0	0	0	0	0	0	0	0	0	0	-0.326709	0	0	0	0	0	0	0	0	0	0	0	0	0	0	0	0	0	0.718557	0	0	0.68277	0.736152	0	0.493248	0.65081	0.729925	0.646178	0.608561	0.641301	0.417085	0	0.692303	0	0.639084	0.42104
C1QTNF2	C2	0	0	0	0	0	0	0	0	0	0	0	0	-0.4	0	0	0	-0.306313	0	0	0	0	0	0	0	0	0	0	0	0	0	0.648187	0	0	0.740405	0.632416	0	0.36268	0.540366	0.616262	0.69841	0.487154	0.565057	0.507087	0	0.598511	0	0.57476	0.474965
C1QTNF6	C2	0	0	0	0	0	0	0	0	0	0	0	0	-0.359408	0	0	0	0	0	0	0	0	0	0	0	0	0	0	0	0	0	0.766323	0	0	0.603115	0.700569	0	0.505262	0.654063	0.731606	0.602404	0.581404	0.627085	0.388052	0	0.751108	0	0.633985	0.375488
CACNA1D	C2	0	0	0	0	0	0	0	0	0	0	0	-0.302131	-0.408598	-0.312692	0	0	-0.330826	0	0	0	0	0	0	0	0	0	0	0	0	0	0.728366	0	0	0.682487	0.72358	0	0.465166	0.645534	0.73431	0.637226	0.633539	0.675345	0.439815	0	0.729762	0	0.62466	0.423169
CALU	C2	0	0	0	0	0	0	0	0	0	0	0	0	-0.401691	0	0	0	0	0	0	0	0	0	0	0	0	0	0	0	0	0	0.66816	0	0	0.699905	0.647193	0	0.397493	0.563207	0.649082	0.666902	0.542992	0.614814	0.459997	0	0.621199	0	0.568277	0.434663
CASS4	C2	0	0	0	0	0	0	0	0	0	0	0	0	-0.339958	0	0	0	0	0	0	0	0	0	0	0	0	0	0	0	0	0	0.707966	0	0	0.671937	0.698363	0	0.503019	0.626958	0.681024	0.646953	0.589682	0.569921	0.443002	0	0.677177	0	0.630124	0.417847
CASTOR1	C2	0	0	0	0	0	0	0	0	0	0	0	0	0	0	0	0	0	0	0	0	0	0	0	0	0	0	0	0	0	0	0.725238	0	0	0.584564	0.731153	0	0.505697	0.726849	0.770785	0.568921	0.674565	0.739543	0.395628	0	0.728349	0	0.636899	0.375984
CBX1	C2	0	0	0	0	0	0	0	0	0	0	0	0	0	0	0	0	0	0	0	0	0	0	0	0	0	0	0	0	0	0	0.689271	0	0	0.547321	0.704318	0	0.506565	0.643438	0.680512	0.513869	0.651474	0.638458	0	0	0.680287	0	0.597343	0.334476
CBX2	C2	0	0	0	0	0	0	0	0	0	0	0	0	-0.374066	0	0	0	0	0	0	0	0	0	0	0	0	0	0	0	0	0	0.713226	0	0	0.658414	0.709023	0	0.416239	0.65016	0.684094	0.61051	0.578499	0.572016	0.455182	0	0.65774	0	0.651541	0.401741
CBX8	C2	0	0	0	0	0	0	0	0	0	0	0	0	-0.390557	0	0	0	0	0	0	0	0	0	0	0	0	0	0	0	0	0	0.676548	0	0	0.531815	0.663956	0	0.484273	0.607442	0.68139	0.516477	0.635137	0.59132	0.304918	0	0.656115	0	0.597634	0.300418
CCDC102A	C2	0	0	0	0	0	0	0	0	0	0	0	0	0	0	0	0	0	0	0	0	0	0	0	0	0	0	0	0	0	0	0.756798	0	0	0.673212	0.739975	0	0.506493	0.694829	0.759528	0.655976	0.608996	0.704675	0.459218	0	0.747079	0	0.681699	0.442184
CCDC18	C2	0	0	0	0	0	0	0	0	0	0	0	0	-0.359972	0	0	0	0	0	0	0	0	0	0	0	0	0	0	0	0	0	0.685362	0	0	0.715765	0.658148	0	0.400388	0.604985	0.667721	0.675431	0.581694	0.604713	0.477346	0	0.659507	0	0.677984	0.438637
CCDC80	C2	0	0	0	0	0	0	0	0	0	0	0	0	-0.377167	0	0	0	0	0	0	0	0	0	0	0	0	0	0	0	0	0	0.639373	0	0	0.693249	0.613374	0	0.379906	0.529307	0.587828	0.680506	0.499933	0.483875	0.494199	0	0.581195	0	0.555019	0.447506
CCDC83	C2	0	0	0	0	0	0	0	0	0	0	0	0	0	0	0	0	0	0	0	0	0	0	0	0	0	0	0	0	0	0	0.743532	0	0	0.567945	0.707063	0	0.502747	0.68177	0.700565	0.527069	0.539453	0.622243	0.316542	0	0.660626	0	0.694108	0.35393
CCND2	C2	0	0	0	0	0	0	0	0	0	0	0	0	-0.348978	0	0	0	0	0	0	0	0	0	0	0	0	0	0	0	0	0	0.750543	0	0	0.623719	0.709538	0	0.499689	0.683192	0.721665	0.615585	0.617782	0.653273	0.394637	0	0.73365	0	0.629687	0.421679
CCNJL	C2	0	0	0	0	0	0	0	0	0	0	0	0	0	0	0	0	0	0	0	0	0	0	0	0	0	0	0	0	0	0	0.715216	0	0	0.704437	0.719831	0	0.441209	0.639173	0.7088	0.688612	0.550108	0.628656	0.482303	0	0.69202	0	0.649428	0.481918
CCNL2	C2	0	0	0	0	0	0	0	0	0	0	0	0	0	0	0	0	0	0	0	0	0	0	0	0	0	0	0	0	0	0	0.713794	0	0	0.540311	0.694172	0	0.508592	0.69931	0.725904	0.556163	0.652927	0.666591	0.369003	0	0.711386	0	0.593191	0.41288
CCT5	C2	0	0	0	0	0	0	0	0	0	0	0	0	0	0	0	0	0	0	0	0	0	0	0	0	0	0	0	0	0	0	0.655081	0	0	0.514821	0.709832	0	0.565914	0.671338	0.712601	0.517957	0.576684	0.692405	0.320284	0	0.620705	0	0.586926	0.38755
CD109	C2	0	0	0	0	0	0	0	0	0	0	0	0	-0.354334	0	0	0	0	0	0	0	0	0	0	0	0	0	0	0	0	0	0.717419	0	0	0.754991	0.685571	0	0.436215	0.582795	0.681097	0.727382	0.533117	0.606359	0.525427	0	0.658094	0	0.599382	0.483834
CD320	C2	0	0	0	0	0	0	0	0	0	0	0	0	0	0	0	0	0	0	0	0	0	0	0	0	0	0	0	0	0	0	0.704198	0	0	0.578121	0.717037	0	0.50671	0.683336	0.728974	0.57456	0.611901	0.682229	0.349954	0	0.661133	0	0.635442	0.337102
CD34	C2	0	0	0	0	0	0	0	0	0	0	0	-0.318567	-0.418323	-0.306348	0	0	-0.341988	0	0	0	0	0	0	0	0	0	0	0	0	0	0.601842	0	0	0.692895	0.574409	0	0.325551	0.488108	0.571016	0.651605	0.456439	0.540067	0.470123	0	0.539635	0	0.534476	0.427923
CD81	C2	0	0	0	0	0	0	0	0	0	0	0	0	-0.408598	0	0	0	-0.313448	0	0	0	0	0	0	0	0	0	0	0	0	0	0.688418	0	0	0.715482	0.685938	0	0.415877	0.594721	0.668086	0.674092	0.551415	0.605237	0.457306	0	0.645937	0	0.605574	0.423878
CD93	C2	0	0	0	0	0	0	0	0	0	0	0	0	0	0	0	0	0	0	0	0	0	0	0	0	0	0	0	0	0	0	0.672283	0	0	0.629738	0.659692	0	0.429484	0.584746	0.654198	0.616854	0.584236	0.637111	0.38706	0	0.661698	0	0.555602	0.395639
CDC16	C2	0	0	0	0	0	0	0	0	0	0	0	0	-0.38055	0	0	0	0	0	0	0	0	0	0	0	0	0	0	0	0	0	0.693607	0	0	0.656219	0.702407	0	0.44765	0.622404	0.729486	0.625736	0.566518	0.677964	0.45072	0	0.686578	0	0.635879	0.430548
CDCA7	C2	0	0	0	0	0	0	0	0	0	0	0	0	-0.378717	0	0	0	0	0	0	0	0	0	0	0	0	0	0	0	0	0	0.691546	0	0	0.747769	0.65109	0	0.389242	0.605129	0.670864	0.726183	0.534206	0.62701	0.521745	0	0.642403	0	0.598945	0.509945
CDH11	C2	0	0	0	0	0	0	0	0	0	0	0	-0.311724	-0.438478	-0.314736	0	0	-0.330615	0	0	0	0	0	0	0	0	0	-0.304585	0	0	0	0.725736	0	0	0.691409	0.7263	0	0.449243	0.619007	0.713624	0.647588	0.59215	0.646464	0.438753	0	0.703965	0	0.615992	0.412384
CDK2	C2	0	0	0	0	0	0	0	0	0	0	0	0	-0.374771	0	0	0	0	0	0	0	0	0	0	0	0	0	0	0	0	0	0.751823	0	0	0.760018	0.664544	0	0.458217	0.635559	0.715379	0.744158	0.523968	0.653273	0.565295	0	0.678308	0	0.646951	0.547054
CDK20	C2	0	0	0	0	0	0	0	0	0	0	0	0	0	0	0	0	0	0	0	0	0	0	0	0	0	0	0	0	0	0	0.69183	0	0	0.743592	0.691085	0	0.477976	0.632957	0.683729	0.701371	0.533625	0.592218	0.502697	0	0.639434	0	0.654309	0.530593
CDK4	C2	0	0	0	0	0	0	0	0	0	0	0	0	-0.389288	0	0	0	0	0	0	0	0	0	0	0	0	0	0	0	0	0	0.711449	0	0	0.737219	0.685791	0	0.41718	0.606358	0.68139	0.723223	0.516198	0.622895	0.517567	0	0.663748	0	0.610237	0.516118
CDK7	C2	0	0	0	0	0	0	0	0	0	0	0	0	-0.371106	0	0	0	0	0	0	0	0	0	0	0	0	0	0	0	0	0	0.65501	0	0	0.630658	0.660574	0	0.41414	0.600937	0.681755	0.599514	0.543355	0.623419	0.430468	0	0.620068	0	0.598727	0.426716
CDKN1C	C2	0	0	0	0	0	0	0	0	0	0	0	0	-0.302607	0	0	0	0	0	0	0	0	0	0	0	0	0	0	0	0	0	0.752747	0	0	0.642412	0.768427	0	0.482608	0.685505	0.783357	0.608466	0.561436	0.674298	0.391663	0	0.748563	0	0.636607	0.439559
CENPC	C2	0	0	0	0	0	0	0	0	0	0	0	0	0	0	0	0	0	0	0	0	0	0	0	0	0	0	0	0	0	0	0.689556	0	0	0.593273	0.724757	0	0.517494	0.61561	0.705365	0.598315	0.615314	0.663074	0.363763	0	0.696261	0	0.58423	0.415009
CEP112	C2	0	0	0	0	0	0	0	0	0	0	0	0	-0.337844	0	0	0	0	0	0	0	0	0	0	0	0	0	0	0	0	0	0.645983	0	0	0.694666	0.647487	0	0.366154	0.548895	0.653248	0.684454	0.468274	0.558922	0.506804	0	0.605721	0	0.604846	0.490504
CEP44	C2	0	0	0	0	0	0	0	0	0	0	0	0	0	0	0	0	0	0	0	0	0	0	0	0	0	0	0	0	0	0	0.734266	0	0	0.573165	0.730712	0	0.605649	0.683625	0.732775	0.57745	0.615749	0.781368	0.359868	0	0.681135	0	0.679732	0.382796
CERCAM	C2	0	0	0	0	0	0	0	0	0	0	0	0	-0.336575	0	0	0	-0.308362	0	0	0	0	0	0	0	0	0	0	0	0	0	0.700858	0	0	0.618055	0.688291	0	0.49607	0.652762	0.694547	0.614739	0.586051	0.601196	0.421971	0	0.741213	0	0.547224	0.39727
CHST15	C2	0	0	0	0	0	0	0	0	0	0	0	0	0	0	0	0	0	0	0	0	0	0	0	0	0	0	0	0	0	0	0.686712	0	0	0.541444	0.724389	0	0.508374	0.647919	0.723273	0.524795	0.612264	0.624316	0.31207	0	0.709902	0	0.578184	0.327026
CHST2	C2	-0.307324	-0.329736	0	0	0	-0.323429	0	0	0	0	0	-0.374859	-0.514588	-0.345892	0	-0.306591	-0.387836	0	0	-0.329503	-0.337061	0	0	-0.347805	-0.361034	-0.306153	-0.343143	-0.318613	-0.331712	0	0.675837	0	0	0.643969	0.697995	0	0.419496	0.591035	0.665967	0.58457	0.610303	0.620575	0.374314	-0.332891	0.673714	0	0.605502	0.373643
CLEC12B	C2	0	0	0	0	0	0	0	0	0	0	0	0	0	0	0	0	0	0	0	0	0	0	0	0	0	0	0	0	0	0	0.673847	0	0	0.449044	0.732035	0	0.520172	0.644811	0.679343	0.439573	0.468783	0.626112	0	0	0.678379	0	0.542125	0
CLEC3B	C2	0	0	0	0	0	0	0	0	0	0	0	0	-0.386328	0	0	0	-0.303417	0	0	0	0	0	0	0	0	0	0	0	0	0	0.625725	0	0	0.734316	0.597715	0	0.354936	0.527645	0.573136	0.709689	0.493398	0.506546	0.521745	0	0.57342	0	0.569952	0.48057
CNN3	C2	0	0	0	0	0	0	0	0	0	0	0	0	-0.412544	0	0	0	-0.312388	0	0	0	0	0	0	0	0	0	0	0	0	0	0.63525	0	0	0.669105	0.623152	0	0.372596	0.539643	0.619478	0.643711	0.516634	0.551514	0.433655	0	0.593422	0	0.55837	0.400534
COL16A1	C2	0	0	0	0	0	0	0	0	0	0	0	0	-0.361099	0	0	0	0	0	0	0	0	0	0	0	0	0	0	0	0	0	0.718841	0	0	0.676398	0.728947	0	0.497011	0.646112	0.716621	0.636803	0.61771	0.65432	0.407242	0	0.690889	0	0.643018	0.396277
COL1A1	C2	0	0	0	0	0	0	0	0	0	0	0	0	-0.36561	0	0	0	0	0	0	0	0	0	0	0	0	0	0	0	0	0	0.739099	0	0	0.766957	0.683291	0	0.451703	0.640547	0.679343	0.734995	0.542629	0.590347	0.556372	0	0.658518	0	0.642435	0.528535
COL2A1	C2	0	0	0	0	0	0	0	0	0	0	0	0	-0.311146	0	0	0	0	0	0	0	0	0	0	0	0	0	0	0	0	0	0.744101	0	0	0.705028	0.725076	0	0.519756	0.672663	0.720082	0.681094	0.643001	0.653445	0.465501	0	0.705085	0	0.634663	0.466077
COL3A1	C2	0	0	0	0	0	0	0	0	0	0	0	0	-0.358562	0	0	0	0	0	0	0	0	0	0	0	0	0	0	0	0	0	0.748695	0	0	0.743733	0.742695	0	0.504756	0.656231	0.720788	0.704896	0.58518	0.663374	0.49689	0	0.699158	0	0.656057	0.462477
COL4A1	C2	0	0	0	0	0	0	0	0	0	0	0	0	-0.366032	0	0	0	0	0	0	0	0	0	0	0	0	0	0	0	0	0	0.735047	0	0	0.66953	0.732697	0	0.490425	0.649148	0.72013	0.640398	0.584671	0.659184	0.425299	0	0.705025	0	0.636024	0.393084
COL4A2	C2	0	0	0	0	0	0	0	0	0	0	0	0	-0.387738	0	0	0	0	0	0	0	0	0	0	0	0	0	0	0	0	0	0.696095	0	0	0.672999	0.692555	0	0.448447	0.607225	0.681682	0.638847	0.564848	0.62716	0.419351	0	0.664596	0	0.600621	0.38386
COL4A6	C2	0	0	0	0	0	0	0	0	0	0	0	0	-0.373502	0	0	0	0	0	0	0	0	0	0	0	0	0	0	0	0	0	0.718272	0	0	0.739202	0.70917	0	0.428326	0.612357	0.686433	0.697988	0.534497	0.619303	0.489526	0	0.676824	0	0.619998	0.451763
COL5A1	C2	0	0	0	0	0	0	0	0	0	0	0	0	-0.367019	0	0	0	0	0	0	0	0	0	0	0	0	0	0	0	0	0	0.741516	0	0	0.721501	0.730491	0	0.498242	0.654641	0.719399	0.685934	0.597814	0.655891	0.482161	0	0.705095	0	0.646587	0.445093
COL5A2	C2	0	0	0	0	0	0	0	0	0	0	0	0	-0.410289	0	0	0	-0.306949	0	0	0	0	0	0	0	0	0	0	0	0	0	0.692612	0	0	0.735874	0.684615	0	0.416166	0.593854	0.671376	0.694252	0.528615	0.614365	0.481099	0	0.639222	0	0.623786	0.451763
COL6A2	C2	0	0	0	0	0	0	0	0	0	0	0	0	-0.4	0	0	0	-0.317404	0	0	0	0	0	0	0	0	0	0	0	0	0	0.700289	0	0	0.712084	0.67991	0	0.432451	0.598335	0.685702	0.671272	0.540233	0.616759	0.464812	0	0.661204	0	0.604627	0.431967
COL7A1	C2	0	0	0	0	0	0	0	0	0	0	0	0	0	0	0	0	0	0	0	0	0	0	0	0	0	0	0	0	0	0	0.752818	0	0	0.58329	0.744607	0	0.545938	0.734511	0.760771	0.583301	0.673984	0.668312	0.374526	0	0.735205	0	0.665236	0.399044
COLEC10	C2	0	0	0	0	0	0	0	0	0	0	0	0	-0.372859	0	0	0	-0.304619	0	0	0	0	0	0	0	0	0	0	0	0	0	0.603192	0	0	0.763226	0.618592	0	0.359333	0.506609	0.584964	0.757713	0.434808	0.54632	0.552247	0	0.57691	0	0.523224	0.55147
COLGALT2	C2	0	0	0	0	0	0	0	0	0	0	0	0	0	0	0	0	0	0	0	0	0	0	0	0	0	0	0	0	0	0	0.694673	0	0	0.698772	0.684027	0	0.478845	0.593492	0.672033	0.67959	0.520119	0.583463	0.472035	0	0.638516	0	0.621746	0.454104
COPZ2	C2	0	0	0	0	0	0	0	0	0	0	0	0	-0.389993	0	0	0	0	0	0	0	0	0	0	0	0	0	0	0	0	0	0.698299	0	0	0.780481	0.660647	0	0.445769	0.606358	0.65661	0.757692	0.515037	0.571866	0.559063	0	0.614414	0	0.636534	0.554504
COX4I2	C2	0	0	0	0	0	0	0	0	0	0	0	0	-0.374066	0	0	0	0	0	0	0	0	0	0	0	0	0	0	0	0	0	0.704909	0	0	0.703375	0.670573	0	0.435491	0.630066	0.686945	0.678744	0.57545	0.646015	0.500147	0	0.650672	0	0.602515	0.488233
CP	C2	0	0	0	0	0	0	0	0	0	0	0	0	-0.310359	0	0	0	0	0	0	0	0	0	0	0	0	0	0	0	0	0	0.743861	0	0	0.63611	0.751959	0	0.536167	0.675891	0.737673	0.619533	0.616621	0.693228	0.371198	0	0.735982	0	0.626554	0.402947
CPSF6	C2	0	0	0	0	0	0	0	0	0	0	0	0	-0.306695	0	0	0	0	0	0	0	0	0	0	0	0	0	0	0	0	0	0.719623	0	0	0.614161	0.740563	0	0.519882	0.655581	0.745201	0.596835	0.643342	0.695323	0.368437	0	0.728066	0	0.623203	0.417067
CRLF1	C2	0	0	0	0	0	0	0	0	0	0	0	0	-0.367442	0	0	0	0	0	0	0	0	0	0	0	0	0	0	0	0	0	0.719339	0	0	0.693957	0.695643	0	0.474357	0.612357	0.696959	0.671061	0.577773	0.629554	0.46467	0	0.681277	0	0.620654	0.429767
CROT	C2	0	0	0	0	0	0	0	0	0	0	0	0	-0.369274	0	0	0	0	0	0	0	0	0	0	0	0	0	0	0	0	0	0.710098	0	0	0.530044	0.721742	0	0.466685	0.674157	0.751195	0.515913	0.58046	0.691806	0	0	0.689617	0	0.615336	0.370166
CSNK1A1	C2	0	0	0	0	0	0	0	0	0	0	0	0	-0.370684	0	0	0	0	0	0	0	0	0	0	0	0	0	0	0	0	0	0.676121	0	0	0.684257	0.678145	0	0.413127	0.575567	0.67927	0.659148	0.546187	0.617508	0.452349	0	0.64106	0	0.591224	0.434663
CTDSP2	C2	0	0	0	0	0	0	0	0	0	0	0	0	-0.33277	0	0	0	0	0	0	0	0	0	0	0	0	0	0	0	0	0	0.694602	0	0	0.688647	0.742328	0	0.531535	0.639245	0.720057	0.654566	0.536893	0.639281	0.419209	0	0.674633	0	0.631362	0.42849
CTSH	C2	0	0	0	0	0	0	0	0	0	0	0	-0.331688	-0.406342	-0.329891	0	0	-0.33888	0	0	0	0	0	0	0	-0.331065	0	0	0	0	0	0.548105	0	0	0.395728	0.534929	0	0.363766	0.482542	0.570139	0.386283	0.478077	0.546726	0	0	0.526136	0	0.410564	0
CUEDC2	C2	0	0	0	0	0	0	0	0	0	0	0	0	-0.359831	0	0	0	0	0	0	0	0	0	0	0	0	0	0	0	0	0	0.621318	0	0	0.624852	0.58279	0	0.372161	0.548462	0.614654	0.625383	0.504217	0.536251	0.442648	0	0.614414	0	0.534185	0.416783
CUL1	C2	0	0	0	0	0	0	0	0	0	0	0	0	-0.347005	0	0	0	0	0	0	0	0	0	0	0	0	0	0	0	0	0	0.655437	0	0	0.644748	0.640503	0	0.412403	0.573254	0.650909	0.628132	0.556934	0.608828	0.438399	0	0.623461	0	0.555237	0.455524
CUTC	C2	0	0	0	0	0	0	0	0	0	0	0	0	0	0	0	0	0	0	0	0	0	0	0	0	0	0	0	0	0	0	0.69247	0	0	0.634765	0.672411	0	0.479569	0.611562	0.697836	0.635393	0.596289	0.634941	0.422183	0	0.65456	0	0.57884	0.431044
CYP1B1	C2	0	0	0	0	0	0	0	0	0	0	0	0	0	0	0	0	0	0	0	0	0	0	0	0	0	0	0	0	0	0	0.622242	0	0	0.583148	0.623667	0	0.407771	0.538848	0.608441	0.552427	0.579661	0.586606	0.357673	0	0.630388	0	0.53688	0.380809
CYP2U1	C2	0	0	0	0	0	0	0	0	0	0	0	0	-0.380409	0	0	0	-0.327577	0	0	0	0	0	0	0	0	0	0	0	0	0	0.718841	0	0	0.556596	0.719316	0	0.513658	0.606719	0.697178	0.554118	0.556934	0.623269	0.32517	0	0.728914	0	0.554655	0.313829
CYTH2	C2	0	0	0	0	0	0	0	0	0	0	0	0	-0.395067	0	0	0	0	0	0	0	0	0	0	0	0	0	0	0	0	0	0.638804	0	0	0.616285	0.626314	0	0.42449	0.609683	0.648862	0.612272	0.577483	0.606509	0.43677	0	0.59632	0	0.564562	0.445306
DAZAP1	C2	0	0	0	0	0	0	0	0	0	0	0	0	0	0	0	0	0	0	0	0	0	0	0	0	0	0	0	0	0	0	0.727442	0	0	0.64758	0.724242	0	0.591318	0.639751	0.716037	0.657949	0.590626	0.636812	0.456456	0	0.720362	0	0.62517	0.444526
DCAF12	C2	0	0	0	0	0	0	0	0	0	0	0	0	0	0	0	0	0	0	0	0	0	0	0	0	0	0	0	0	0	0	0.657711	0	0	0.499457	0.628813	0	0.507216	0.584746	0.643965	0.505904	0.574143	0.589973	0.302015	0	0.666222	0	0.574542	0.314042
DDAH2	C2	0	0	0	0	0	0	0	0	0	0	0	0	-0.433263	0	0	0	0	0	0	0	0	0	0	0	0	0	0	0	0	0	0.720547	0	0	0.727802	0.702995	0	0.482174	0.648208	0.691696	0.685581	0.609723	0.620575	0.501493	0	0.670321	0	0.655912	0.471701
DDB1	C2	0	0	0	0	0	0	0	0	0	0	0	0	-0.340381	0	0	0	0	0	0	0	0	0	0	0	0	0	0	0	0	0	0.65238	0	0	0.601982	0.629475	0	0.445913	0.590312	0.629638	0.606986	0.571311	0.577029	0.42275	0	0.621977	0	0.553271	0.419834
DDR2	C2	0	0	0	0	0	0	0	0	0	0	0	0	-0.397181	0	0	0	-0.333723	0	0	0	0	0	0	0	0	0	0	0	0	0	0.669582	0	0	0.604814	0.649105	0	0.453658	0.560099	0.649447	0.58027	0.526364	0.585558	0.369428	0	0.652793	0	0.540959	0.310565
DENND2A	C2	0	0	0	0	0	0	0	0	0	0	0	0	-0.406202	0	0	0	-0.314225	0	0	0	0	0	0	0	0	0	0	0	0	0	0.682092	0	0	0.6713	0.669396	0	0.427747	0.575639	0.677954	0.640045	0.5496	0.63539	0.440736	0	0.652086	0	0.574542	0.404224
DENND2C	C2	0	0	0	0	0	0	0	0	0	0	0	0	0	0	0	0	0	0	0	0	0	0	0	0	0	0	0	0	0	0	0.651101	0	0	0.576917	0.659471	0	0.456408	0.611201	0.666332	0.586614	0.532609	0.607332	0.411349	0	0.61604	0	0.56682	0.447861
DIP2A	C2	0	0	0	0	0	0	0	0	0	0	0	0	-0.3642	0	0	0	0	0	0	0	0	0	0	0	0	0	0	0	0	0	0.691119	0	0	0.586193	0.656383	0	0.4656	0.590023	0.670425	0.567864	0.574578	0.602393	0.36702	0	0.688627	0	0.570317	0.317447
DIPK2B	C2	0	0	0	0	0	0	0	0	0	0	0	0	0	0	0	0	0	0	0	0	0	0	0	0	0	0	0	0	0	0	0.673634	0	0	0.632499	0.640797	0	0.432234	0.580915	0.672033	0.615092	0.570149	0.634492	0.403418	0	0.625228	0	0.577237	0.389962
DPEP1	C2	0	0	0	0	0	0	0	0	0	0	0	0	0	0	0	0	0	0	0	0	0	0	0	0	0	0	0	0	0	0	0.688845	0	0	0.557729	0.717699	0	0.519014	0.666712	0.725612	0.54002	0.665053	0.6416	0.327578	0	0.681418	0	0.637627	0.315532
DPT	C2	0	0	0	0	0	0	0	0	0	0	0	0	-0.426357	0	0	0	-0.307585	0	0	0	0	0	0	0	0	0	0	0	0	0	0.675908	0	0	0.710455	0.658736	0	0.402487	0.565809	0.65354	0.676136	0.530503	0.596034	0.469911	0	0.628055	0	0.597343	0.428277
DSTYK	C2	0	0	0	0	0	0	0	0	0	0	0	0	-0.391402	0	0	0	-0.300591	0	0	0	0	0	0	0	0	0	0	0	0	0	0.71152	0	0	0.6	0.746445	0	0.510329	0.649076	0.72912	0.568005	0.643124	0.665394	0.333809	0	0.714213	0	0.618614	0.346964
DTX4	C2	0	0	0	0	0	0	0	0	0	0	0	0	-0.346864	0	0	0	0	0	0	0	0	0	0	0	0	0	0	0	0	0	0.720334	0	0	0.690134	0.671602	0	0.414357	0.603105	0.68753	0.660346	0.514165	0.613542	0.478196	0	0.6535	0	0.596833	0.430974
DYNLT1	C2	0	0	0	0	0	0	0	0	0	0	0	-0.331688	-0.458069	-0.32249	0	-0.308636	-0.378511	0	0	0	0	0	0	0	-0.322603	0	-0.300849	0	-0.300698	0	0.64314	0	0	0.65813	0.612198	0	0.366588	0.552292	0.623499	0.631163	0.608706	0.57209	0.437479	0	0.618725	0	0.555674	0.401386
EGFLAM	C2	0	0	0	0	0	0	0	0	0	0	0	0	-0.426779	0	0	0	-0.342836	0	0	0	0	0	0	0	0	0	0	0	0	0	0.683869	0	0	0.707694	0.677483	0	0.425575	0.589228	0.65968	0.664716	0.542484	0.600298	0.449587	0	0.645725	0	0.605793	0.418344
EIF3M	C2	0	0	0	0	0	0	0	0	0	0	0	0	0	0	0	0	0	0	0	0	0	0	0	0	0	0	0	0	0	0	0.75431	0	0	0.577342	0.76806	0	0.644153	0.728439	0.778606	0.563141	0.7039	0.787354	0.346485	0	0.706509	0	0.707997	0.406211
ELN	C2	0	0	0	0	0	0	0	0	0	0	0	0	-0.349965	0	0	0	0	0	0	0	0	0	0	0	0	0	0	0	0	0	0.752178	0	0	0.69332	0.747842	0	0.488688	0.670687	0.735699	0.655553	0.581113	0.659632	0.435921	0	0.71386	0	0.648554	0.425794
EMCN	C2	0	0	0	0	0	0	0	0	0	0	0	0	-0.382523	0	0	0	0	0	0	0	0	0	0	0	0	0	0	0	0	0	0.692541	0	0	0.673849	0.670278	0	0.451559	0.602021	0.685921	0.639975	0.540088	0.625962	0.45504	0	0.656751	0	0.605574	0.435231
EMILIN1	C2	0	0	0	0	0	0	0	0	0	0	0	0	-0.390416	0	0	0	0	0	0	0	0	0	0	0	0	0	0	0	0	0	0.740023	0	0	0.680929	0.734535	0	0.463139	0.650015	0.736211	0.647306	0.577483	0.667264	0.433655	0	0.716051	0	0.643746	0.397767
EMP1	C2	0	0	0	0	0	0	0	0	0	0	0	-0.304106	-0.403946	0	0	0	-0.319029	0	0	0	0	0	0	0	0	0	0	0	0	0	0.660057	0	0	0.69594	0.61161	0	0.352403	0.558219	0.629419	0.659289	0.519684	0.597904	0.474726	0	0.603954	0	0.555893	0.421608
ENAH	C2	0	-0.314078	0	0	0	-0.314124	0	0	0	0	0	-0.339094	-0.469908	-0.342861	0	0	-0.39151	0	0	-0.316743	0	0	0	-0.319966	-0.340373	0	-0.333979	-0.30522	-0.320011	0	0.67079	0	0	0.657351	0.675425	0	0.408277	0.574049	0.657341	0.618616	0.564413	0.591993	0.399381	-0.330338	0.658306	0	0.556767	0.376694
ENC1	C2	0	0	0	0	0	0	0	0	0	0	0	-0.330418	-0.410571	0	0	0	-0.302851	0	0	0	0	0	0	0	0	0	0	0	0	0	0.649964	0	0	0.493438	0.640871	0	0.436432	0.596383	0.635778	0.487012	0.618436	0.557276	0	0	0.666646	0	0.535933	0.312623
EPB42	C2	0	-0.301806	0	0	0	0	-0.302701	0	0	0	0	-0.340858	-0.404933	-0.308462	0	0	0	0	0	0	0	0	0	-0.322997	-0.32902	0	0	0	0	0	0.702706	0	0	0.609417	0.640503	0	0.457494	0.588433	0.66699	0.582032	0.542484	0.549943	0.384157	0	0.697109	0	0.614607	0.346964
ERGIC3	C2	0	0	0	0	0	0	0	0	0	0	0	-0.303682	-0.439042	0	0	0	-0.347075	0	0	0	0	0	0	0	0	0	0	0	0	0	0.638875	0	0	0.631649	0.651678	0	0.377807	0.558581	0.639579	0.591619	0.496303	0.594238	0.372544	0	0.619574	0	0.573085	0.344481
ETS2	C2	0	0	0	0	0	0	0	0	0	0	0	0	-0.302889	0	0	0	0	0	0	0	0	0	0	0	0	0	0	0	0	0	0.691475	0	0	0.733608	0.694908	0	0.451703	0.59754	0.665455	0.700737	0.546695	0.60576	0.498377	0	0.639434	0	0.606376	0.470991
EXOC3L4	C2	0	0	0	0	0	0	0	0	0	0	0	0	0	0	0	0	0	0	0	0	0	0	0	0	0	0	0	0	0	0	0.710525	0	0	0.597451	0.71542	0	0.464804	0.627536	0.707631	0.557784	0.536312	0.646389	0.372544	0	0.66806	0	0.581608	0.336534
EXT2	C2	0	0	0	0	0	0	0	0	0	0	0	0	-0.38506	0	0	0	0	0	0	0	0	0	0	0	0	0	0	0	0	0	0.731493	0	0	0.619046	0.721963	0	0.498314	0.663026	0.735407	0.602474	0.569278	0.673475	0.378421	0	0.710962	0	0.609654	0.382441
EZH2	C2	0	0	0	0	0	0	0	0	0	0	0	0	0	0	0	0	0	0	0	0	0	0	0	0	0	0	0	0	0	0	0.692399	0	0	0.591078	0.697628	0	0.501499	0.629994	0.694254	0.606633	0.588302	0.663897	0.390601	0	0.694564	0	0.553635	0.427993
FAM171A2	C2	0	-0.308436	0	0	0	0	-0.311517	0	0	0	0	-0.362514	-0.425934	-0.337152	0	-0.303911	-0.394406	0	0	0	0	0	0	-0.328423	-0.354053	0	-0.313397	0	0	0	0.664962	0	0	0.540807	0.678145	0	0.41233	0.578169	0.639579	0.517111	0.612264	0.580545	0.320638	0	0.700643	0	0.519178	0
FAM180A	C2	0	0	0	0	0	0	0	0	0	0	0	0	-0.341226	0	0	0	0	0	0	0	0	0	0	0	0	0	0	0	0	0	0.686215	0	0	0.625135	0.713434	0	0.501426	0.593854	0.736065	0.589011	0.547058	0.686643	0.37396	0	0.656185	0	0.618323	0.391594
FAM204A	C2	0.331219	0	0.390933	0	0	0	0	0.334602	0	0	0	0	0	0	0	0	0	0	0	0	0	0	0.406132	0	0	0.331947	0	0	0	0	0.540783	0	0.424715	0.457894	0.518534	0	0.512789	0.546293	0.5515	0.490748	0.535513	0.620126	0.367587	0	0.506204	0	0.479987	0.431754
FANCC	C2	0	0	0	0	0	0	0	0	0	0	0	0	-0.324313	0	0	0	0	0	0	0	0	0	0	0	0	0	0	0	0	0	0.737891	0	0	0.661104	0.744386	0	0.533055	0.651461	0.724954	0.629754	0.625988	0.672128	0.384723	0	0.690677	0	0.608488	0.389111
FAT4	C2	0	0	0	0	0	0	0	0	0	0	0	0	-0.351938	0	0	0	0	0	0	0	0	0	0	0	0	0	0	0	0	0	0.713439	0	0	0.716686	0.712185	0	0.454743	0.609538	0.693816	0.680365	0.540015	0.621249	0.460776	0	0.663889	0	0.622183	0.439346
FBLN1	C2	0	0	0	0	0	0	0	0	0	0	0	0	-0.396617	0	0	0	-0.353079	0	0	0	0	0	0	0	0	0	0	0	0	0	0.592601	0	0	0.736582	0.604405	0	0.355153	0.488397	0.568897	0.705671	0.433058	0.486943	0.479683	0	0.573703	0	0.537244	0.453608
FBN1	C2	0	0	0	0	0	0	0	0	0	0	0	0	-0.389288	0	0	0	0	0	0	0	0	0	0	0	0	0	0	0	0	0	0.684367	0	0	0.705923	0.677263	0	0.438241	0.585035	0.654271	0.67247	0.542774	0.585184	0.462829	0	0.641555	0	0.5988	0.428561
FBN2	C2	0	0	0	0	0	0	0	0	0	0	0	-0.311583	-0.445384	0	0	0	0	0	0	0	-0.323022	0	0	0	0	0	0	0	0	0	0.689129	0	0	0.695303	0.665647	0	0.430714	0.595155	0.674299	0.677898	0.563832	0.617059	0.517567	0	0.654206	0	0.563469	0.507746
FECH	C2	0	0	0	0	0	0	0	0	0	0	0	0	-0.384073	0	0	0	0	0	0	0	0	0	0	0	0	0	0	0	0	0	0.714576	0	0	0.733113	0.650796	0	0.433537	0.612357	0.657999	0.718993	0.486355	0.544406	0.539377	0	0.642262	0	0.630051	0.51626
FGF10	C2	0	0	0	0	0	0	0	0	0	0	0	0	0	0	0	0	0	0	0	0	0	0	0	0	0	0	0	0	0	0	0.690835	0	0	0.651404	0.725051	0	0.479207	0.616477	0.7069	0.620097	0.565429	0.626711	0.408587	0	0.678308	0	0.605429	0.416925
FGF18	C2	0	0	0	0	0	0	0	0	0	0	0	0	0	0	0	0	0	0	0	0	0	0	0	0	0	0	0	0	0	0	0.621816	0	0	0.723695	0.641018	0	0.429629	0.562629	0.613777	0.719275	0.519175	0.55765	0.484356	0	0.587839	0	0.583793	0.507675
FGFR3	C2	0	0	0	0	0	0	0	0	0	0	0	0	0	0	0	0	0	0	0	0	0	0	0	0	0	0	0	0	0	0	0.72929	0	0	0.69948	0.747768	0	0.500196	0.662953	0.739573	0.667395	0.561508	0.658585	0.464812	0	0.69103	0	0.644547	0.461413
FGFR4	C2	0	0	0	0	0	0	0	0	0	0	0	0	0	0	0	0	0	0	0	0	0	0	0	0	0	0	0	0	0	0	0.707823	0	0	0.658555	0.69454	0	0.484201	0.651533	0.705876	0.625454	0.638549	0.65417	0.458227	0	0.67647	0	0.614389	0.418415
FIBIN	C2	0	0	0	0	0	0	0	0	0	0	0	0	0	0	0	0	0	0	0	0	0	0	0	0	0	0	0	0	0	0	0.643993	0	0	0.53054	0.601905	0	0.403718	0.586264	0.612169	0.513728	0.517288	0.634567	0.333738	0	0.595472	0	0.516192	0.326246
FKBP10	C2	0	0	0	0	0	0	0	0	0	0	0	0	-0.34926	0	0	0	0	0	0	0	0	0	0	0	0	0	0	0	0	0	0.715003	0	0	0.648855	0.697334	0	0.434912	0.628259	0.683582	0.642583	0.595926	0.640478	0.42282	0	0.685164	0	0.601495	0.429342
FKBP7	C2	0	0	0	0	0	0	0	0	0	0	0	0	-0.35081	0	0	0	0	0	0	0	0	0	0	0	0	0	0	0	0	0	0.745141	0	0	0.69679	0.705641	0	0.50794	0.670904	0.723711	0.669369	0.595273	0.63524	0.470973	0	0.692939	0	0.646587	0.44779
FKBP9	C2	0	0	0	0	0	0	0	0	0	0	0	0	-0.423538	0	0	0	-0.336761	0	0	0	0	0	0	0	0	0	0	0	0	0	0.641789	0	0	0.649563	0.66675	0	0.430352	0.561978	0.638848	0.614387	0.542193	0.550766	0.384086	0	0.614131	0	0.578621	0.37563
FN1	C2	0	0	0	0	0	0	0	0	0	0	0	0	-0.340803	0	0	0	0	0	0	0	0	0	0	0	0	0	0	0	0	0	0.716424	0	0	0.569199	0.633739	0	0.498748	0.631078	0.668671	0.580693	0.620832	0.598203	0.382316	0	0.687779	0	0.574542	0.356188
FNDC1	C2	0	0	0	0	0	0	0	0	0	0	0	0	-0.360254	0	0	0	0	0	0	0	0	0	0	0	0	0	0	0	0	0	0.691404	0	0	0.706136	0.640503	0	0.438748	0.620308	0.657634	0.697988	0.572981	0.596108	0.521604	0	0.621623	0	0.584012	0.500579
FRAS1	C2	0	0	0	0	0	0	0	0	0	0	0	0	-0.387033	0	0	0	0	0	0	0	0	0	0	0	0	0	0	0	0	0	0.717277	0	0	0.683974	0.708729	0	0.488037	0.631801	0.718156	0.654355	0.60159	0.646539	0.459714	0	0.697038	0	0.620508	0.43594
FREM1	C2	0	0	0	0	0	0	0	0	0	0	0	0	-0.439605	-0.300004	0	0	-0.33669	0	0	0	0	0	0	0	0	0	0	0	0	0	0.689627	0	0	0.727236	0.699098	0	0.413199	0.593854	0.676127	0.673175	0.51903	0.611073	0.455111	0	0.635052	0	0.605574	0.437714
FSTL1	C2	0	0	0	0	0	0	0	0	0	0	0	0	-0.417759	0	0	0	-0.340787	0	0	0	0	0	0	0	0	0	0	0	0	0	0.674558	0	0	0.668114	0.666529	0	0.434116	0.572892	0.653248	0.640257	0.545388	0.579722	0.415102	0	0.64622	0	0.575707	0.374849
FXYD1	C2	0	0	0	0	0	0	0	0	0	0	0	0	-0.441156	0	0	0	0	0	0	0	-0.317449	0	0	0	0	0	-0.333557	0	0	0	0.679889	0	0	0.75754	0.65653	0	0.411607	0.598624	0.686506	0.726959	0.477859	0.585633	0.55269	0	0.634558	0	0.632528	0.510371
FZD6	C2	0	0	0	0	0	0	0	0	0	0	0	0	-0.343904	0	0	0	0	0	0	0	0	0	0	0	0	0	0	0	0	0	0.695384	0	0	0.689497	0.709538	0	0.484418	0.638956	0.695789	0.666408	0.622865	0.629853	0.476213	0	0.662547	0	0.654017	0.481635
G0S2	C2	0	0	0	0	0	0	0	0	0	0	0	0	0	0	0	0	0	0	0	0	0	0	0	0	0	0	0	0	0	0	0.703914	0	0	0.561269	0.714684	0	0.500992	0.702346	0.72722	0.529658	0.594764	0.595585	0.350733	0	0.653712	0	0.747043	0.302192
GAL3ST4	C2	0	0	0	0	0	0	0	0	0	0	0	0	0	0	0	0	0	0	0	0	0	0	0	0	0	0	0	0	0	0	0.750756	0	0	0.637739	0.708803	0	0.554044	0.675747	0.743593	0.622423	0.653144	0.687391	0.416731	0	0.732731	0	0.611402	0.431257
GAS2L3	C2	0	0	0	0	0	0	0	0	0	0	0	-0.310807	-0.363073	0	0	0	0	0	0	0	0	0	0	0	-0.304129	0	0	0	0	0	0.602766	0	0	0.554543	0.553676	0	0.366516	0.507334	0.553985	0.565044	0.521499	0.515001	0.394212	0	0.574763	0	0.522311	0.357607
GATA5	C2	0	0	0	0	0	0	0	0	0	0	0	0	-0.341085	0	0	0	0	0	0	0	0	0	0	0	0	0	0	0	0	0	0.763977	0	0	0.77163	0.744386	0	0.503959	0.662158	0.738988	0.729073	0.547785	0.687466	0.5466	0	0.723048	0	0.641998	0.498593
GDPD5	C2	0	-0.304133	0	0	0	0	0	0	0	0	0	-0.334439	-0.477378	-0.322278	0	0	-0.347993	0	0	-0.317237	-0.320835	0	0	0	-0.323097	0	-0.3067	0	-0.304363	0	0.690551	-0.315046	0	0.655015	0.685791	0	0.463067	0.615393	0.697982	0.627639	0.644358	0.66472	0.419492	0	0.675552	0	0.588674	0.396419
GEM	C2	0	0	0	0	0	0	0	0	0	0	0	0	-0.31797	0	0	0	0	0	0	0	0	0	0	0	0	0	0	0	0	0	0.713723	0	0	0.627401	0.77622	0	0.545069	0.651822	0.744251	0.621295	0.542556	0.65851	0.36957	0	0.728632	0	0.619051	0.415648
GFRA2	C2	0	0	0	0	0	0	0	0	0	0	0	0	-0.333615	0	0	0	0	0	0	0	0	0	0	0	0	0	0	0	0	0	0.712515	0	0	0.724687	0.702186	0	0.452138	0.634475	0.703537	0.700666	0.55795	0.610175	0.498731	0	0.667353	0	0.623568	0.491781
GJA3	C2	0	0	0	0	0	0	0	0	0	0	0	0	0	0	0	0	0	0	0	0	0	0	0	0	0	0	0	0	0	0	0.475815	0	0	0.717252	0.438692	0	0.304272	0.379037	0.421611	0.733937	0	0.32817	0.589583	0	0.423015	0	0.415299	0.658735
GJA4	C2	0	0	0	0	0	0	0	0	0	0	0	0	0	0	0	0	0	0	0	0	0	0	0	0	0	0	0	0	0	0	0.701995	0	0	0.605452	0.674984	0	0.470087	0.611996	0.657853	0.608395	0.603187	0.600673	0.399381	0	0.681347	0	0.57833	0.381093
GJC1	C2	0	0	0	0	0	0	0	0	0	0	0	0	-0.406061	0	0	0	-0.305748	0	0	0	0	0	0	0	0	0	0	0	0	0	0.723177	0	0	0.73814	0.724095	0	0.454816	0.621537	0.697544	0.693688	0.594837	0.631424	0.476213	0	0.682973	0	0.644256	0.452756
GKAP1	C2	0	0	0	0	0	0	0	0	0	0	0	0	0	0	0	0	0	0	0	0	0	0	0	0	0	0	0	0	0	0	0.702706	0	0	0.563252	0.703289	0	0.512645	0.669892	0.735041	0.520988	0.569641	0.674896	0.360364	0	0.683185	0	0.702679	0.343558
GLI1	C2	0	0	0	0	0	0	0	0	0	0	0	0	-0.363073	0	0	0	0	0	0	0	0	0	0	0	0	0	0	0	0	0	0.739383	0	0	0.746424	0.713214	0	0.454888	0.623344	0.708946	0.709548	0.548511	0.654919	0.509282	0	0.694635	0	0.612349	0.486814
GLI3	C2	0	0	0	0	0	0	0	0	0	0	0	-0.322305	-0.444257	-0.328058	0	0	-0.344319	0	0	-0.307578	0	0	0	0	0	0	0	0	-0.307535	0	0.660484	0	0	0.690417	0.638224	0	0.374188	0.56458	0.643453	0.646178	0.525275	0.54927	0.432805	0	0.614202	0	0.585833	0.391736
GLIS2	C2	0	0	0	0	0	0	0	0	0	0	0	0	0	0	0	0	0	0	0	0	0	0	0	0	0	0	0	0	0	0	0.739597	0	0	0.686098	0.68388	0	0.471679	0.676397	0.71611	0.680647	0.586487	0.625364	0.548866	0	0.670463	0	0.644985	0.532437
GPC2	C2	0	0	0	0	0	0	0	0	0	0	0	0	-0.340099	0	0	0	0	0	0	0	0	0	0	0	0	0	0	0	0	0	0.749121	0	0	0.722775	0.696304	0	0.462488	0.658038	0.713551	0.696648	0.543355	0.648484	0.499935	0	0.676188	0	0.613952	0.487666
GPCPD1	C2	0	0	0	0	0	0	0	0	0	0	0	0	0	0	0	0	0	0	0	0	0	0	0	0	0	0	0	0	0	0	0.642856	0	0	0.583856	0.65903	0	0.435781	0.589444	0.654564	0.56582	0.62134	0.608679	0.360364	0	0.641908	0	0.544529	0.364916
GPR157	C2	0	0	0	0	0	0	0	0	0	0	0	0	0	0	0	0	0	0	0	0	0	0	0	0	0	0	0	0	0	0	0.748908	0	0	0.693533	0.714905	0	0.505986	0.647847	0.708727	0.68967	0.598758	0.599625	0.489526	0	0.709195	0	0.672375	0.477519
GPX7	C2	0	0	0	0	0	0	0	0	0	0	0	0	-0.392671	0	0	0	0	0	0	0	0	0	0	0	0	0	0	0	0	0	0.71678	0	0	0.750814	0.692408	0	0.447506	0.619296	0.695716	0.720403	0.570367	0.643695	0.513531	0	0.659578	0	0.627356	0.49391
GPX8	C2	0	0	0	0	0	0	0	0	0	0	0	0	-0.365046	0	0	0	0	0	0	0	0	0	0	0	0	0	0	0	0	0	0.714932	0	0	0.685886	0.689099	0	0.463718	0.655147	0.700321	0.650407	0.618	0.673849	0.416447	0	0.663324	0	0.662249	0.408126
GRB10	C2	0	0	0	0	0	0	0	0	0	0	0	0	-0.391825	0	0	0	0	0	0	0	0	0	0	0	0	0	0	0	0	0	0.714789	0	0	0.719376	0.70645	0	0.441788	0.613658	0.700979	0.683044	0.551778	0.637485	0.472318	0	0.680358	0	0.602515	0.454175
GTF3C1	C2	0	0	0	0	0	0	0	0	0	0	0	0	0	0	0	0	0	0	0	0	0	0	0	0	0	0	0	0	0	0	0.707255	0	0	0.528841	0.675572	0	0.49911	0.675458	0.7251	0.519719	0.639493	0.642872	0.353141	0	0.678803	0	0.598217	0.345332
GTF3C3	C2	0	0	0	0	0	0	0	0	0	0	0	0	0	0	0	0	0	0	0	0	0	0	0	0	0	0	0	0	0	0	0.640012	0	0	0.556879	0.634768	0	0.493248	0.575567	0.64952	0.564692	0.588738	0.577627	0.368437	0	0.643817	0	0.513496	0.386415
GTPBP10	C2	0	0	0	0	0	0	0	0	0	0	0	0	0	0	0	0	0	0	0	0	0	0	0	0	0	0	0	0	0	0	0.584427	0	0	0.458744	0.521401	0	0.446637	0.536102	0.567508	0.490607	0.547567	0.572614	0.342873	0	0.516735	0	0.434895	0.387976
GUCY2D	C2	0	0	0	0	0	0	0	0	0	0	0	0	-0.311205	0	0	0	0	0	0	0	0	0	0	0	0	0	0	0	0	0	0.734194	0	0	0.58159	0.737181	0	0.523935	0.679216	0.743009	0.569274	0.597451	0.751514	0.418855	0	0.665374	0	0.65766	0.394574
GULP1	C2	0	0	0	0	0	0	0	0	0	0	0	0	-0.334884	0	0	0	0	0	0	0	0	0	0	0	0	0	0	0	0	0	0.684367	0	0	0.702383	0.691011	0	0.453296	0.613008	0.700467	0.672188	0.559911	0.638757	0.481524	0	0.632013	0	0.61927	0.502779
GXYLT2	C2	0	0	0	0	0	0	0	0	0	0	0	0	-0.409725	0	0	0	0	0	0	0	0	0	0	0	0	0	0	0	0	0	0.722537	0	0	0.685603	0.663809	0	0.443018	0.630789	0.688626	0.664505	0.517651	0.587354	0.477912	0	0.652015	0	0.611694	0.418415
GYG1	C2	0	0	0	0	0	0	0	0	0	0	0	0	-0.4	0	0	0	0	0	0	0	0	0	0	0	0	0	0	0	0	0	0.658067	0	0	0.664007	0.636827	0	0.437807	0.565664	0.62211	0.650619	0.546695	0.546202	0.434929	0	0.615262	0	0.599601	0.425297
H1-2	C2	0	0	0.346165	0	0	0	0	0	0	0	0	0	0	0	0	0	0	0	0	0	0	0	0	0	0	0	0	0	0	0	0.73654	0	0	0.560845	0.679395	0	0.594792	0.694251	0.707484	0.60325	0.645085	0.696221	0.437691	0	0.729833	0	0.595594	0.463541
H1-4	C2	0	0	0	0	0	0	0	0	0	0	0	0	-0.33432	0	0	0	0	0	0	0	0	0	0	0	0	0	0	0	0	0	0.694745	0	0	0.644253	0.625284	0	0.441136	0.60802	0.670937	0.661685	0.609069	0.60606	0.487897	0	0.68891	0	0.561502	0.484047
H3-3A	C2	0	0	0	0	0	0	0	0	0	0	0	0	-0.321212	0	0	0	0	0	0	0	0	0	0	0	0	0	0	0	0	0	0.675624	0	0	0.651687	0.666529	0	0.438024	0.598479	0.678173	0.655271	0.589464	0.619752	0.442648	0	0.643393	0	0.597707	0.464393
HBA2	C2	0	0	0	0	0	0	0	0	0	0	0	-0.309749	-0.388302	0	0	0	0	0	0	0	0	0	0	0	0	0	0	0	0	0	0.718415	0	0	0.64928	0.632783	0	0.444104	0.629488	0.668379	0.643006	0.521209	0.545379	0.477346	0	0.659295	0	0.61672	0.443107
HBP1	C2	0	0	0	0	0	0	0	0	0	0	0	0	-0.328118	0	0	0	0	0	0	0	0	0	0	0	0	0	0	0	0	0	0.712657	0	0	0.627472	0.69079	0	0.496143	0.602889	0.700833	0.624678	0.569859	0.634791	0.404692	0	0.692727	0	0.573085	0.413803
HDAC2	C2	0	0	0	0	0	0	0	0	0	0	0	-0.302131	-0.414799	0	0	0	-0.319382	0	0	0	0	0	0	0	0	0	0	0	0	0	0.662403	0	0	0.641066	0.679468	0	0.421957	0.595155	0.673057	0.615303	0.578354	0.607032	0.411703	0	0.645937	0	0.589184	0.407843
HEMGN	C2	0	0	0	0	0	0	0	0	0	0	0	0	-0.332347	0	0	0	0	0	0	0	0	0	0	0	0	0	0	0	0	0	0.752747	0	0	0.628888	0.655722	0	0.477252	0.63462	0.692646	0.631727	0.521354	0.588327	0.459572	0	0.692585	0	0.651614	0.456091
HMCN1	C2	0	0	0	0	0	0	0	0	0	0	0	0	-0.363636	0	0	0	0	0	0	0	0	0	0	0	0	0	0	0	0	0	0.718059	0	0	0.704366	0.705641	0	0.44794	0.613514	0.67927	0.666408	0.537111	0.624541	0.445126	0	0.667141	0	0.609508	0.420472
HMGCS2	C2	0	0	0	0	0	0	0	0	0	0	0	0	0	0	0	0	0	0	0	0	0	0	0	0	0	0	0	0	0	0	0.720618	0	0	0.537054	0.735343	0	0.480075	0.713477	0.753169	0.50534	0.558676	0.691357	0.314336	0	0.681842	0	0.614899	0.398831
HOMEZ	C2	0	0	0	0	0	0	0	0	0	0	0	0	0	0	0	0	0	0	0	0	0	0	0	0	0	0	0	0	0	0	0.599141	0	0	0.440547	0.681674	0	0.432451	0.597468	0.618674	0.381207	0.556716	0.656265	0	0	0.531225	0	0.5438	0
HOXB4	C2	0	0	0	0	0	0	0	0	0	0	0	-0.315675	-0.422974	-0.308885	0	0	0	0	0	0	-0.301365	0	0	0	0	0	-0.301836	0	0	0	0.685078	-0.3036	0	0.51206	0.728138	0	0.480437	0.643221	0.701271	0.456138	0.545025	0.670856	0.303997	0	0.639505	0	0.568204	0.367257
HOXB5	C2	0	-0.311398	0	0	0	-0.314829	-0.338599	0	0	0	0	-0.366747	-0.487385	-0.356607	0	0	-0.361486	0	0	-0.351639	-0.381645	0	0	-0.317077	-0.341149	0	-0.304867	-0.321785	-0.312751	0	0.636458	-0.317192	0	0.561765	0.645796	0	0.392427	0.597323	0.657853	0.527403	0.476117	0.584062	0.362559	0	0.566706	0	0.56937	0.425226
HSPG2	C2	0	0	0	0	0	0	0	0	0	0	0	0	-0.386469	0	0	0	0	0	0	0	0	0	0	0	0	0	0	0	0	0	0.740592	0	0	0.611258	0.695128	0	0.514165	0.669603	0.718887	0.593099	0.629763	0.607032	0.40625	0	0.720433	0	0.633256	0.341643
HTRA1	C2	0	0	0	0	0	0	0	0	0	0	0	-0.338248	-0.423961	0	0	0	-0.337396	0	0	0	0	0	0	0	-0.321828	0	0	0	0	0	0.537371	0	0	0.596601	0.504271	0	0	0.429561	0.502673	0.592324	0.437124	0.442723	0.419563	0	0.482809	0	0.45908	0.342991
HTRA3	C2	0	0	0	0	0	0	0	0	0	0	0	0	0	0	0	0	0	0	0	0	0	0	0	0	0	0	0	0	0	0	0.772649	0	0	0.605735	0.756517	0	0.598484	0.762194	0.806382	0.60762	0.613934	0.690908	0.453978	0	0.775139	0	0.675216	0.470991
ID3	C2	0	0	0	0	0	0	0	0	0	0	0	0	-0.33587	0	0	0	0	0	0	0	0	0	0	0	0	0	0	0	0	0	0.752391	0	0	0.719235	0.741298	0	0.553248	0.662592	0.747394	0.690586	0.649006	0.709464	0.468778	0	0.719585	0	0.632163	0.433599
IER5L	C2	0	0	0	0	0	0	0	0	0	0	0	0	-0.306836	0	0	0	0	0	0	0	0	0	0	0	0	0	0	0	0	0	0.702492	0	0	0.497474	0.740049	0	0.62729	0.665483	0.735553	0.498643	0.654306	0.739842	0	0	0.723684	0	0.544238	0
IFT46	C2	0	0	0	0	0	0	0	0	0	0	0	0	-0.3253	0	0	0	0	0	0	0	0	0	0	0	0	0	0	0	0	0	0.711946	0	0	0.649705	0.707921	0	0.467192	0.61655	0.722761	0.627991	0.517142	0.674896	0.431247	0	0.689334	0	0.607177	0.434663
IGF2BP2	C2	0	0	0	0	0	0	0	0	0	0	0	0	-0.310923	0	0	0	0	0	0	0	0	0	0	0	0	0	0	0	0	0	0.734479	0	0	0.697569	0.705935	0	0.497373	0.648064	0.726928	0.670215	0.570585	0.650429	0.466299	0	0.69202	0	0.629687	0.459568
IGF2R	C2	0	0	0	0	0	0	0	0	0	0	0	0	-0.412544	0	0	0	-0.314154	0	0	0	0	0	0	0	0	0	0	0	0	0	0.676192	0	0	0.575218	0.682703	0	0.488037	0.624862	0.68446	0.55729	0.625988	0.632173	0.335721	0	0.655055	0	0.579641	0.335824
IGSF10	C2	0	0	0	0	0	0	0	0	0	0	0	0	-0.414094	-0.301554	0	0	-0.354563	0	0	0	0	0	0	0	0	0	0	0	0	0	0.666454	0	0	0.702525	0.655207	0	0.388663	0.555256	0.638264	0.659359	0.503201	0.563187	0.437054	0	0.624097	0	0.578184	0.409616
IL11RA	C2	0	0	0	0	0	0	0	0	0	0	0	0	-0.309373	0	0	0	0	0	0	0	0	0	0	0	0	0	0	0	0	0	0.699578	0	0	0.673212	0.738872	0	0.501426	0.645968	0.737746	0.648433	0.518885	0.641151	0.434292	0	0.659225	0	0.634058	0.441191
ING4	C2	0	0	0	0	0	0	0	0	0	0	0	0	-0.361945	0	0	0	0	0	0	0	0	0	0	0	0	0	0	0	0	0	0.704412	0	0	0.642624	0.706597	0	0.427457	0.65016	0.713259	0.620167	0.594256	0.649681	0.397115	0	0.672371	0	0.632819	0.391807
INPP5E	C2	0	0	0	0	0	0	0	0	0	0	0	0	0	0	0	0	0	0	0	0	0	0	0	0	0	0	0	0	0	0	0.701	0	0	0.568137	0.703803	0	0.533417	0.637294	0.753461	0.543615	0.572618	0.671305	0.335226	0	0.711527	0	0.58933	0.371159
IP6K2	C2	0	0	0	0	0	0	0	0	0	0	0	0	-0.343763	0	0	0	0	0	0	0	0	0	0	0	0	0	0	0	0	0	0.695882	0	0	0.580882	0.642415	0	0.45069	0.59501	0.695205	0.566243	0.624318	0.619827	0.397257	0	0.693575	0	0.579422	0.39429
IRS1	C2	0	0	0	0	0	0	0	0	0	0	0	-0.306363	-0.420014	0	0	0	-0.325881	0	0	0	0	0	0	0	0	0	0	0	0	0	0.651243	0	0	0.722209	0.615874	0	0.346395	0.534728	0.615604	0.686004	0.460287	0.5364	0.51169	0	0.602045	0	0.542198	0.439985
ITGA2	C2	0	0	0	0	0	0	0	0	0	0	0	0	-0.300775	0	0	0	0	0	0	0	0	0	0	0	0	0	0	0	0	0	0.725949	0	0	0.531602	0.686012	0	0.510763	0.650521	0.704268	0.549043	0.579153	0.642423	0.310866	0	0.720504	0	0.566164	0.350512
ITGA9	C2	0	0	0	0	0	0	0	0	0	0	0	0	-0.365187	0	0	0	0	0	0	0	0	0	0	0	0	0	0	0	0	0	0.726944	0	0	0.739414	0.712405	0	0.4711	0.635631	0.69769	0.70842	0.581549	0.639131	0.517142	0	0.679439	0	0.635005	0.475533
ITPA	C2	0	0	0	0	0	0	0	0	0	0	0	0	-0.327273	0	0	0	0	0	0	0	0	0	0	0	0	0	0	0	0	0	0.662403	0	0	0.568845	0.603229	0	0.427023	0.599781	0.637313	0.572587	0.542629	0.645416	0.378775	0	0.614909	0	0.536589	0.41955
JAM3	C2	0	0	0	0	0	0	0	0	0	0	0	0	-0.381536	0	0	0	0	0	0	0	0	0	0	0	0	0	0	0	0	0	0.724172	0	0	0.784517	0.698069	0	0.434695	0.61655	0.69367	0.724492	0.559765	0.628432	0.549999	0	0.664667	0	0.654382	0.517395
KANK3	C2	0	0	0	0	0	0	0	0	0	0	0	0	0	0	0	0	0	0	0	0	0	0	0	0	0	0	0	0	0	0	0.711946	0	0	0.496908	0.729903	0	0.52408	0.697792	0.777436	0.475523	0.611247	0.701308	0	0	0.702975	0	0.609654	0.311416
KAZALD1	C2	0	0	0	0	0	0	0	0	0	0	0	0	-0.361381	0	0	0	0	0	0	0	0	0	0	0	0	0	0	0	0	0	0.655579	0	0	0.790535	0.594627	0	0.363838	0.542101	0.599231	0.78476	0.47815	0.525701	0.626264	0	0.568402	0	0.605065	0.559897
KCNH1	C2	0	-0.322189	0	0	0	0	0	0	0	0	0	-0.334086	-0.417054	-0.304585	0	0	0	0	0	0	-0.31625	0	0	0	-0.303565	0	-0.325521	0	0	0	0.712657	0	0	0.502643	0.701965	0	0.463356	0.653557	0.71304	0.467769	0.673185	0.631649	0	0	0.74828	0	0.587727	0
KCNS3	C2	0	0	0	0	0	0	0	0	0	0	0	0	-0.37618	0	0	0	-0.30052	0	0	0	0	0	0	0	0	0	0	0	0	0	0.674771	0	0	0.716119	0.670426	0	0.432813	0.575422	0.652956	0.681986	0.513439	0.579797	0.459147	0	0.636183	0	0.592171	0.447506
KCNV2	C2	0	0	0	0	0	0	0	0	0	0	0	0	-0.376039	0	0	0	0	0	0	0	0	0	0	0	0	0	0	0	0	0	0.693039	0	0	0.701534	0.667852	0	0.505841	0.599997	0.668452	0.687837	0.571529	0.581368	0.502272	0	0.629963	0	0.649865	0.471488
KDM1A	C2	0	0	0	0	0	0	0	0	0	0	0	-0.325621	-0.386469	-0.336447	0	0	-0.347287	0	0	0	0	0	0	0	0	0	0	0	0	0	0.633615	-0.300524	0	0.523814	0.601758	0	0.362391	0.553521	0.63841	0.487788	0.544662	0.605162	0	0	0.616181	0	0.554072	0
KDM5B	C2	0	0	0	0	0	0	0	0	0	0	0	0	-0.366878	0	0	0	0	0	0	0	0	0	0	0	0	0	0	0	0	0	0.705407	0	0	0.638588	0.680939	0	0.431727	0.62638	0.692061	0.618405	0.570585	0.630302	0.411632	0	0.680428	0	0.612058	0.403372
KEL	C2	0	0	0	0	0	0	0	0	0	0	0	0	-0.333474	0	0	0	0	0	0	0	0	0	0	0	0	0	0	0	0	0	0.75097	0	0	0.670734	0.681012	0	0.526975	0.651389	0.699663	0.663941	0.51874	0.587803	0.455323	0	0.676894	0	0.655329	0.470708
KIF23	C2	0	0	0	0	0	0	0	0	0	0	0	-0.318778	-0.378858	0	0	0	-0.303982	0	0	0	0	0	0	0	-0.301238	0	0	0	0	0	0.688703	0	0	0.634198	0.656604	0	0.41139	0.586336	0.663847	0.621436	0.533553	0.634567	0.391521	0	0.66085	0	0.584012	0.405572
KIF7	C2	0	0	0	0	0	0	0	0	0	0	0	0	-0.328964	0	0	0	0	0	0	0	0	0	0	0	0	0	0	0	0	0	0.771228	0	0	0.635048	0.755047	0	0.509388	0.707984	0.761063	0.608466	0.642834	0.686793	0.379766	0	0.787366	0	0.658825	0.381022
KLF1	C2	0	0	0	0	0	0	0	0	0	0	0	0	-0.31487	0	0	0	0	0	0	0	0	0	0	0	0	0	0	0	0	0	0.799233	0	0	0.650908	0.737108	0	0.479786	0.673795	0.733141	0.618546	0.518231	0.637186	0.411986	0	0.737396	0	0.699547	0.408694
L3MBTL3	C2	0	0	0	0	0	0	0	0	0	0	0	0	0	0	0	0	0	0	0	0	0	0	0	0	0	0	0	0	0	0	0.725594	0	0	0.554472	0.684394	0	0.489122	0.631873	0.700467	0.569133	0.577483	0.618705	0.3382	0	0.71909	0	0.551158	0.373075
LAMA2	C2	0	0	0	0	0	0	0	0	0	0	0	0	-0.382523	0	0	0	0	0	0	0	0	0	0	0	0	0	0	0	0	0	0.715429	0	0	0.749539	0.694466	0	0.435274	0.617561	0.692573	0.713143	0.534061	0.62484	0.520329	0	0.663465	0	0.623276	0.484544
LAMA5	C2	0	0	0	0	0	0	0	0	0	0	0	0	-0.358421	0	0	0	0	0	0	0	0	0	0	0	0	0	0	0	0	0	0.734266	0	0	0.682558	0.723874	0	0.517277	0.636571	0.710043	0.654636	0.599775	0.649083	0.441444	0	0.70764	0	0.61825	0.398477
LAMB1	C2	0	0	0	0	0	0	0	0	0	0	0	-0.316662	-0.456801	-0.314877	0	0	-0.338739	0	0	0	0	0	0	0	-0.30568	0	-0.304797	0	0	0	0.694531	0	0	0.702454	0.683365	0	0.413054	0.5893	0.678173	0.650266	0.529777	0.610549	0.45072	0	0.638657	0	0.599965	0.422672
LAMC1	C2	0	0	0	0	0	0	0	0	0	0	0	0	-0.381677	0	0	0	0	0	0	0	0	0	0	0	0	0	0	0	0	0	0.725096	0	0	0.674699	0.71042	0	0.452427	0.632885	0.705657	0.64357	0.555481	0.642423	0.432805	0	0.684316	0	0.619415	0.406069
LCORL	C2	0	0	0	0	0	0	0	0	0	0	0	0	-0.376603	0	0	0	0	0	0	0	0	0	0	0	0	0	0	0	0	0	0.684225	0	0	0.62025	0.680939	0	0.446999	0.616477	0.674226	0.608113	0.655686	0.638607	0.397399	0	0.6764	0	0.607323	0.419053
LDLRAD4	C2	0	0	0	0	0	0	0	0	0	0	0	0	-0.319662	0	0	0	0	0	0	0	0	0	0	0	0	0	0	0	0	0	0.655366	0	0	0.494642	0.622344	0	0.483115	0.565231	0.619625	0.490819	0.57269	0.560044	0	0	0.635123	0	0.505629	0
LEF1	C2	0	0	0	0	0	0	0	0	0	0	0	0	-0.319944	0	0	0	0	0	0	0	0	0	0	0	0	0	0	0	0	0	0.72467	0	0	0.762497	0.67866	0	0.428977	0.644377	0.694181	0.727664	0.538345	0.607631	0.585264	0	0.678591	0	0.632892	0.542371
LHFPL2	C2	0	0	0	0	0	0	0	0	0	0	0	-0.319061	-0.477942	-0.300074	0	0	-0.332875	0	0	0	0	0	0	0	0	0	-0.303739	0	0	0	0.687779	0	0	0.705003	0.686894	0	0.415949	0.601082	0.661581	0.651605	0.570948	0.595959	0.459501	0	0.627914	0	0.610601	0.430548
LIMD1	C2	0	0	0	0	0	0	0	0	0	0	0	0	-0.402114	0	0	0	-0.315355	0	0	0	0	0	0	0	0	0	0	0	0	0	0.699081	0	0	0.66868	0.69079	0	0.447144	0.601154	0.683363	0.637226	0.55461	0.621623	0.406888	0	0.66085	0	0.609945	0.380029
LIPG	C2	0	0	0	0	0	0	0	0	0	0	0	0	-0.369274	0	0	0	0	0	0	0	0	0	0	0	0	0	0	0	0	0	0.729077	0	0	0.71966	0.711229	0	0.454816	0.615104	0.691257	0.690516	0.506105	0.598952	0.475434	0	0.674703	0	0.635077	0.457439
LMO2	C2	0	0	0	0	0	0	0	0	0	0	0	0	0	0	0	0	0	0	0	0	0	0	0	0	0	0	0	0	0	0	0.67079	0	0	0.5367	0.638224	0	0.520751	0.609683	0.678977	0.537342	0.593312	0.621024	0.356257	0	0.663112	0	0.540304	0.357749
LMO3	C2	-0.329457	0	0	-0.315723	0	0	0	0	0	0	0	0	-0.478083	0	0	0	-0.319665	0	0	-0.328234	-0.382209	0	0	0	0	0	-0.329116	0	-0.305139	0	0.563032	0	0	0.72759	0.54184	0	0.306371	0.436861	0.52716	0.67529	0.415195	0.454844	0.504892	-0.382605	0.525994	0	0.521728	0.530735
LOX	C2	0	0	0	0	0	0	0	0	0	0	0	0	-0.335166	0	0	0	0	0	0	0	0	0	0	0	0	0	0	0	0	0	0.748837	0	0	0.634411	0.72483	0	0.51677	0.673	0.756897	0.617277	0.626714	0.693901	0.410003	0	0.735134	0	0.648408	0.416925
LOXL1	C2	0	0	0	0	0	0	0	0	0	0	0	0	-0.42382	0	0	0	-0.323268	0	0	0	0	0	0	0	0	0	0	0	0	0	0.671714	0	0	0.649138	0.651678	0	0.421016	0.585541	0.643527	0.621718	0.566373	0.592143	0.421404	0	0.628055	0	0.599382	0.359452
LOXL2	C2	0	0	0	0	0	0	0	0	0	0	0	0	-0.411135	0	0	0	-0.325458	0	0	0	0	0	0	0	0	0	0	0	0	0	0.6543	0	0	0.692046	0.655795	0	0.413489	0.541523	0.631539	0.657738	0.498771	0.541788	0.430468	0	0.630458	0	0.569297	0.397625
LOXL3	C2	0	0	0	0	0	0	0	0	0	0	0	0	-0.347428	0	0	0	0	0	0	0	0	0	0	0	0	0	0	0	0	0	0.67996	0	0	0.625843	0.630798	0	0.476022	0.581783	0.650836	0.614457	0.532609	0.575383	0.419917	0	0.622542	0	0.530688	0.394716
LPAR1	C2	0	0	0	0	0	0	0	0	0	0	0	-0.311442	-0.423256	-0.309449	0	0	-0.3203	0	0	0	0	0	0	0	0	0	0	0	0	0	0.696237	0	0	0.658059	0.706744	0	0.422536	0.610044	0.694547	0.616431	0.605947	0.614515	0.424591	0	0.692444	0	0.590277	0.419479
LPAR4	C2	0	0	0	0	0	0	0	0	0	0	0	0	-0.372375	0	0	0	0	0	0	0	0	0	0	0	0	0	0	0	0	0	0.662403	0	0	0.745645	0.677042	0	0.40958	0.560749	0.650105	0.70842	0.584671	0.58698	0.503971	0	0.639152	0	0.615263	0.483479
LRIG3	C2	0	0	0	0	0	0	0	0	0	0	0	0	-0.345455	0	0	0	0	0	0	0	0	0	0	0	0	0	0	0	0	0	0.759428	0	0	0.675336	0.740563	0	0.527048	0.668013	0.746736	0.652451	0.606528	0.68365	0.433513	0	0.720574	0	0.661594	0.43069
LRP4	C2	0	0	0	0	0	0	0	0	0	0	0	0	0	0	0	0	0	0	0	0	0	0	0	0	0	0	0	0	0	0	0.717419	0	0	0.590229	0.710126	0	0.465817	0.665049	0.730729	0.563846	0.612337	0.653497	0.368861	0	0.68474	0	0.609654	0.362432
LTBP1	C2	0	0	0	0	0	0	0	0	0	0	0	0	-0.36871	0	0	0	0	0	0	0	0	0	0	0	0	0	0	0	0	0	0.71877	0	0	0.693462	0.702186	0	0.463284	0.625657	0.698348	0.664082	0.563759	0.630003	0.456952	0	0.681418	0	0.614972	0.433457
LTBP2	C2	0	0	0	0	0	0	0	0	0	0	0	0	-0.373502	0	0	0	-0.300944	0	0	0	0	0	0	0	0	0	0	0	0	0	0.679604	0	0	0.539603	0.652928	0	0.476601	0.58612	0.66794	0.52557	0.61161	0.614814	0.312282	0	0.670887	0	0.555529	0
LTBP3	C2	0	0	0	0	0	0	0	0	0	0	0	0	-0.387597	0	0	0	0	0	0	0	0	0	0	0	0	0	0	0	0	0	0.734621	0	0	0.672291	0.68013	0	0.489484	0.663676	0.707411	0.653932	0.585761	0.605686	0.490588	0	0.701774	0	0.629104	0.424942
LUC7L3	C2	0	0	0	0	0	0	0	0	0	0	0	0	0	0	0	0	0	0	0	0	0	0	0	0	0	0	0	0	0	0	0.719267	0	0	0.573165	0.721889	0	0.502584	0.665122	0.754265	0.572164	0.613353	0.702805	0.36872	0	0.713577	0	0.603025	0.416854
LUM	C2	0	0	0	0	0	0	0	0	0	0	0	0	-0.40451	0	0	0	0	0	0	0	0	0	0	0	0	0	0	0	0	0	0.632833	0	0	0.7329	0.622417	0	0.404514	0.547233	0.602301	0.713777	0.513003	0.54276	0.507795	0	0.564939	0	0.57039	0.508313
MAGED2	C2	0	0	0	0	0	0	0	0	0	0	0	0	-0.394926	0	0	0	0	0	0	0	0	0	0	0	0	0	0	0	0	0	0.704696	0	0	0.726103	0.705715	0	0.427891	0.612791	0.685264	0.677898	0.571456	0.628057	0.457731	0	0.65661	0	0.610018	0.424588
MAIP1	C2	0	0	0	0	0	0	0	0	0	0	0	0	0	0	0	0	0	0	0	0	0	0	0	0	0	0	0	0	0	0	0.73519	0	0	0.582936	0.765192	0	0.534502	0.682397	0.74966	0.561943	0.562452	0.72802	0.334447	0	0.706085	0	0.661521	0.365199
MARCHF3	C2	0	0	0	0	0	0	0	0	0	0	0	0	0	0	0	0	0	0	0	0	0	0	0	0	0	0	0	0	0	0	0.641718	0	0	0.734175	0.636312	0	0.452789	0.526199	0.614727	0.728721	0.473067	0.564982	0.515655	0	0.544442	0	0.602806	0.51399
MASTL	C2	0	0	0	0	0	0	0	0	0	0	0	0	-0.318111	0	0	0	0	0	0	0	0	0	0	0	0	0	0	0	0	0	0.648542	0	0	0.516238	0.608743	0	0.400244	0.544848	0.637971	0.527262	0.534569	0.645341	0.306476	0	0.652086	0	0.496304	0.33994
MCM3AP	C2	0	0	0	0	0	0	0	0	0	0	0	0	0	0	0	0	0	0	0	0	0	0	0	0	0	0	0	0	0	0	0.722893	0	0	0.524238	0.709023	0	0.502874	0.657894	0.739792	0.519931	0.586559	0.678637	0.308529	0	0.716051	0	0.588091	0.323124
MCRIP1	C2	0	0	0	0	0	0	0	0	0	0	0	0	0	0	0	0	0	0	0	0	0	0	0	0	0	0	0	0	0	0	0.606889	0	0	0.404224	0.587422	0	0.481595	0.56458	0.615897	0.400028	0.568043	0.592517	0	0	0.628055	0	0.442981	0
MDK	C2	0	0	0	0	0	0	0	0	0	0	0	0	-0.457928	0	0	0	-0.3203	0	0	0	0	0	0	0	0	0	-0.315018	0	0	0	0.696451	0	0	0.771772	0.678954	0	0.445624	0.565737	0.668598	0.722165	0.544372	0.611971	0.510486	-0.324877	0.657952	0	0.600548	0.49838
MED30	C2	0	0	0	0	0	0	0	0	0	0	0	0	-0.315574	0	0	0	0	0	0	0	0	0	0	0	0	0	0	0	0	0	0.714789	0	0	0.696152	0.759825	0	0.539641	0.627536	0.744178	0.678109	0.491292	0.684399	0.452066	0	0.696473	0	0.565873	0.476881
MED7	C2	0	0	0	0	0	0	0	0	0	0	0	0	0	0	0	0	0	0	0	0	0	0	0	0	0	0	0	0	0	0	0.71678	0	0	0.608779	0.748944	0	0.615637	0.653485	0.704707	0.605223	0.646319	0.670407	0.387343	0	0.701774	0	0.633256	0.47014
MEGF10	C2	0	0	0	0	0	0	0	0	0	0	0	0	0	0	0	0	0	0	0	0	0	0	0	0	0	0	0	0	0	0	0.740876	0	0	0.527354	0.685203	0	0.548182	0.652906	0.713259	0.499841	0.627658	0.647661	0.336288	0	0.710467	0	0.640541	0.312268
MEMO1	C2	0	0	0	0	0	0	0	0	0	0	0	0	-0.372516	0	0	0	0	0	0	0	0	0	0	0	0	0	0	0	0	0	0.715998	0	0	0.669742	0.674175	0	0.448302	0.616116	0.704049	0.664646	0.546042	0.661877	0.451641	0	0.666222	0	0.594356	0.475462
MEOX1	C2	0	0	0	0	0	0	0	0	0	0	0	0	0	0	0	0	0	0	0	0	0	0	0	0	0	0	0	0	0	0	0.709458	0	0	0.557375	0.753576	0	0.520244	0.664544	0.719033	0.540373	0.568915	0.63135	0.390176	0	0.724179	0	0.689421	0.378964
MEOX2	C2	0	0	0	0	0	0	0	0	0	0	0	0	-0.391684	0	0	0	0	0	0	0	0	0	0	0	0	0	0	0	0	0	0.71223	0	0	0.752867	0.694099	0	0.434623	0.608888	0.686579	0.715257	0.535658	0.613766	0.515443	0	0.656327	0	0.643382	0.488801
MEX3B	C2	0	0	0	0	0	0	0	0	0	0	0	-0.322023	-0.417195	-0.302541	0	0	-0.349406	0	0	0	0	0	0	0	-0.312167	0	0	0	0	0	0.696593	0	0	0.636535	0.671896	0	0.443091	0.596022	0.681974	0.612554	0.617782	0.654694	0.392654	0	0.687638	0	0.582628	0.387266
MFAP2	C2	0	0	0	0	0	0	0	0	0	0	0	0	-0.368992	0	0	0	0	0	0	0	0	0	0	0	0	0	0	0	0	0	0.756656	0	0	0.768444	0.733285	0	0.479134	0.629632	0.725758	0.729214	0.546042	0.63352	0.526348	0	0.704601	0	0.653362	0.477945
MFSD10	C2	0	0	0	0	0	0	0	0	0	0	0	0	0	0	0	0	0	0	0	0	0	0	0	0	0	0	0	0	0	0	0.679604	0	0	0.444371	0.682336	0	0.452934	0.681096	0.699809	0.477708	0.566736	0.591844	0	0	0.731176	0	0.6377	0.328161
MINDY4	C2	0	0	0	0	0	0	0	0	0	0	0	0	0	0	0	0	0	0	0	0	0	0	0	0	0	0	0	0	0	0	0.729432	0	0	0.561765	0.72483	0	0.50215	0.674807	0.752438	0.520283	0.633684	0.680957	0.314761	0	0.709053	0	0.620581	0.304747
MIOS	C2	0	0	0	0	0	0	0	0	0	0	0	0	0	0	0	0	0	0	0	0	0	0	0	0	0	0	0	0	0	0	0.693536	0	0	0.628463	0.715052	0	0.480582	0.616477	0.708142	0.631868	0.580315	0.634417	0.399311	0	0.6723	0	0.571337	0.440198
MIR23B	C2	0	0	0	0	0	0	0	0	0	0	0	0	-0.301339	0	0	0	0	0	0	0	0	0	0	0	0	0	0	0	0	0	0.780966	0	0	0.704012	0.721448	0	0.46987	0.661291	0.724954	0.685934	0.539652	0.674223	0.502838	0	0.709124	0	0.608197	0.451834
MIR27B	C2	0	0	0	0	0	0	0	0	0	0	0	0	-0.360395	0	0	0	0	0	0	0	0	0	0	0	0	0	0	0	0	0	0.715713	0	0	0.724899	0.657192	0	0.378313	0.592914	0.684971	0.674092	0.538345	0.636138	0.491508	0	0.676117	0	0.602369	0.4463
MMP14	C2	0	0	0	0	0	0	0	0	0	0	0	0	-0.373643	0	0	0	-0.30603	0	0	0	0	0	0	0	0	0	0	0	0	0	0.709529	0	0	0.715907	0.704024	0	0.454237	0.614092	0.684021	0.67247	0.53486	0.596108	0.45943	0	0.667494	0	0.620654	0.434663
MMP19	C2	0	0	0	0	0	0	0	0	0	0	0	0	-0.345032	0	0	0	0	0	0	0	0	0	0	0	0	0	0	0	0	0	0.672638	0	0	0.643969	0.668367	0	0.379471	0.598552	0.640749	0.608677	0.534351	0.539767	0.394283	0	0.635688	0	0.585542	0.391878
MMP2	C2	0	0	0	0	0	0	0	0	0	0	0	0	-0.35673	0	0	0	0	0	0	0	0	0	0	0	0	0	0	0	0	0	0.735047	0	0	0.709605	0.749974	0	0.489846	0.647341	0.723127	0.666338	0.57102	0.655368	0.447534	0	0.703116	0	0.655839	0.422956
MPEG1	C2	0	0	0	0	0	0	0	0	0	0	0	0	0	0	0	0	0	0	0	0	0	0	0	0	0	0	0	0	0	0	0.642927	0	0	0.623436	0.572718	0	0.446999	0.583084	0.615531	0.636168	0.513003	0.653198	0.524224	0	0.546209	0	0.528867	0.515196
MPZL1	C2	0	0	0	0	0	0	0	0	0	0	0	0	-0.415222	0	0	0	-0.322702	0	0	0	0	0	0	0	0	0	0	0	0	0	0.689698	0	0	0.664361	0.674101	0	0.446275	0.607514	0.686141	0.633913	0.565792	0.638009	0.43061	0	0.652651	0	0.591879	0.403585
MRC2	C2	0	0	0	0	0	0	0	0	0	0	0	0	-0.391825	0	0	0	0	0	0	0	0	0	0	0	0	0	0	0	0	0	0.734408	0	0	0.639367	0.719243	0	0.536095	0.656376	0.722103	0.615726	0.628166	0.638757	0.393079	0	0.700713	0	0.636097	0.367896
MSANTD3	C2	0	0	0	0	0	0	0	0	0	0	0	-0.312923	-0.434954	-0.307546	0	0	-0.325175	0	0	0	0	0	0	0	0	0	0	0	0	0	0.691759	0	0	0.675973	0.686453	0	0.440847	0.572965	0.682998	0.643076	0.574433	0.628132	0.440807	0	0.669544	0	0.587217	0.42998
MSH6	C2	0	0	0	0	0	0	0	0	0	0	0	0	0	0	0	0	0	0	0	0	0	0	0	0	0	0	0	0	0	0	0.688489	0	0	0.493722	0.676307	0	0.508881	0.665339	0.705803	0.501815	0.617419	0.655143	0.302085	0	0.673502	0	0.548317	0.37123
MTCH1	C2	0	0	0	0	0	0	0	0	0	0	0	0	-0.38365	0	0	0	0	0	0	0	0	0	0	0	0	0	0	0	0	0	0.682377	-0.318408	0	0.485579	0.716669	0	0.562947	0.681963	0.736795	0.451979	0.675872	0.645042	0	0	0.696119	0	0.634276	0
MTFMT	C2	0	0	0	0	0	0	0	0	0	0	0	0	-0.318393	0	0	0	0	0	0	0	0	0	0	0	0	0	0	0	0	0	0.602766	0	0	0.57189	0.619035	0	0.4918	0.54174	0.596673	0.555246	0.554755	0.549793	0.391309	0	0.612082	0	0.462285	0.405075
MTX2	C2	0	0	0	0	0	0	0	0	0	0	0	0	0	0	0	0	0	0	0	0	0	0	0	0	0	0	0	0	0	0	0.61947	0	0	0.423129	0.65528	0	0.491149	0.63939	0.630443	0.406513	0.643487	0.630227	0	0	0.623744	0	0.533456	0
MXD4	C2	0	0	0	0	0	0	0	0	0	0	0	-0.305093	-0.389288	0	0	0	-0.319735	0	0	0	0	0	0	0	0	0	0	0	0	0	0.701426	-0.308893	0	0.526646	0.684762	0	0.462632	0.618862	0.716402	0.527473	0.538563	0.669509	0.311433	0	0.708347	0	0.563542	0.310423
MXRA8	C2	0	0	0	0	0	0	0	0	0	0	0	0	-0.40747	0	0	0	-0.313801	0	0	0	0	0	0	0	0	0	0	0	0	0	0.693892	0	0	0.682062	0.678954	0	0.440268	0.592408	0.682632	0.648081	0.528978	0.59768	0.436983	0	0.655973	0	0.594502	0.412809
MYOCD	C2	0	0	0	0	0	0	0	0	0	0	0	0	-0.323185	0	0	0	0	0	0	0	0	0	0	0	0	0	0	0	0	0	0.7536	0	0	0.667335	0.725933	0	0.525094	0.684348	0.743739	0.65365	0.60965	0.642423	0.441019	0	0.694918	0	0.601859	0.421395
N4BP2	C2	0	0	0	0	0	0	0	0	0	0	0	0	0	0	0	0	0	0	0	0	0	0	0	0	0	0	0	0	0	0	0.705336	0	0	0.601557	0.700127	0	0.470883	0.641486	0.725539	0.621083	0.584889	0.682902	0.397753	0	0.704459	0	0.574906	0.438849
NAE1	C2	0	0	0	0	0	0	0	0	0	0	0	0	-0.325863	0	0	0	0	0	0	0	0	0	0	0	0	0	0	0	0	0	0.588976	0	0	0.539603	0.590951	0	0.375853	0.521284	0.586659	0.517957	0.562525	0.574934	0.315398	0	0.553983	0	0.488	0.348738
NDC1	C2	0	0	0	0	0	0	0	0	0	0	0	0	-0.426498	0	0	0	-0.32355	0	0	0	-0.317449	0	0	0	0	0	0	0	0	0	0.712088	0	0	0.657068	0.684688	0	0.436287	0.624645	0.709093	0.618616	0.557151	0.677739	0.40016	0	0.64728	0	0.601495	0.400463
NDUFA4L2	C2	0	0	0	0	0	0	0	0	0	0	0	0	-0.351233	0	0	0	0	0	0	0	0	0	0	0	0	0	0	0	0	0	0.627431	0	0	0.745008	0.616903	0	0.383018	0.512972	0.616189	0.72569	0.519466	0.552038	0.565012	0	0.608124	0	0.603025	0.481351
NEDD4	C2	0	0	0	0	0	0	0	0	0	0	0	-0.309537	-0.409161	-0.306277	0	0	-0.325104	0	0	0	0	0	0	0	0	0	0	0	0	0	0.688418	0	0	0.645385	0.67219	0	0.426661	0.592986	0.684313	0.62207	0.557151	0.621772	0.41404	0	0.663112	0	0.582118	0.400038
NEDD9	C2	0	0	0	0	0	0	0	0	0	0	0	0	0	0	0	0	0	0	0	0	0	0	0	0	0	0	0	0	0	0	0.582366	0	0	0.629738	0.555955	0	0.384104	0.493384	0.551866	0.629613	0.462248	0.493976	0.509565	0	0.520623	0	0.500384	0.47234
NELFE	C2	0	0	0	0	0	0	0	0	0	0	0	0	0	0	0	0	0	0	0	0	0	0	0	0	0	0	0	0	0	0	0.708819	0	0	0.639155	0.729609	0	0.545431	0.665122	0.726051	0.605223	0.709056	0.678039	0.363126	0	0.697674	0	0.659481	0.345829
NFATC4	C2	0	0	0	0	0	0	0	0	0	0	0	0	-0.381536	0	0	0	0	0	0	0	0	0	0	0	0	0	0	0	0	0	0.782814	0	0	0.638163	0.706156	0	0.48297	0.68883	0.741474	0.620097	0.556643	0.606584	0.432097	0	0.710326	0	0.663852	0.401953
NID1	C2	0	0	0	0	0	0	0	0	0	0	0	0	-0.427343	0	0	0	-0.325316	0	0	0	0	0	0	0	0	0	0	0	0	0	0.673065	0	0	0.722917	0.66425	0	0.40683	0.577735	0.646962	0.684031	0.511115	0.587953	0.479399	0	0.620351	0	0.59472	0.470779
NKAIN4	C2	0	0	0	0	0	0	0	0	0	0	0	0	-0.385201	0	0	0	0	0	0	0	0	0	0	0	0	0	0	0	0	0	0.70363	0	0	0.726032	0.707112	0	0.484201	0.604262	0.701783	0.692066	0.592441	0.645117	0.493916	0	0.677389	0	0.646733	0.451124
NKAPD1	C2	0	0	0	0	0	0	0	0	0	0	0	0	0	0	0	0	0	0	0	0	0	0	0	0	0	0	0	0	0	0	0.687921	0	0	0.545338	0.679763	0	0.500413	0.614164	0.680878	0.546787	0.60355	0.671754	0.334376	0	0.674491	0	0.545986	0.37414
NKIRAS2	C2	0	0	0	0	0	0	0	0	0	0	0	0	-0.34926	0	0	0	0	0	0	0	0	0	0	0	0	0	0	0	0	0	0.746065	0	0	0.749468	0.708435	0	0.457132	0.630861	0.692354	0.738449	0.478585	0.596183	0.539448	0	0.669968	0	0.647534	0.5252
NOTCH3	C2	0	0	0	0	0	0	0	0	0	0	0	0	-0.327837	0	0	0	0	0	0	0	0	0	0	0	0	0	0	0	0	0	0.761845	0	0	0.648076	0.742034	0	0.54174	0.715862	0.771442	0.631304	0.684803	0.703478	0.443214	0	0.7586	0	0.664216	0.419905
NOTUM	C2	0	0	0	0	0	0	0	0	0	0	0	0	0	0	0	0	0	0	0	0	0	0	0	0	0	0	0	0	0	0	0.770659	0	0	0.672433	0.762693	0	0.515902	0.727283	0.783284	0.631586	0.537691	0.68395	0.45242	0	0.752309	0	0.651176	0.480003
NPNT	C2	0	0	0	0	0	0	0	0	0	0	0	-0.319061	-0.41494	-0.324604	0	0	-0.352373	0	0	0	0	0	0	0	-0.307513	0	0	0	0	0	0.676335	0	0	0.692683	0.642047	0	0.371293	0.556629	0.647401	0.64794	0.493689	0.571567	0.450012	0	0.629398	0	0.575926	0.413164
NPR2	C2	0	0	0	0	0	0	0	0	0	0	0	0	-0.381536	0	0	0	0	0	0	0	0	0	0	0	0	0	0	0	0	0	0.721826	0	0	0.609912	0.712626	0	0.486227	0.629343	0.722761	0.599443	0.589173	0.664421	0.368012	0	0.702056	0	0.602879	0.371443
NRBP1	C2	0	0	0	0	0	0	0	0	0	0	0	0	0	0	0	0	0	0	0	0	0	0	0	0	0	0	0	0	0	0	0.732275	0	0	0.573589	0.7524	0	0.556867	0.675675	0.758066	0.584147	0.604494	0.712232	0.349884	0	0.741637	0	0.618541	0.389536
NRIP1	C2	0	0	0	0	0	0	0	0	0	0	0	0	-0.376744	0	0	0	-0.307373	0	0	0	0	0	0	0	0	0	0	0	0	0	0.598075	0	0	0.602832	0.620432	0	0.377879	0.50943	0.601058	0.566947	0.4576	0.523606	0.387414	0	0.568897	0	0.539575	0.377545
NRIP2	C2	0	0	0	0	0	0	0	0	0	0	0	0	-0.339817	0	0	0	0	0	0	0	0	0	0	0	0	0	0	0	0	0	0.705478	0	0	0.585131	0.684394	0	0.459086	0.631295	0.708508	0.572305	0.641163	0.641451	0.342236	0	0.701915	0	0.570171	0.361226
NRK	C2	0	0	0	0	0	0	0	0	0	0	0	-0.307326	-0.409458	-0.326237	0	0	-0.31307	0	0	0	-0.304515	0	0	0	0	0	0	0	0	0	0.682187	0	0	0.715153	0.653282	0	0.373514	0.608548	0.664857	0.665163	0.565268	0.636011	0.501475	0	0.621469	0	0.593321	0.473846
NT5DC2	C2	0	0	0	0	0	0	0	0	0	0	0	0	-0.41635	0	0	0	-0.3126	0	0	0	0	0	0	0	0	0	0	0	0	0	0.720192	0	0	0.687656	0.652413	0	0.456191	0.628403	0.686579	0.671272	0.552722	0.606808	0.463467	0	0.647987	0	0.596979	0.434663
NUAK1	C2	0	0	0	0	0	0	0	0	0	0	0	0	-0.330937	0	0	0	0	0	0	0	0	0	0	0	0	0	0	0	0	0	0.714079	0	0	0.567713	0.696525	0	0.525166	0.648714	0.719545	0.557643	0.674783	0.633968	0.34259	0	0.710043	0	0.607541	0.326175
OAF	C2	0	0	0	0	0	0	0	0	0	0	0	0	-0.426779	0	0	0	0	0	0	0	0	0	0	0	0	0	0	0	0	0	0.708392	0	0	0.697498	0.697554	0	0.455033	0.617417	0.701198	0.667677	0.530212	0.634417	0.483152	0	0.651591	0	0.623422	0.426503
OAZ2	C2	0	0	0	0	0	0	0	0	0	0	0	0	-0.31938	0	0	0	0	0	0	0	0	0	0	0	0	0	0	0	0	0	0.736398	0	0	0.636039	0.713508	0	0.513151	0.652039	0.702075	0.616502	0.597378	0.643695	0.38182	0	0.685941	0	0.61774	0.393226
OBSL1	C2	0	0	0	0	0	0	0	0	0	0	0	0	-0.403665	0	0	0	-0.312883	0	0	0	0	0	0	0	0	0	0	0	0	0	0.723888	0	0	0.659051	0.697775	0	0.453223	0.621103	0.709458	0.645261	0.549237	0.616984	0.451853	0	0.70241	0	0.593336	0.413235
OCA2	C2	0	0	0	0	0	0	0	0	0	0	0	0	-0.325018	0	0	0	0	0	0	0	0	0	0	0	0	0	0	0	0	0	0.7536	0	0	0.74083	0.717625	0	0.498531	0.655725	0.748564	0.712931	0.592659	0.662326	0.521816	0	0.72743	0	0.685414	0.500154
OGT	C2	0	0	0	0	0	0	0	0	0	0	0	0	0	0	0	0	0	0	0	0	0	0	0	0	0	0	0	0	0	0	0.74969	0	0	0.553835	0.746812	0	0.530811	0.708201	0.772612	0.556092	0.622139	0.705124	0.331968	0	0.745948	0	0.6047	0.393865
OLFML2B	C2	0	0	0	0	0	0	0	0	0	0	0	0	-0.413108	0	0	0	-0.324468	0	0	0	0	0	0	0	0	0	0	0	0	0	0.680173	0	0	0.6194	0.655133	0	0.434405	0.596239	0.65164	0.603391	0.565502	0.553684	0.379979	0	0.626147	0	0.57935	0.352073
OLFML3	C2	0	0	0	0	0	0	0	0	0	0	0	-0.319413	-0.412262	-0.303599	0	0	-0.328707	0	0	0	0	0	0	0	-0.310828	0	0	0	0	0	0.634966	0	0	0.705428	0.591539	0	0.34683	0.511165	0.590313	0.665985	0.472776	0.551589	0.475292	0	0.569462	0	0.55684	0.424659
OSGEPL1	C2	0	0	0	0	0	0	0	0	0	0	0	0	0	0	0	0	0	0	0	0	0	0	0	0	0	0	0	0	0	0	0.586986	0	0	0.505475	0.546765	0	0.408856	0.536029	0.559979	0.52127	0.509155	0.521885	0.386706	0	0.552994	0	0.511748	0.372508
P2RY14	C2	0	0	0	0	0	0	0	0	0	0	0	-0.306151	-0.395067	0	0	0	0	0	0	0	0	0	0	0	0	0	0	0	0	0	0.700644	0	0	0.596884	0.692702	0	0.470956	0.606069	0.714575	0.606422	0.540451	0.686643	0.380475	0	0.699865	0	0.564489	0.395426
P3H1	C2	0	0	0	0	0	0	0	0	0	0	0	0	-0.405215	0	0	0	-0.322349	0	0	0	0	0	0	0	0	0	0	0	0	0	0.688489	0	0	0.673849	0.685424	0	0.446709	0.579903	0.670133	0.656187	0.544807	0.609202	0.464316	0	0.662971	0	0.596833	0.409971
P3H3	C2	0	0	0	0	0	0	0	0	0	0	0	0	-0.412826	0	0	0	-0.311682	0	0	0	0	0	0	0	0	0	0	0	0	0	0.713226	0	0	0.685815	0.72233	0	0.469363	0.642209	0.719253	0.652028	0.584454	0.643546	0.41758	0	0.705378	0	0.63311	0.398902
PABPC4L	C2	0	0	0	0	0	0	0	0	0	0	0	0	-0.316702	0	0	0	0	0	0	0	0	0	0	0	0	0	0	0	0	0	0.708463	0	0	0.779277	0.688805	0	0.417614	0.574916	0.680732	0.741832	0.49456	0.615487	0.560409	0	0.677177	0	0.609071	0.508881
PCDH12	C2	0	0	0	0	0	0	0	0	0	0	0	0	-0.337562	0	0	0	0	0	0	0	0	0	0	0	0	0	0	0	0	0	0.686286	0	0	0.638234	0.670573	0	0.417107	0.58677	0.66297	0.610228	0.510317	0.620276	0.418926	0	0.632861	0	0.590058	0.387976
PCDH17	C2	0	0	0	0	0	-0.31081	0	0	0	0	0	-0.337049	-0.454827	-0.344976	0	0	-0.393135	0	0	-0.302996	0	0	0	-0.324406	-0.330713	0	-0.306207	0	-0.303306	0	0.683372	0	0	0.653103	0.675572	0	0.431655	0.574049	0.666844	0.609805	0.570294	0.615413	0.396337	-0.300481	0.675976	0	0.562668	0.376339
PCDH18	C2	0	0	0	0	0	0	0	0	0	0	0	0	-0.378436	0	0	0	0	0	0	0	0	0	0	0	0	0	0	0	0	0	0.681381	0	0	0.751309	0.681527	0	0.402994	0.564219	0.655075	0.708702	0.508429	0.577702	0.487047	0	0.63795	0	0.608707	0.464251
PCDHB13	C2	0	0	0	0	0	0	0	0	0	0	0	0	-0.435659	0	0	0	-0.340434	0	0	0	0	0	0	0	0	0	0	0	0	0	0.72801	-0.308464	0	0.631366	0.718728	0	0.514237	0.655725	0.723419	0.599443	0.656339	0.681331	0.379766	0	0.723825	0	0.634349	0.396135
PCDHB7	C2	0	0	0	0	0	0	0	0	0	0	0	0	-0.412403	-0.311423	0	0	-0.337467	0	0	0	0	0	0	0	0	0	0	0	0	0	0.686357	0	0	0.680292	0.662118	0	0.407988	0.578241	0.653833	0.660558	0.555046	0.583763	0.489172	0	0.662476	0	0.505265	0.476952
PCDHB9	C2	0	0	0	0	0	0	0	0	0	0	0	0	-0.403524	0	0	0	-0.302498	0	0	0	0	0	0	0	0	0	0	0	0	0	0.709743	0	0	0.578475	0.682556	0	0.519738	0.611779	0.682267	0.550664	0.671225	0.605611	0.324816	0	0.711881	0	0.612932	0.314609
PCK2	C2	0	0	0	0	0	0	0	0	0	0	0	0	-0.330937	0	0	0	0	0	0	0	0	0	0	0	0	0	0	0	0	0	0.668658	0	0	0.615364	0.601758	0	0.374477	0.566965	0.614946	0.594861	0.531519	0.577927	0.44371	0	0.576742	0	0.573959	0.387692
PCMTD2	C2	0	0	0	0	0	0	0	0	0	0	0	0	0	0	0	0	0	0	0	0	0	0	0	0	0	0	0	0	0	0	0.70498	0	0	0.598725	0.707553	0	0.504683	0.666495	0.729705	0.578437	0.670353	0.729142	0.363905	0	0.687143	0	0.623422	0.386485
PCSK5	C2	0	0	0	0	0	0	0	0	0	0	0	0	-0.365187	0	0	0	0	0	0	0	0	0	0	0	0	0	0	0	0	0	0.72538	0	0	0.725961	0.692849	0	0.439689	0.622838	0.683656	0.695591	0.545461	0.62918	0.504042	0	0.652581	0	0.609581	0.480996
PDGFRB	C2	0	0	0	0	0	0	0	0	0	0	0	0	-0.395349	0	0	0	0	0	0	0	0	0	0	0	0	0	0	0	0	0	0.721755	0	0	0.700896	0.701377	0	0.457132	0.624645	0.717864	0.664575	0.545751	0.650429	0.472177	0	0.681842	0	0.631581	0.4292
PDGFRL	C2	0	0	0	0	0	0	0	0	0	0	0	0	-0.303171	0	0	0	0	0	0	0	0	0	0	0	0	0	0	0	0	0	0.747771	0	0	0.710526	0.754826	0	0.472403	0.671482	0.72817	0.672047	0.542339	0.649906	0.457094	0	0.708347	0	0.603899	0.474184
PDLIM3	C2	0	0	0	0	0	0	0	0	0	0	0	0	-0.354193	0	0	0	0	0	0	0	0	0	0	0	0	0	0	0	0	0	0.560615	0	0	0.754637	0.579482	0	0.430642	0.471411	0.544337	0.744722	0.387457	0.489936	0.569331	0	0.511647	0	0.48006	0.549892
PEAR1	C2	0	0	0	0	0	0	0	0	0	0	0	0	0	0	0	0	0	0	0	0	0	0	0	0	0	0	0	0	0	0	0.692186	0	0	0.393816	0.686747	0	0.596095	0.653629	0.745859	0.388468	0.634483	0.698615	0	0	0.711669	0	0.55429	0
PHEX	C2	0	0	0	0	0	0	0	0	0	0	0	0	-0.385342	0	0	0	0	0	0	0	0	0	0	0	0	0	0	0	0	0	0.715216	0	0	0.744866	0.70645	0	0.451269	0.608816	0.697836	0.702146	0.559693	0.643471	0.493704	0	0.677601	0	0.637263	0.465457
PHLDB1	C2	0	0	0	0	0	0	0	0	0	0	0	0	-0.401973	-0.313044	0	0	-0.349618	0	0	0	0	0	0	0	0	0	0	0	0	0	0.689982	0	0	0.631933	0.684541	0	0.432596	0.582144	0.695716	0.600007	0.537328	0.605012	0.379837	0	0.677036	0	0.558661	0.346609
PIEZO2	C2	0	0	0	0	0	0	0	0	0	0	0	0	-0.335588	0	0	0	0	0	0	0	0	0	0	0	0	0	0	0	0	0	0.605893	0	0	0.566438	0.570659	0	0.344079	0.501046	0.581104	0.536707	0.458544	0.535577	0.379554	0	0.564797	0	0.51	0.337598
PIP4P2	C2	0	0	0	0	0	0	0	0	0	0	0	0	-0.344327	0	0	0	0	0	0	0	0	0	0	0	0	0	0	0	0	0	0.657143	0	0	0.697073	0.680939	0	0.417107	0.596962	0.665894	0.669439	0.486573	0.619603	0.475505	0	0.583951	0	0.58423	0.494406
PKDCC	C2	0	0	0	0	0	0	0	0	0	0	0	0	0	0	0	0	0	0	0	0	0	0	0	0	0	0	0	0	0	0	0.759641	0	0	0.664786	0.682703	0	0.466468	0.716874	0.714794	0.659077	0.532318	0.595959	0.493916	0	0.654913	0	0.618905	0.493981
PLA1A	C2	0	0	0	0	0	0	0	0	0	0	0	0	-0.34024	0	0	0	0	0	0	0	0	0	0	0	0	0	0	0	0	0	0.688774	0	0	0.5983	0.719978	0	0.513658	0.627681	0.697836	0.573785	0.598685	0.648484	0.349671	0	0.685517	0	0.609362	0.342636
PLAGL1	C2	0	0	0	0	0	0	0	0	0	0	0	0	-0.336293	0	0	0	0	0	0	0	0	0	0	0	0	0	0	0	0	0	0.746563	0	0	0.713358	0.716596	0	0.46683	0.678421	0.737453	0.683114	0.597596	0.691282	0.505104	0	0.690465	0	0.631872	0.506114
PLEKHF1	C2	0	0	0	0	0	0	0	0	0	0	0	0	0	0	0	0	0	0	0	0	0	0	0	0	0	0	0	0	0	0	0.773929	0	0	0.584989	0.80357	0	0.561137	0.729523	0.800096	0.564198	0.559112	0.70692	0.359231	0	0.73888	0	0.662759	0.377545
PLEKHH1	C2	0	0	0	0	0	0	0	0	0	0	0	0	-0.342354	0	0	0	0	0	0	0	0	0	0	0	0	0	0	0	0	0	0.752391	0	0	0.497262	0.723213	0	0.486444	0.708201	0.75697	0.488634	0.657356	0.669958	0	0	0.779662	0	0.629468	0
PLK2	C2	0	0	0	0	0	0	0	0	0	0	0	0	-0.382382	0	0	0	-0.303346	0	0	0	0	0	0	0	0	0	0	0	0	0	0.651243	0	0	0.494925	0.664691	0	0.488688	0.59595	0.667136	0.494696	0.677978	0.634866	0	0	0.679086	0	0.550867	0.30347
PLSCR4	C2	0	0	0	0	0	0	0	0	0	0	0	0	-0.306836	0	0	0	0	0	0	0	0	0	0	0	0	0	0	0	0	0	0.749974	0	0	0.689426	0.732844	0	0.497446	0.67871	0.766253	0.648856	0.609795	0.696221	0.46198	0	0.705237	0	0.677474	0.444739
PMP2	C2	0	0	0	0	0	0	0	0	0	0	0	-0.308437	-0.431893	0	0	0	0	0	0	0	-0.329496	0	0	0	0	0	0	0	0	0	0.690763	0	0	0.64916	0.662862	0	0.420558	0.601933	0.662215	0.616416	0.549334	0.606322	0.421641	0	0.63566	0	0.630173	0.413035
POGLUT2	C2	0	0	0	0	0	0	0	0	0	0	0	0	-0.404087	0	0	0	-0.307796	0	0	0	0	0	0	0	0	0	0	0	0	0	0.650532	0	0	0.644182	0.648296	0	0.42572	0.566748	0.666698	0.623974	0.539797	0.602468	0.413332	0	0.639152	0	0.56682	0.399754
POLG	C2	0	0	0	0	0	0	0	0	0	0	0	0	-0.30148	0	0	0	0	0	0	0	0	0	0	0	0	0	0	0	0	0	0.719054	0	0	0.593769	0.67616	0	0.419496	0.656159	0.716841	0.596976	0.530866	0.630078	0.397328	0	0.689687	0	0.581608	0.432747
PPDPF	C2	0	0	0	0	0	0	0	0	0	0	0	0	-0.415363	0	0	0	0	0	0	0	0	0	0	0	0	0	0	0	0	0	0.71223	0	0	0.669459	0.694466	0	0.473055	0.645534	0.738915	0.6552	0.529559	0.623493	0.485206	0	0.690111	0	0.658315	0.466238
PPIB	C2	0	0	0	0	0	0	0	0	0	0	0	0	-0.384355	0	0	0	0	0	0	0	0	0	0	0	0	0	0	0	0	0	0.72012	0	0	0.680009	0.708068	0	0.462849	0.644522	0.709312	0.655835	0.597378	0.66487	0.433301	0	0.667211	0	0.635077	0.417918
PPP1R14A	C2	0	0	0	0	0	0	0	0	0	0	0	0	-0.370965	0	0	0	0	0	0	0	0	0	0	0	0	0	0	0	0	0	0.745212	0	0	0.775454	0.727256	0	0.445407	0.674952	0.721153	0.736686	0.572545	0.63524	0.552265	0	0.6993	0	0.660574	0.518318
PPP1R3C	C2	0	0	0	0	0	0	0	0	0	0	0	0	-0.393094	0	0	0	0	0	0	0	0	0	0	0	0	0	0	0	0	0	0.641007	0	0	0.752442	0.653957	0	0.356673	0.539788	0.629273	0.705248	0.391378	0.506771	0.50121	-0.31041	0.581619	0	0.601786	0.479364
PRAG1	C2	0	0	0	0	0	0	0	0	0	0	0	0	-0.402537	0	0	0	-0.328566	0	0	0	0	0	0	0	0	0	0	0	0	0	0.687565	0	0	0.605098	0.672705	0	0.458652	0.594504	0.670572	0.588024	0.597959	0.595659	0.371906	0	0.672512	0	0.614025	0.332702
PRKG1	C2	0	0	0	0	0	0	0	0	0	0	0	0	-0.35518	0	0	0	0	0	0	0	0	0	0	0	0	0	0	0	0	0	0.741658	0	0	0.697781	0.734167	0	0.486879	0.655725	0.745932	0.677052	0.543573	0.631424	0.505033	0	0.712658	0	0.636461	0.479577
PROS1	C2	0	0	0	0	0	0	0	0	0	0	0	0	-0.383932	0	0	0	0	0	0	0	0	0	0	0	0	0	0	0	0	0	0.685859	0	0	0.718739	0.674763	0	0.428253	0.574338	0.671668	0.688119	0.533698	0.627234	0.483436	0	0.637455	0	0.585833	0.476171
PRPF39	C2	0	0	0	0	0	0	0	0	0	0	0	0	0	0	0	0	0	0	0	0	0	0	0	0	0	0	0	0	0	0	0.735758	0	0	0.598513	0.729829	0	0.573514	0.690058	0.748856	0.574278	0.634411	0.701533	0.358806	0	0.717959	0	0.604045	0.437147
PRPSAP1	C2	0	0	0	0	0	0	0	0	0	0	0	0	0	0	0	0	0	0	0	0	0	0	0	0	0	0	0	0	0	0	0.769166	0	0	0.607292	0.743504	0	0.538121	0.716224	0.784746	0.608607	0.608924	0.70707	0.429264	0	0.741142	0	0.614098	0.425652
PRR5L	C2	0	0	0	0	0	0	0	0	0	0	0	0	0	0	0	0	0	0	0	0	0	0	0	0	0	0	0	0	0	0	0.769735	0	0	0.627613	0.779455	0	0.572356	0.739859	0.786719	0.60769	0.672024	0.75518	0.370773	0	0.755419	0	0.69401	0.400605
PTGDR2	C2	0	0	0	0	0	0	0	0	0	0	0	0	0	0	0	0	0	0	0	0	0	0	0	0	0	0	0	0	0	0	0.803569	0	0	0.548808	0.787028	0	0.623526	0.722512	0.78957	0.541924	0.59825	0.715375	0.318797	0	0.75549	0	0.645494	0
PTK7	C2	0	0	0	0	0	0	0	0	0	0	0	0	-0.353347	0	0	0	0	0	0	0	0	0	0	0	0	0	0	0	0	0	0.719978	0	0	0.632216	0.7052	0	0.496288	0.641703	0.697982	0.600923	0.627295	0.619378	0.384865	0	0.701137	0	0.634786	0.33845
PTOV1	C2	0	0	0	0	0	0	0	0	0	0	0	0	-0.406342	0	0	0	-0.31041	0	0	0	0	0	0	0	0	0	0	0	0	0	0.699223	0	0	0.725182	0.659692	0	0.424345	0.607442	0.682121	0.681845	0.519611	0.588028	0.52826	0	0.678379	0	0.599674	0.480357
PTPA	C2	0	0	0	0	0	0	0	0	0	0	0	0	-0.373925	0	0	0	0	0	0	0	0	0	0	0	0	0	0	0	0	0	0.696593	0	0	0.57274	0.661309	0	0.452934	0.652906	0.709458	0.584288	0.598468	0.656864	0.385998	0	0.663253	0	0.583065	0.403372
PTTG2	C2	0	0	0	0	0	0	0	0	0	0	0	0	-0.300775	0	0	0	0	0	0	0	0	0	0	0	0	0	0	0	0	0	0.626507	0	0	0.636252	0.602346	0	0.340822	0.535162	0.576499	0.627709	0.49456	0.56618	0.42452	0	0.584729	0	0.525662	0.407488
PXDN	C2	0	0	0	0	0	0	0	0	0	0	0	0	-0.382664	0	0	0	0	0	0	0	0	0	0	0	0	0	0	0	0	0	0.705122	0	0	0.681708	0.671308	0	0.444176	0.603105	0.680293	0.656187	0.540233	0.613467	0.443285	0	0.662052	0	0.577528	0.412951
R3HCC1	C2	0	0	0	0	0	0	0	0	0	0	0	0	-0.371529	0	0	0	0	0	0	0	0	0	0	0	0	0	0	0	0	0	0.587128	0	0	0.517441	0.598523	0	0.420002	0.536246	0.59141	0.510908	0.55461	0.520538	0.327436	0	0.585718	0	0.537754	0
RAB13	C2	0	0	0	0	0	0	0	0	0	0	0	0	0	0	0	0	0	0	0	0	0	0	0	0	0	0	0	0	0	0	0.559122	0	0	0.532877	0.593597	0	0.422101	0.458473	0.57511	0.517323	0.473357	0.556902	0.326657	0	0.538363	0	0.494192	0
RACK1	C2	0	0	0	0	0	0	0	0	0	0	0	0	0	0	0	0	0	0	0	0	0	0	0	0	0	0	0	0	0	0	0.709956	0	0	0.592707	0.719978	0	0.563381	0.679072	0.719326	0.620238	0.570657	0.671529	0.403701	0	0.676541	0	0.62466	0.455736
RASL11A	C2	0	0	0	0	0	0	0	0	0	0	0	0	0	0	0	0	0	0	0	0	0	0	0	0	0	0	0	0	0	0	0.669724	0	0	0.769152	0.643811	0	0.483115	0.541089	0.628761	0.743876	0.446563	0.589075	0.560409	0	0.565504	0	0.615846	0.54599
RASL12	C2	0	0	0	0	0	0	0	0	0	0	0	0	-0.367301	0	0	0	0	0	0	0	0	0	0	0	0	0	0	0	0	0	0.731849	0	0	0.745857	0.728359	0	0.465889	0.643076	0.721299	0.706658	0.584526	0.632996	0.515726	0	0.691808	0	0.666474	0.490433
RAVER2	C2	0	0	0	0	0	0	0	0	0	0	0	0	-0.388443	0	0	0	-0.337326	0	0	0	0	0	0	0	0	0	0	0	0	0	0.671004	0	0	0.701958	0.649693	0	0.39069	0.552726	0.653906	0.667466	0.501168	0.585933	0.469981	0	0.639293	0	0.577966	0.448499
RB1CC1	C2	0	0	0	0	0	0	0	0	0	0	0	0	0	0	0	0	0	0	0	0	0	0	0	0	0	0	0	0	0	0	0.69247	0	0	0.519353	0.669764	0	0.460823	0.636788	0.705949	0.516477	0.61437	0.649382	0.307325	0	0.683256	0	0.557568	0.357465
RBM5	C2	0	0	0	0	0	0	0	0	0	0	0	0	-0.313601	0	0	0	0	0	0	0	0	0	0	0	0	0	0	0	0	0	0.72275	0	0	0.571394	0.714317	0	0.476094	0.655725	0.746956	0.553202	0.596652	0.663299	0.323683	0	0.716333	0	0.600548	0.34143
RBP1	C2	-0.317544	-0.334956	0	0	0	-0.331395	0	0	0	0	0	-0.338036	-0.494433	-0.347091	0	-0.301654	-0.384657	0	0	-0.343602	-0.34341	0	0	-0.318839	-0.354617	-0.330326	-0.353435	-0.323054	-0.335025	0	0.669937	0	0	0.701109	0.684027	0	0.395973	0.566965	0.673057	0.644768	0.522225	0.596408	0.416589	-0.309133	0.635688	0	0.591952	0.396916
RCBTB2	C2	0	0	0	0	0	0	0	0	0	0	0	-0.307633	-0.394362	0	0	0	0	0	0	0	0	0	0	0	0	0	0	0	0	0	0.665815	0	0	0.592777	0.64587	0	0.444466	0.596456	0.666917	0.583865	0.568334	0.633071	0.361993	0	0.653641	0	0.606303	0.343487
RCN1	C2	0	0	0	0	0	0	0	0	0	0	0	0	-0.36265	0	0	0	-0.332804	0	0	0	0	0	0	0	0	0	0	0	0	0	0.647191	0	0	0.574156	0.627858	0	0.419641	0.557063	0.627665	0.578155	0.536748	0.587354	0.33041	0	0.632296	0	0.521801	0.347177
REM1	C2	0	0	0	0	0	0	0	0	0	0	0	0	-0.3821	0	0	0	0	0	0	0	0	0	0	0	0	0	0	0	0	0	0.785231	0	0	0.723271	0.739607	0	0.537253	0.688757	0.770931	0.685722	0.599993	0.712756	0.485418	0	0.725946	0	0.70348	0.458007
RHD	C2	0	0	0	0	0	0	0	0	0	0	0	0	-0.378576	0	0	0	0	0	0	0	0	0	0	0	0	0	0	0	0	0	0.791699	0	0	0.749185	0.702112	0	0.483766	0.676687	0.740523	0.718711	0.561363	0.626337	0.549291	0	0.719514	0	0.681626	0.508242
RHOBTB3	C2	0	0	0	0	0	0	0	0	0	0	0	0	-0.40592	0	0	0	-0.322773	0	0	0	0	0	0	0	0	0	0	0	0	0	0.643282	0	0	0.676752	0.657192	0	0.419279	0.538126	0.63417	0.635957	0.566155	0.575158	0.423387	0	0.624663	0	0.542635	0.394007
RIPPLY3	C2	0	0	0	0	0	0	0	0	0	0	0	0	-0.345032	0	0	0	0	0	0	0	0	0	0	0	0	0	0	0	0	0	0.722182	0	0	0.660325	0.666308	0	0.483477	0.615032	0.692939	0.62778	0.546841	0.669958	0.444489	0	0.667635	0	0.574396	0.429625
RMI1	C2	0	0	0	0	0	0	0	0	0	0	0	0	0	0	0	0	0	0	0	0	0	0	0	0	0	0	0	0	0	0	0.726802	0	0	0.659759	0.720125	0	0.467337	0.658327	0.728316	0.639763	0.627803	0.659408	0.408162	0	0.682195	0	0.617157	0.42849
RNF144A	C2	0	0	0	0	0	0	0	0	0	0	0	0	-0.305708	0	0	0	0	0	0	0	0	0	0	0	0	0	0	0	0	0	0.698938	0	0	0.649917	0.698584	0	0.422897	0.62385	0.687968	0.621788	0.552069	0.603217	0.409862	0	0.66085	0	0.607468	0.411248
ROBO4	C2	0	0	0	0	0	0	0	0	0	0	0	0	0	0	0	0	0	0	0	0	0	0	0	0	0	0	0	0	0	0	0.760992	0	0	0.456903	0.740563	0	0.630836	0.750629	0.769103	0.458323	0.623954	0.736325	0	0	0.712446	0	0.659481	0
ROR1	C2	0	0	0	0	0	0	0	0	0	0	0	0	-0.362086	0	0	0	-0.30603	0	0	0	0	0	0	0	0	0	0	0	0	0	0.732275	0	0	0.647934	0.714317	0	0.515033	0.631584	0.719472	0.626159	0.560564	0.642573	0.396549	0	0.701844	0	0.570827	0.395142
ROR2	C2	0	0	0	0	0	0	0	0	0	0	0	-0.316521	-0.408175	-0.31248	0	0	-0.306242	0	0	0	0	0	0	0	0	0	0	0	0	0	0.774497	0	0	0.604389	0.741298	0	0.490063	0.648859	0.75675	0.589716	0.529922	0.659408	0.41496	0	0.752592	0	0.58423	0.355975
RPGR	C2	0	0	0	0	0	0	0	0	0	0	0	0	0	0	0	0	0	0	0	0	0	0	0	0	0	0	0	0	0	0	0.731067	0	0	0.670875	0.720345	0	0.474357	0.683553	0.722907	0.635111	0.645883	0.65634	0.43238	0	0.69209	0	0.648918	0.422317
RPS27L	C2	0	0	0	0	0.316521	0	0	0	0	0	0.331133	0	0	0	0	0	0	0	0.394889	0	0	0	0	0	0	0	0	0	0	0	0.644135	0	0	0.619612	0.666235	0	0.553465	0.608743	0.652298	0.605294	0.593675	0.748297	0.426644	0	0.562606	0	0.604919	0.46418
RRAD	C2	0	0	0	0	0	0	0	0	0	0	0	0	-0.345455	0	0	0	0	0	0	0	0	0	0	0	0	0	0	0	0	0	0.520881	0	0	0.742246	0.508094	0	0.348639	0.392047	0.474604	0.743524	0.315717	0.41025	0.592345	0	0.467401	0	0.452669	0.502708
RSAD2	C2	0	0	0	0	0	0	0	0	0	0	0	0	0	0	0	0	0	0	0	0	0	0	0	0	0	0	0	0	0	0	0.727655	0	0	0.664786	0.676675	0	0.491728	0.622043	0.683729	0.660558	0.513439	0.581892	0.452562	0	0.688062	0	0.634859	0.45751
RXYLT1	C2	0	0	0	0	0	0	0	0	0	0	0	0	0	0	0	0	0	0	0	0	0	0	0	0	0	0	0	0	0	0	0.680528	0	0	0.58768	0.723507	0	0.530594	0.647702	0.723127	0.550946	0.653508	0.700336	0.344998	0	0.653641	0	0.652633	0.38606
SAA4	C2	0	0	0	0	0	0	0	0	0	0	0	0	0	0	0	0	0	0	0	0	0	0	0	0	0	0	0	0	0	0	0.62999	0	0	0.525584	0.608154	0	0.506203	0.60072	0.638044	0.545448	0.560927	0.635989	0.374668	0	0.599359	0	0.494192	0.428064
SAMD11	C2	0	-0.31697	0	0	0	0	0	0	0	0	0	-0.339447	-0.453841	-0.376062	0	-0.32641	-0.36085	0	0	-0.320479	0	-0.318636	0	-0.332441	-0.32486	0	0	0	-0.329668	0	0.625085	0	0	0.587113	0.600141	0	0.382801	0.50307	0.59353	0.550805	0.473938	0.539094	0.365816	0	0.558931	0	0.486616	0.363496
SCARF2	C2	0	0	0	0	0	0	0	0	0	0	0	0	-0.425934	0	0	0	-0.327506	0	0	0	0	0	0	0	0	0	0	0	0	0	0.717988	0	0	0.6827	0.692775	0	0.458434	0.618501	0.699005	0.649561	0.541032	0.625214	0.456598	0	0.68163	0	0.600621	0.399896
SCARNA12	C2	0	0	0.354131	0	0	0	0	0.308522	0.339703	0	0.337982	0	0	0	0	0	0	0.310261	0.352635	0	0	0	0.354537	0	0	0	0	0	0	0	0.723319	0	0.337516	0.648288	0.762472	0	0.598411	0.725259	0.728974	0.6552	0.545243	0.702057	0.476496	0	0.693151	0	0.669242	0.54003
SCGB1C2	C2	0	0	0	0	0	0	0	0	0	0	0	0	-0.35969	0	0	0	0	0	0	0	0	0	0	0	0	0	0	0	0	0	0.71152	0	0	0.729077	0.699466	0	0.418048	0.64192	0.663335	0.706164	0.554247	0.602244	0.520541	0	0.627278	0	0.665746	0.491284
SCGB3A1	C2	0	0	0	0	0	0	0	0	0	0	0	0	0	0	0	0	0	0	0	0	0	0	0	0	0	0	0	0	0	0	0.769691	0	0	0.723509	0.766396	0	0.564776	0.726369	0.784042	0.697801	0.620418	0.687939	0.514363	0	0.737386	0	0.661835	0.51305
SCN3B	C2	0	-0.30639	0	0	0	0	0	0	0	0	0	-0.332746	-0.434813	-0.330807	0	0	-0.346015	0	0	-0.300388	-0.323516	0	0	0	-0.309558	0	-0.312128	0	0	0	0.714292	0	0	0.690205	0.71711	0	0.428181	0.628259	0.714794	0.649561	0.602534	0.662775	0.445551	0	0.708841	0	0.607323	0.441617
SCN7A	C2	0	0	0	0	0	0	0	0	0	0	0	0	-0.349401	0	0	0	0	0	0	0	0	0	0	0	0	0	0	0	0	0	0.741729	0	0	0.764337	0.710641	0	0.45648	0.628548	0.716841	0.730131	0.531519	0.654844	0.547096	0	0.687143	0	0.645567	0.530096
SELENOF	C2	0	0	0	0	0	0	0	0	0	0	0	0	-0.400282	0	0	0	0	0	0	0	0	0	0	0	0	0	0	0	0	0	0.677543	0	0	0.727023	0.647929	0	0.411245	0.578964	0.661362	0.699045	0.543137	0.615861	0.510203	0	0.621694	0	0.599528	0.480286
SELENOS	C2	0	0	0	0	0	0	0	0	0	0	0	0	-0.343481	0	0	0	0	0	0	0	0	0	0	0	0	0	0	0	0	0	0.717348	0	0	0.561269	0.699833	0	0.478772	0.662231	0.732995	0.538893	0.593603	0.681555	0.346839	0	0.685093	0	0.600621	0.355833
SEM1	C2	0	0	0	0	0	0	0	0	0	0	0	0	0	0	0	0	0	0	0	0	0	0	0	0	0	0	0	0	0	0	0.63788	0	0	0.645385	0.652119	0	0.487964	0.662303	0.633513	0.622211	0.57879	0.682453	0.472247	0	0.57752	0	0.605647	0.488162
SEMA3C	C2	0	0	0	0	0	0	0	0	0	0	0	0	-0.342354	0	0	0	0	0	0	0	0	0	0	0	0	0	0	0	0	0	0.709174	0	0	0.619046	0.683806	0	0.455322	0.607587	0.693889	0.589857	0.569786	0.681181	0.392088	0	0.681771	0	0.59523	0.385421
SEPHS1	C2	0	0	0	0	0	0	0	0	0	0	0	-0.320754	-0.456519	-0.332288	0	0	-0.359791	0	0	0	0	0	0	-0.305095	0	0	0	0	0	0	0.698654	0	0	0.616001	0.675572	0	0.437011	0.603467	0.70361	0.581609	0.559765	0.641226	0.390034	0	0.659366	0	0.584158	0.364206
SERINC5	C2	0	0	0	0	0	0	0	0	0	0	0	0	-0.352502	0	0	0	0	0	0	0	0	0	0	0	0	0	0	0	0	0	0.718557	0	0	0.69686	0.709097	0	0.46987	0.638884	0.708069	0.657174	0.570512	0.654993	0.454403	0	0.673643	0	0.623349	0.440907
SFR1	C2	0	0	0	0	0	0	0	0	0	0	0	0	-0.33277	0	0	0	0	0	0	0	0	0	0	0	0	0	0	0	0	0	0.693607	0	0	0.616922	0.718213	0	0.486155	0.618212	0.717133	0.595637	0.621268	0.677739	0.354132	0	0.677248	0	0.603316	0.380029
SGCE	C2	0	0	0	0	0	0	0	0	0	0	0	0	-0.408879	0	0	0	-0.3203	0	0	0	0	0	0	0	0	0	0	0	0	0	0.689911	0	0	0.675194	0.670867	0	0.415515	0.599491	0.68731	0.638635	0.54793	0.595285	0.43408	0	0.65774	0	0.622402	0.413164
SGK1	C2	0	0	0	0	0	0	0	0	0	0	0	0	-0.340944	0	0	0	0	0	0	0	0	0	0	0	0	0	0	0	0	0	0.686215	0	0	0.732829	0.644694	0	0.408567	0.593637	0.666259	0.70983	0.569786	0.616236	0.534704	0	0.625935	0	0.606886	0.53116
SH3PXD2A	C2	0	0	0	0	0	0	0	0	0	0	0	0	-0.336011	0	0	0	0	0	0	0	0	0	0	0	0	0	0	0	0	0	0.755448	0	0	0.631083	0.727036	0	0.513586	0.659628	0.73241	0.612977	0.578717	0.669958	0.400444	0	0.728349	0	0.596687	0.378893
SH3PXD2B	C2	0	0	0	0	0	0	0	0	0	0	0	-0.312994	-0.439042	-0.311987	0	0	-0.362546	0	0	0	0	0	0	0	0	0	0	0	0	0	0.620607	0	0	0.646731	0.62499	0	0.371727	0.538342	0.582054	0.620238	0.531156	0.494275	0.419988	0	0.582891	0	0.546423	0.386131
SHH	C2	0	0	0	0	0	0	0	0	0	0	0	0	-0.309796	0	0	0	0	0	0	0	0	0	0	0	0	0	0	0	0	0	0.632975	0	0	0.771347	0.672116	0	0.528278	0.589011	0.650471	0.739647	0.476117	0.604414	0.54136	0	0.619927	0	0.640614	0.584021
SHISA2	C2	0	0	0	0	0	0	0	0	0	0	0	0	-0.360958	0	0	0	0	0	0	0	0	0	0	0	0	0	0	0	0	0	0.686499	0	0	0.702171	0.679027	0	0.44519	0.641992	0.669329	0.681986	0.516561	0.553235	0.527269	0	0.626076	0	0.651249	0.499373
SHISAL2A	C2	0	0	0	0	0	0	0	0	0	0	0	0	0	0	0	0	0	0	0	0	0	0	0	0	0	0	0	0	0	0	0.746455	0	0	0.724789	0.745079	0	0.523792	0.671939	0.729516	0.687934	0.599569	0.673869	0.499368	0	0.704771	0	0.742558	0.466516
SIVA1	C2	0	0	0	0	0	0	0	0	0	0	0	0	-0.40902	0	0	0	0	0	0	0	0	0	0	0	0	0	0	0	0	0	0.709245	0	0	0.710455	0.703656	0	0.412258	0.616405	0.695789	0.677475	0.548293	0.620126	0.483294	0	0.677672	0	0.613078	0.43814
SLC25A2	C2	0	0	0	0	0	0	0	0	0	0	0	0	0	0	0	0	0	0	0	0	0	0	0	0	0	0	0	0	0	0	0.706757	0	0	0.557517	0.743063	0	0.621137	0.64098	0.717498	0.567934	0.620542	0.683426	0.305414	0	0.745948	0	0.58474	0.44112
SLC25A32	C2	0	0	0	0	0	0	0	0	0	0	0	0	0	0	0	0	0	0	0	0	0	0	0	0	0	0	0	0	0	0	0.643922	0	0	0.68801	0.597862	0	0.447288	0.641486	0.662531	0.659359	0.57269	0.669808	0.523161	0	0.571158	0	0.611912	0.525555
SLC27A6	C2	0	0	0	0	0	0	0	0	0	0	0	0	-0.367384	0	0	0	0	0	0	0	0	0	0	0	0	0	0	0	0	0	0.738414	0	0	0.766913	0.716253	0	0.44412	0.624233	0.708167	0.726984	0.543011	0.630773	0.50976	0	0.676883	0	0.658994	0.485022
SLC28A3	C2	0	0	0	0	0	0	0	0	0	0	0	0	0	0	0	0	0	0	0	0	0	0	0	0	0	0	0	0	0	0	0.729077	0	0	0.700188	0.722477	0	0.493465	0.654569	0.700248	0.667466	0.581694	0.63524	0.449658	0	0.66912	0	0.63515	0.466379
SLC38A4	C2	0	0	0	0	0	0	0	0	0	0	0	0	-0.326145	0	0	0	0	0	0	0	0	0	0	0	0	0	0	0	0	0	0.663114	0	0	0.691904	0.660941	0	0.418265	0.608382	0.665309	0.670285	0.545461	0.621698	0.492004	0	0.625511	0	0.579568	0.500295
SLC38A5	C2	0	0	0	0	0	0	0	0	0	0	0	-0.305023	-0.411698	0	0	0	-0.315143	0	0	0	0	0	0	0	0	0	0	0	0	0	0.699436	0	0	0.72143	0.646091	0	0.382584	0.574482	0.654052	0.679942	0.505016	0.57022	0.486339	0	0.641767	0	0.606959	0.446371
SLC41A3	C2	0	0	0	0	0	0	0	0	0	0	0	0	-0.348414	0	0	0	0	0	0	0	0	0	0	0	0	0	0	0	0	0	0.533817	0	0	0.746849	0.565881	0	0	0.450233	0.504646	0.721813	0.438867	0.448709	0.590362	0	0.527549	0	0.527629	0.592748
SLIT2	C2	0	0	0	0	0	0	0	0	0	0	0	0	-0.40592	0	0	0	-0.302286	0	0	0	0	0	0	0	0	0	0	0	0	0	0.703985	0	0	0.719518	0.671896	0	0.429701	0.590456	0.673788	0.681	0.52847	0.595884	0.465449	0	0.642474	0	0.615846	0.440907
SLITRK6	C2	0	0	0	0	0	0	0	0	0	0	0	0	-0.397604	0	0	0	0	0	0	0	0	0	0	0	0	0	0	0	0	0	0.698796	0	0	0.738848	0.691599	0	0.423549	0.611707	0.690453	0.691925	0.553303	0.621997	0.497386	0	0.645301	0	0.619925	0.478442
SMAD5	C2	0	0	0	0	0	0	0	0	0	0	0	0	-0.33136	0	0	0	0	0	0	0	0	0	0	0	0	0	0	0	0	0	0.712799	0	0	0.643261	0.744901	0	0.493537	0.626596	0.717572	0.617982	0.516707	0.650055	0.383944	0	0.6629	0	0.640031	0.405785
SMARCD2	C2	0	0	0	0	0	0	0	0	0	0	0	0	-0.339676	0	0	0	0	0	0	0	0	0	0	0	0	0	0	0	0	0	0.706686	0	0	0.607292	0.700274	0	0.467409	0.644956	0.749222	0.583794	0.573126	0.64377	0.391875	0	0.707569	0	0.619925	0.384073
SMO	C2	0	0	0	0	0	0	0	0	0	0	0	0	-0.409866	0	0	0	-0.340929	0	0	0	0	0	0	0	0	0	0	0	0	0	0.690764	0	0	0.760302	0.65359	0	0.378024	0.600648	0.669987	0.717302	0.514964	0.624316	0.534208	0	0.626288	0	0.565873	0.538256
SMTNL2	C2	0	0	0	0	0	0	0	0	0	0	0	0	-0.41494	0	0	0	0	0	0	0	0	0	0	0	0	0	0	0	0	0	0.720618	0	0	0.713004	0.712258	0	0.458434	0.624283	0.716914	0.673598	0.543283	0.637635	0.476354	0	0.655125	0	0.663852	0.459071
SNED1	C2	0	0	0	0	0	0	0	0	0	0	0	0	-0.314447	0	0	0	0	0	0	0	0	0	0	0	0	0	0	0	0	0	0.776914	0	0	0.628251	0.734976	0	0.529436	0.704514	0.776486	0.614105	0.651111	0.713355	0.410357	0	0.757893	0	0.607031	0.394503
SNTG2	C2	0	0	0	0	0	0	0	0	0	0	0	0	-0.42833	0	0	0	0	0	0	0	0	0	0	0	0	0	-0.329045	0	0	0	0.623522	0	0	0.732829	0.68138	0	0.382511	0.549474	0.643673	0.677969	0.490348	0.527721	0.49859	0	0.638233	0	0.591078	0.479648
SNX4	C2	0	0	0	0	0	0	0	0	0	0	0	0	-0.373221	0	0	0	0	0	0	0	0	0	0	0	0	0	0	0	0	0	0.61158	0	0	0.638517	0.617418	0	0.385334	0.534006	0.615093	0.635111	0.532463	0.583389	0.430468	0	0.588545	0	0.562668	0.443816
SPACA6	C2	0	0	0	0	0	0	0	0	0	0	0	0	-0.307541	0	0	0	0	0	0	0	0	0	0	0	0	0	0	0	0	0	0.720334	0	0	0.555747	0.728947	0	0.471969	0.67235	0.733725	0.543122	0.610449	0.643995	0.329136	0	0.718807	0	0.641415	0.316028
SPINDOC	C2	0	0	0	0	0	0	0	0	0	0	0	0	-0.337421	0	0	0	0	0	0	0	0	0	0	0	0	0	0	0	0	0	0.734266	0	0	0.540099	0.680645	0	0.465962	0.661508	0.727732	0.541078	0.580823	0.642423	0.330977	0	0.731247	0	0.573595	0.331141
SPON2	C2	0	0	0	0	0	0	0	0	0	0	0	0	0	0	0	0	0	0	0	0	0	0	0	0	0	0	0	0	0	0	0.577319	0	0	0.564172	0.577497	0	0.356238	0.508924	0.553547	0.523385	0.452372	0.532734	0.354132	0	0.510586	0	0.542781	0.351576
SPRED1	C2	0	0	0	0	0	0	0	0	0	0	0	0	0	0	0	0	0	0	0	0	0	0	0	0	0	0	0	0	0	0	0.695598	0	0	0.646518	0.69057	0	0.478845	0.617561	0.671156	0.622352	0.579806	0.621174	0.442931	0	0.638233	0	0.544893	0.420756
SPRY1	C2	0	0	0	0	0	0	0	0	0	0	0	0	-0.324031	0	0	0	0	0	0	0	0	0	0	0	0	0	0	0	0	0	0.705336	0	0	0.638517	0.683144	0	0.453368	0.628476	0.698421	0.608325	0.621921	0.684698	0.430256	0	0.658801	0	0.611256	0.383789
SPRY4	C2	0	0	0	0	0	0	0	0	0	0	0	0	0	0	0	0	0	0	0	0	0	0	0	0	0	0	0	0	0	0	0.582721	0	0	0.421572	0.532503	0	0.460606	0.504515	0.54631	0.457336	0.505161	0.561989	0	0	0.542039	0	0.453179	0
ST8SIA2	C2	0	0	0	0	0	0	0	0	0	0	0	0	-0.345396	0	0	0	0	0	0	0	0	0	0	0	0	0	0	0	0	0	0.731519	0	0	0.735192	0.700446	0	0.484797	0.636232	0.681779	0.700832	0.559059	0.608999	0.51408	0	0.680134	0	0.647776	0.500278
STARD3NL	C2	0	0	0	0	0	0	0	0	0	0	0	0	0	0	0	0	0	0	0	0	0	0	0	0	0	0	0	0	0	0	0.655153	0	0	0.595468	0.676601	0	0.520534	0.662664	0.684752	0.581468	0.616403	0.674522	0.405401	0	0.601975	0	0.555092	0.454956
TAB1	C2	0	0	0	0	0	0	0	0	0	0	0	0	0	0	0	0	0	0	0	0	0	0	0	0	0	0	0	0	0	0	0.634752	0	0	0.49712	0.610286	0	0.48174	0.585252	0.629565	0.511472	0.549092	0.630601	0.342661	0	0.577307	0	0.531635	0.383293
TAF1D	C2	0	0	0	0	0	0	0	0	0	0	0	0	-0.334884	0	0	0	0	0	0	0	0	0	0	0	0	0	0	0	0	0	0.674558	0	0	0.587396	0.669249	0	0.423332	0.605635	0.68731	0.582667	0.608052	0.635016	0.391309	0	0.66502	0	0.571337	0.420969
TAF7	C2	0	0	0	0	0	0	0	0	0	0	0	0	0	0	0	0	0	0	0	0	0	0	0	0	0	0	0	0	0	0	0.726944	0	0	0.592211	0.724462	0	0.529653	0.675169	0.745567	0.591689	0.64719	0.714327	0.400514	0	0.708559	0	0.651541	0.423665
TBCEL-TECTA	C2	0	0	0	0	0	0	0	0	0	0	0	0	0	0	0	0	0	0	0	0	0	0	0	0	0	0	0	0	0	0	0.703488	0	0	0.618126	0.666014	0	0.513151	0.628114	0.706388	0.614457	0.509954	0.663149	0.445409	0	0.63484	0	0.641706	0.482202
TBX2	C2	0	0	0	0	0	0	0	0	0	0	0	-0.313276	-0.415645	-0.329327	0	0	-0.332875	0	0	-0.300811	0	0	0	0	-0.302577	0	0	0	0	0	0.685078	0	0	0.648713	0.648296	0	0.414357	0.594576	0.68446	0.627991	0.541685	0.598503	0.443427	0	0.65039	0	0.566092	0.405643
TBX4	C2	0	0	0	0	0	0	0	0	0	0	0	0	-0.366314	0	0	0	0	0	0	0	0	0	0	0	0	0	0	0	0	0	0.73519	0	0	0.715057	0.720639	0	0.463646	0.643582	0.727293	0.670356	0.556425	0.65028	0.487189	0	0.690323	0	0.632892	0.44339
TBXA2R	C2	0	0	0	0	0	0	0	0	0	0	0	0	-0.374066	0	0	0	0	0	0	0	0	0	0	0	0	0	0	0	0	0	0.756016	0	0	0.756903	0.733358	0	0.458217	0.652111	0.710628	0.718993	0.516271	0.614515	0.519762	0	0.69937	0	0.643746	0.506397
TCF12	C2	0	0	0	0	0	0	0	0	0	0	0	0	-0.389006	0	0	0	0	0	0	0	0	0	0	0	0	0	0	0	0	0	0.66617	0	0	0.650271	0.656163	0	0.426444	0.586336	0.655222	0.643006	0.53682	0.584885	0.449941	0	0.630246	0	0.588674	0.440978
TCF21	C2	0	0	0	0	0	0	0	0	0	0	0	0	-0.305144	0	0	0	0	0	0	0	0	0	0	0	0	0	0	0	0	0	0.781961	0	0	0.722492	0.777691	0	0.543839	0.724608	0.793882	0.699327	0.60798	0.69869	0.501351	0	0.737749	0	0.691825	0.505404
TCN2	C2	0	0	0	0	0	0	0	0	0	0	0	0	-0.35377	0	0	0	0	0	0	0	0	0	0	0	0	0	0	0	0	0	0.759215	0	0	0.590016	0.75784	0	0.513803	0.710803	0.777071	0.568005	0.60493	0.733931	0.326516	0	0.730399	0	0.656421	0.372153
TCP11L2	C2	0	0	0	0	0	0	0	0	0	0	0	0	0	0	0	0	0	0	0	0	0	0	0	0	0	0	0	0	0	0	0.691333	0	0.301847	0.491102	0.678072	0	0.544201	0.674229	0.720715	0.503295	0.558822	0.684249	0.338908	0	0.656751	0	0.574323	0.386627
TEAD2	C2	0	0	0	0	0	0	0	0	0	0	0	0	-0.316984	0	0	0	0	0	0	0	0	0	0	0	0	0	0	0	0	0	0.765328	0	0	0.700188	0.749092	0	0.524008	0.647847	0.723054	0.685158	0.585398	0.663374	0.447675	0	0.72637	0	0.641269	0.426858
TEAD3	C2	0	0	0	0	0	0	0	0	0	0	0	0	-0.318252	0	0	0	0	0	0	0	0	0	0	0	0	0	0	0	0	0	0.715003	0	0	0.634127	0.71542	0	0.479279	0.65081	0.727951	0.60325	0.58714	0.653123	0.418359	0	0.688486	0	0.599601	0.392446
TEDC2	C2	0	0	0	0	0	0	0	0	0	0	0	-0.315181	-0.432558	-0.313326	0	0	-0.331038	0	0	0	-0.323022	0	0	0	-0.319642	0	-0.328411	0	0	0	0.736398	-0.320697	0	0.533868	0.717037	0	0.504104	0.660279	0.743959	0.508723	0.664908	0.663448	0	-0.349911	0.750047	0	0.624587	0
TENT5C	C2	0	0	0	0	0	0	0	0	0	0	0	0	-0.345455	0	0	0	0	0	0	0	0	0	0	0	0	0	0	0	0	0	0.734479	0	0	0.679726	0.641606	0	0.459882	0.617417	0.657707	0.681986	0.515472	0.556902	0.479329	0	0.668908	0	0.632163	0.481989
TFDP1	C2	0	0	0	0	0	0	0	0	0	0	0	-0.320119	-0.398732	0	0	0	0	0	0	0	0	0	0	0	0	0	0	0	0	0	0.680671	0	0	0.626622	0.669911	0	0.406468	0.629488	0.680805	0.605999	0.577701	0.609951	0.4202	0	0.671594	0	0.614098	0.413235
TGFB1I1	C2	0	0	0	0	0	0	0	0	0	0	0	0	-0.398591	0	0	0	0	0	0	0	0	0	0	0	0	0	0	0	0	0	0.713297	0	0	0.726315	0.671675	0	0.438459	0.627247	0.694766	0.705318	0.562162	0.644369	0.533075	0	0.657034	0	0.632601	0.488588
TGFB3	C2	0	0	0	0	0	0	0	0	0	0	0	0	-0.403524	0	0	0	-0.329343	0	0	0	0	0	0	0	0	0	0	0	0	0	0.681452	0	0	0.640004	0.680351	0	0.480148	0.572242	0.656537	0.628837	0.558313	0.581368	0.382882	0	0.651945	0	0.561502	0.370876
TGFBI	C2	0	0	0	0	0	0	0	0	0	0	0	0	-0.336152	0	0	0	0	0	0	0	0	0	0	0	0	0	0	0	0	0	0.739597	0	0	0.692541	0.7313	0	0.531825	0.666495	0.727439	0.682339	0.612191	0.66068	0.463396	0	0.700148	0	0.642945	0.451905
THBS1	C2	0	0	0	0	0	0	0	0	0	0	0	0	-0.331078	0	0	0	0	0	0	0	0	0	0	0	0	0	0	0	0	0	0.492875	0	0	0.48742	0.502507	0	0.381932	0.393999	0.481914	0.489127	0.458109	0.459109	0	0	0.469946	0	0.451649	0
THBS2	C2	0	0	0	0	0	0	0	0	0	0	0	0	-0.353206	0	0	0	0	0	0	0	0	0	0	0	0	0	0	0	0	0	0.708392	0	0	0.676823	0.687556	0	0.47899	0.624573	0.68022	0.679449	0.567898	0.610549	0.471822	0	0.672724	0	0.611766	0.466876
THBS3	C2	0	0	0	0	0	0	0	0	0	0	0	0	-0.388724	0	0	0	0	0	0	0	0	0	0	0	0	0	0	0	0	0	0.664748	0	0	0.773613	0.641091	0	0.389025	0.527934	0.63015	0.732598	0.502765	0.580845	0.533075	0	0.609891	0	0.5768	0.490433
TIA1	C2	0	0	0	0	0	0	0	0	0	0	0	-0.30072	-0.432417	0	0	0	-0.301368	0	0	0	0	0	0	0	0	0	0	0	0	0	0.682519	0	0	0.63873	0.657854	0	0.457494	0.6099	0.66911	0.605576	0.618363	0.624616	0.392796	0	0.654913	0	0.606667	0.398406
TIE1	C2	0	0	0	0	0	0	0	0	0	0	0	0	-0.374912	0	0	0	0	0	0	0	0	0	0	0	0	0	0	0	0	0	0.722324	0	0	0.650625	0.701304	0	0.461981	0.643149	0.71611	0.616784	0.561218	0.651926	0.409791	0	0.684316	0	0.626117	0.389891
TLCD5	C2	0	0	0	0	0	0	0	0	0	0	0	0	-0.325863	0	0	0	0	0	0	0	0	0	0	0	0	0	0	0	0	0	0.709743	0	0	0.662945	0.707259	0	0.502078	0.612213	0.70054	0.631798	0.625697	0.640927	0.393787	0	0.669897	0	0.610164	0.399328
TLE2	C2	0	0	0	0	0	0	0	0	0	0	0	0	0	0	0	0	0	0	0	0	0	0	0	0	0	0	0	0	0	0	0.734123	0	0	0.553906	0.752988	0	0.535154	0.699961	0.754265	0.548409	0.595418	0.628207	0.318868	0	0.725239	0	0.605647	0.380525
TMEM141	C2	0	0	0	0	0	0	0	0	0	0	0	0	0	0	0	0	0	0	0	0	0	0	0	0	0	0	0	0	0	0	0.486691	0	0	0.433538	0.509418	0	0.380919	0.514201	0.484838	0.392415	0.481272	0.557126	0.315044	0	0.430931	0	0.519761	0.385989
TMEM176B	C2	0	0	0	0	0	0	0	0	0	0	0	0	0	0	0	0	0	0	0	0	0	0	0	0	0	0	0	0	0	0	0.702421	0	0	0.586476	0.71961	0	0.511631	0.692299	0.73336	0.569415	0.620179	0.679909	0.355407	0	0.681913	0	0.626481	0.385776
TMEM178A	C2	0	0	0	0	0	0	0	0	0	0	0	0	-0.345455	0	0	0	0	0	0	0	0	0	0	0	0	0	0	0	0	0	0.69709	0	0	0.601699	0.709906	0	0.470015	0.629488	0.709385	0.56878	0.630707	0.658735	0.365958	0	0.690111	0	0.604336	0.347177
TMEM254	C2	0	0	0	0	0	0	0	0	0	0	0	0	-0.350388	0	0	0	0	0	0	0	0	0	0	0	0	0	0	0	0	0	0.713936	0	0	0.723766	0.694246	0	0.448374	0.625512	0.696228	0.701583	0.571819	0.608454	0.528968	0	0.664738	0	0.650885	0.491639
TMEM263	C2	0	0	0	0	0	0	0	0	0	0	0	0	-0.428894	0	0	0	0	0	0	0	0	0	0	0	0	0	0	0	0	0	0.687992	0	0	0.689992	0.695569	0	0.400316	0.608526	0.682121	0.644697	0.60188	0.637859	0.436629	0	0.653217	0	0.627647	0.408836
TMEM88	C2	0	0	0	0	0	0	0	0	0	0	0	0	0	0	0	0	0	0	0	0	0	0	0	0	0	0	0	0	0	0	0.770801	0	0	0.520132	0.697628	0	0.502801	0.685432	0.74257	0.536496	0.576829	0.623269	0.330127	0	0.74616	0	0.57935	0.335115
TMEM8B	C2	0	0	0	0	0	0	0	0	0	0	0	0	-0.322058	0	0	0	0	0	0	0	0	0	0	0	0	0	0	0	0	0	0.743222	0	0	0.598867	0.675866	0	0.448519	0.674952	0.709019	0.580481	0.592441	0.63771	0.374951	0	0.703894	0	0.644256	0.365838
TNC	C2	0	0	0	0	0	0	0	0	0	0	0	0	-0.40747	0	0	0	-0.324468	0	0	0	0	0	0	0	0	0	0	0	0	0	0.668587	0	0	0.725607	0.664912	0	0.39648	0.549257	0.63227	0.677757	0.510462	0.556827	0.453482	0	0.62544	0	0.588383	0.413874
TNFAIP8L3	C2	0	0	0	0	0	0	0	0	0	0	0	-0.323857	-0.377449	-0.313819	0	0	0	0	0	0	0	0	0	0	0	0	0	0	0	0	0.681097	0	0	0.67215	0.629622	0	0.384393	0.599491	0.662093	0.634758	0.536893	0.578525	0.46637	0	0.631943	0	0.598071	0.427355
TNFRSF11B	C2	0	0	0	0	0	0	0	0	0	0	0	0	-0.370261	0	0	0	0	0	0	0	0	0	0	0	0	0	0	0	0	0	0.72865	0	0	0.727377	0.71939	0	0.498604	0.644883	0.722907	0.682903	0.581259	0.653123	0.475009	0	0.693433	0	0.63821	0.464606
TRIB2	C2	0	0	0	0	0	0	0	0	0	0	0	-0.348688	-0.373925	-0.312621	0	0	-0.320442	0	0	0	0	0	0	0	-0.302436	0	0	0	0	0	0.582721	0	0	0.504767	0.542281	0	0.325768	0.485433	0.569043	0.480104	0.468565	0.574485	0.309308	0	0.554125	0	0.491424	0
TRIL	C2	0	0	0	0	0	0	0	0	0	0	0	0	-0.374348	0	0	0	0	0	0	0	0	0	0	0	0	0	0	0	0	0	0.690266	0	0	0.722633	0.666676	0	0.425865	0.604912	0.656464	0.694252	0.521935	0.57658	0.520329	0	0.616322	0	0.650229	0.474255
TRIM24	C2	0	-0.308013	0	0	0	-0.313419	0	0	0	0	0	-0.371544	-0.401832	-0.350192	0	0	0	0	0	0	-0.320835	0	0	0	-0.30702	0	0	0	-0.313808	0	0.621887	-0.341156	0	0.506821	0.603596	0	0.378458	0.520995	0.63936	0.476862	0.573634	0.600448	0	0	0.60671	0	0.55429	0
TSC22D1	C2	0	0	0	0	0	0	0	0	0	0	0	0	-0.413108	0	0	0	-0.320654	0	0	0	0	0	0	0	0	0	0	0	0	0	0.717348	0	0	0.653953	0.730197	0	0.465238	0.640836	0.727659	0.617488	0.600719	0.661727	0.384298	0	0.695907	0	0.636607	0.375559
TSPAN18	C2	0	0	0	0	0	0	0	0	0	0	0	0	-0.367442	0	0	0	0	0	0	0	0	0	0	0	0	0	0	0	0	0	0.723177	0	0	0.681779	0.671749	0	0.402487	0.598118	0.671522	0.648504	0.520845	0.587728	0.456244	0	0.654206	0	0.590204	0.420047
TTC28	C2	0	0	0	0	0	0	0	0	0	0	0	0	-0.305426	0	0	0	0	0	0	0	0	0	0	0	0	0	0	0	0	0	0.764759	0	0	0.570191	0.737034	0	0.589798	0.704298	0.767349	0.56448	0.688216	0.705873	0.364259	0	0.769838	0	0.623131	0.337102
TUBB6	C2	0	0	0	0	0	0	0	0	0	0	0	0	-0.413953	0	0	0	-0.32242	0	0	0	0	0	0	0	0	0	0	0	0	0	0.660413	0	0	0.700613	0.627711	0	0.39923	0.558653	0.619917	0.67677	0.475608	0.577328	0.485418	0	0.616959	0	0.547953	0.426645
TXNDC9	C2	0	0	0	0	0	0	0	0	0	0	0	0	0	0	0	0	0	0	0	0	0	0	0	0	0	0	0	0	0	0	0.593596	0	0	0.430635	0.611536	0	0.424635	0.536391	0.637971	0.437035	0.568987	0.657313	0	0	0.597098	0	0.481735	0
TXNRD3	C2	0	0	0	0	0	0	0	0	0	0	0	0	-0.394785	0	0	0	-0.306384	0	0	0	0	0	0	0	0	0	0	0	0	0	0.684296	-0.300667	0	0.585201	0.679395	0	0.458579	0.613369	0.687749	0.558277	0.627222	0.562064	0.353637	0	0.666151	0	0.592462	0.32731
UBAP1L	C2	0	0	0	0	0	0	0	0	0	0	0	0	-0.336857	0	0	0	0	0	0	0	0	0	0	0	0	0	0	0	0	0	0.621034	0	0	0.667901	0.675792	0	0.370859	0.554678	0.634024	0.617207	0.537328	0.593415	0.433088	0	0.571936	0	0.601641	0.412455
VCAN	C2	0	-0.300042	0	0	0	0	0	0	0	0	0	-0.315816	-0.475969	-0.31819	0	0	-0.371306	0	0	-0.311174	-0.312723	0	0	-0.305025	-0.316469	0	-0.323688	-0.306066	0	0	0.630203	0	0	0.651687	0.646532	0	0.39344	0.538848	0.610926	0.61911	0.557878	0.520388	0.393504	-0.363669	0.611516	0	0.562158	0.392162
VIPR2	C2	0	0	0	0	0	0	0	0	0	0	0	0	-0.321494	0	0	0	0	0	0	0	0	0	0	0	0	0	0	0	0	0	0.72012	0	0	0.582228	0.68807	0	0.547168	0.602383	0.707996	0.556656	0.588375	0.630976	0.3365	0	0.669049	0	0.599892	0.343913
VSTM4	C2	0	0	0	0	0	0	0	0	0	0	0	0	-0.375758	0	0	0	0	0	0	0	0	0	0	0	0	0	0	0	0	0	0.719339	0	0	0.772338	0.708876	0	0.438531	0.607225	0.688626	0.730695	0.525493	0.608005	0.527835	0	0.659013	0	0.66509	0.488091
WIF1	C2	0	0	0	0	0	0	0	0	0	0	0	0	-0.385906	0	0	0	-0.314154	0	0	0	0	0	0	0	0	0	0	0	0	0	0.701142	0	0	0.722987	0.694466	0	0.438386	0.598769	0.675103	0.677828	0.539652	0.618256	0.451216	0	0.662617	0	0.614098	0.424162
WLS	C2	0	0	0	0	0	0	0	0	0	0	0	0	-0.373784	0	0	0	0	0	0	0	0	0	0	0	0	0	0	0	0	0	0.687139	0	0	0.691338	0.682777	0	0.440702	0.599275	0.677004	0.656963	0.54517	0.609951	0.452632	0	0.632013	0	0.622111	0.445448
WNT11	C2	0	0	0	0	0	0	0	0	0	0	0	0	-0.381818	0	0	0	0	0	0	0	0	0	0	0	0	0	0	0	0	0	0.718983	0	0	0.731909	0.727844	0	0.462126	0.621826	0.700321	0.694675	0.568334	0.622446	0.466441	0	0.681842	0	0.650229	0.42324
WNT2	C2	0	0	0	0	0	0	0	0	0	0	0	0	-0.3463	0	0	0	0	0	0	0	0	0	0	0	0	0	0	0	0	0	0.654086	0	0	0.66337	0.600949	0	0.37028	0.542751	0.611511	0.642089	0.454551	0.518817	0.493774	0	0.569321	0	0.58576	0.419763
WNT5A	C2	0	0	0	0	0	0	0	0	0	0	0	-0.307985	-0.408598	0	0	0	0	0	0	0	0	0	0	0	0	0	0	0	0	0	0.728792	0	0	0.743875	0.68388	0	0.406757	0.621826	0.687822	0.703486	0.526074	0.632996	0.526206	0	0.652793	0	0.631216	0.509732
XPC	C2	0	0	0	0	0	0	0	0	0	0	0	0	0	0	0	0	0	0	0	0	0	0	0	0	0	0	0	0	0	0	0.744359	0	0	0.60177	0.770706	0	0.550715	0.677698	0.769834	0.586826	0.609287	0.71328	0.389609	0	0.728066	0	0.655037	0.391097
XYLT2	C2	0	0	0	0	0	0	0	0	0	0	0	0	-0.389429	0	0	0	-0.321219	0	0	0	0	0	0	0	0	0	0	0	0	0	0.663256	0	0	0.545267	0.619991	0	0.426082	0.56711	0.640237	0.553343	0.5154	0.568424	0.347264	0	0.641626	0	0.487781	0.321208
YBX3	C2	0	0	0	0	0	0	0	0	0	0	0	0	-0.371811	0	0	0	0	0	0	0	0	0	0	0	0	0	0	0	0	0	0.717277	0	0	0.682558	0.648076	0	0.462777	0.616477	0.664359	0.681141	0.561145	0.558473	0.493066	0	0.659013	0	0.626481	0.473972
YPEL3	C2	0	0	0	0	0	0	0	0	0	0	0	0	0	0	0	0	0	0	0	0	0	0	0	0	0	0	0	0	0	0	0.719552	0	0	0.576492	0.708362	0	0.506348	0.674374	0.758212	0.573855	0.570875	0.643546	0.384228	0	0.718807	0	0.662978	0.389607
ZBED3	C2	0	0	0	0	0	0	0	0	0	0	0	0	-0.415081	0	0	0	-0.311046	0	0	0	0	0	0	0	0	0	0	0	0	0	0.715145	0	0	0.595397	0.705641	0	0.459665	0.632957	0.714282	0.59754	0.537401	0.618405	0.44895	0	0.72326	0	0.556694	0.393226
ZBTB5	C2	0	0	0	0	0	0	0	0	0	0	0	0	-0.367724	0	0	0	0	0	0	0	0	0	0	0	0	0	0	0	0	0	0.725452	0	0	0.699905	0.70123	0	0.439255	0.642137	0.720642	0.663236	0.590916	0.635615	0.484073	0	0.685729	0	0.609508	0.468082
ZBTB8A	C2	0	0	0	0	0	0	0	0	0	0	0	0	-0.347851	0	0	0	0	0	0	0	0	0	0	0	0	0	0	0	0	0	0.610869	0	0	0.759239	0.567792	0	0.33315	0.512322	0.572917	0.752899	0.452009	0.487317	0.618546	0	0.547198	0	0.546787	0.562096
ZC3HAV1L	C2	0	0	0	0	0	0	0	0	0	0	0	0	0	0	0	0	0	0	0	0	0	0	0	0	0	0	0	0	0	0	0.724741	0	0	0.620108	0.633666	0	0.513875	0.627247	0.666332	0.621365	0.542847	0.608379	0.454119	0	0.676753	0	0.549701	0.493484
ZFP28	C2	0	0	0	0	0	0	0	0	0	0	0	0	-0.374066	0	0	0	0	0	0	0	0	0	0	0	0	0	0	0	0	0	0.701284	0	0	0.581307	0.69079	0	0.464731	0.627464	0.717791	0.570683	0.607399	0.655517	0.362276	0	0.693504	0	0.598581	0.320711
ZFP41	C2	0	0	0	0	0	0	0	0	0	0	0	0	0	0	0	0	0	0	0	0	0	0	0	0	0	0	0	0	0	0	0.721258	0	0	0.534293	0.729021	0	0.50367	0.679	0.73219	0.528249	0.650893	0.699363	0	0	0.714213	0	0.618395	0.321279
ZFYVE1	C2	0	0	0	0	0	0	0	0	0	0	0	0	0	0	0	0	0	0	0	0	0	0	0	0	0	0	0	0	0	0	0.648613	0	0	0.496979	0.631534	0	0.446492	0.559448	0.639068	0.508159	0.515472	0.586307	0	0	0.661628	0	0.499145	0
ZFYVE21	C2	0	0	0	0	0	0	0	0	0	0	0	0	0	0	0	0	0	0	0	0	0	0	0	0	0	0	0	0	0	0	0.711164	0	0	0.58067	0.690496	0	0.567941	0.638234	0.737673	0.581045	0.497827	0.679086	0.472247	0	0.714213	0	0.518523	0.477803
ZMYM2	C2	0	0	0	0	0	0	0	0	0	0	0	0	0	0	0	0	0	0	0	0	0	0	0	0	0	0	0	0	0	0	0.647405	0	0	0.54902	0.648223	0	0.459593	0.562845	0.660484	0.565538	0.579734	0.63105	0.338766	0	0.634487	0	0.532364	0.403727
ZNF146	C2	0	0	0	0	0	0	0	0	0	0	0	0	-0.302467	0	0	0	0	0	0	0	0	0	0	0	0	0	0	0	0	0	0.695953	0	0	0.679372	0.655207	0	0.453079	0.61214	0.705292	0.675713	0.498191	0.646464	0.519338	0	0.647421	0	0.621091	0.511222
ZNF503	C2	0	0	0	0	0	0	0	0	0	0	0	0	-0.399013	0	0	0	0	0	0	0	0	0	0	0	0	0	0	0	0	0	0.716709	0	0	0.588671	0.688511	0	0.503742	0.645606	0.732556	0.584499	0.64995	0.690459	0.394708	0	0.7087	0	0.600985	0.341004
ZNF532	C2	0	-0.303216	0	0	0	-0.32498	0	0	0	0	0	-0.372672	-0.458774	-0.369295	0	-0.320274	-0.386282	0	0	-0.308495	0	0	0	-0.335189	-0.335296	0	-0.344694	-0.309449	-0.329809	0	0.682874	-0.351458	0	0.607646	0.667264	0	0.42572	0.589372	0.685483	0.588799	0.557297	0.609951	0.39662	0	0.679086	0	0.540741	0.385208
ZNF570	C2	0	0	0	0	0	0	0	0	0	0	0	0	-0.305004	0	0	0	0	0	0	0	0	0	0	0	0	0	0	0	0	0	0.68131	0	0	0.586547	0.658589	0	0.467916	0.603105	0.658803	0.605787	0.608561	0.59132	0.41142	0	0.658589	0	0.547079	0.480003
ZNF665	C2	0	0	0	0	0	0	0	0	0	0	0	0	0	0	0	0	0	0	0	0	0	0	0	0	0	0	0	0	0	0	0.565946	0	0	0.574864	0.579335	0	0.406396	0.541306	0.565169	0.612625	0.451065	0.494051	0.44895	0	0.543594	0	0.482172	0.500792
ZNF700	C2	0	0	0	0	0	0	0	0	0	0	0	0	0	0	0	0	0	0	0	0	0	0	0	0	0	0	0	0	0	0	0.678609	0	0	0.521265	0.725786	0	0.510329	0.673651	0.72225	0.529095	0.569495	0.687915	0.323966	0	0.682195	0	0.597343	0.385066
ABCA2	C3	0	0	0	0	0	0	0	0	0	0	0	0	0	0	0	0	0	0	0	0	0	0	0	0	0	0	0	0	0	0	-0.592815	0	0	-0.778357	-0.600214	0	-0.364128	-0.489987	-0.55245	-0.720403	-0.428556	-0.5364	-0.513531	0	-0.521542	0	-0.576217	-0.483692
ADRA2A	C3	0	0	0	0	0	0	0	0	0	0	0	0	0	0	0	0	0	0	0	0	0	0	0	0	0	0	0	0	0	0	-0.679249	0	0	-0.620462	-0.636901	0	-0.450835	-0.602021	-0.625984	-0.590702	-0.5268	-0.675944	-0.428839	0	-0.619008	0	-0.57476	-0.412171
ANK3	C3	0	0	0	0	0	0	0	0	0	0	0	0	0	0	0	0	0	0	0	0	0.350676	0	0	0	0	0	0	0	0	0	-0.569145	0	0	-0.752017	-0.579041	0	-0.367964	-0.47582	-0.542802	-0.704684	0	-0.436213	-0.571031	0	-0.489383	0	-0.576946	-0.581112
CA12	C3	0	0	0	0	0	0	0	0	0	0	0	0	0	0	0	0	0	0	0	0	0	0	0	0	0	0	0	0	0	0	-0.6425	0	0	-0.748973	-0.607272	0	-0.367529	-0.513406	-0.572771	-0.723011	-0.39922	-0.434044	-0.5631	0	-0.56296	0	-0.58678	-0.487382
CEACAM20	C3	0	0	0	0	0	0	0	0	0	0	0	0	0	0	0	0	0	0	0	0	0	0	0	0	0	0	0	0	0	0	-0.355429	0	0	0	-0.324287	0	0	0	-0.33531	0	-0.358718	-0.30363	0	0	-0.433344	0	0	0
CKMT1B	C3	0	0	0	0	0	0	0	0	0	0	0	0	0	0	0	0	0	0	0	0	0	0	0	0	0	0	0	0	0	0	-0.742866	0	0	-0.637101	-0.671014	0	-0.51221	-0.655581	-0.68541	-0.61918	-0.409096	-0.598278	-0.458439	0	-0.649612	0	-0.6597	-0.491284
CLCN4	C3	0	0	0	0	0	0	0	0	0	0	0	0	0	0	0	0	0	0	0	0	0	0	0	0	0	0	0	0	0	0	-0.748411	0	0	-0.682629	-0.764972	0	-0.656674	-0.628042	-0.733872	-0.659289	-0.610231	-0.716423	-0.438824	0	-0.733791	0	-0.640541	-0.466521
CLDN10	C3	0	0	0	0	0	0	0	0	0	0	0	0	0	0	0	0	0	0	0	0	0	0	0	0	0	0	0	0	0	0	-0.69972	0	0	-0.83585	-0.654104	0	-0.41139	-0.575784	-0.637021	-0.79632	-0.453026	-0.570669	-0.615996	0	-0.629327	0	-0.623422	-0.596296
CNDP2	C3	0	0	0	0	0	0	0	0	0	0	0	0	0.360536	0	0	0	0	0	0	0	0.324433	0	0	0	0	0	0	0	0	0	-0.569074	0	0	-0.729147	-0.558749	0	-0.330183	-0.464328	-0.523432	-0.671483	-0.437487	-0.456789	-0.518275	0	-0.533698	0	-0.544893	-0.47461
CPEB1	C3	0	0	0	0	0	0	0	0	0	0	0	0	0	0	0	0	0	0	0	0	0	0	0	0	0	0	0	0	0	0	-0.708605	0	0	-0.663016	-0.747106	0	-0.510112	-0.659845	-0.718083	-0.588235	-0.591061	-0.663448	-0.431389	0	-0.685376	0	-0.65613	-0.405501
CYFIP2	C3	0	0	0	0	0	0	0	0	0	0	0	0	0	0	0	0	0	0	0	0	0	0	0	0	0	0	0	0	0	0	-0.558056	0	0	-0.797262	-0.565881	0	0	-0.461509	-0.522335	-0.736193	-0.321526	-0.511485	-0.581086	0	-0.461252	0	-0.562158	-0.547622
ENPP5	C3	0	0	0	0	0	0	0	0	0	0	0	0	0	0	0	0	0	0	0	0	0	0	0	0	0	0	0	0	0	0	-0.730569	0	0	-0.783809	-0.697407	0	-0.415298	-0.644522	-0.685775	-0.75741	-0.530575	-0.601196	-0.59971	0	-0.687072	0	-0.683448	-0.53854
FGF1	C3	0	0	0	0	0	0	0	0	0	0	0	0	0	0	0	0	0	0	0	0	0	0	0	0	0	0	0	0	0	0	-0.704483	0	0	-0.422775	-0.701671	0	-0.545504	-0.70343	-0.709458	-0.40891	-0.546841	-0.608379	0	0	-0.721493	0	-0.633475	-0.30347
GAA	C3	0	0	0	0	0	0	0	0	0	0	-0.311435	0	0	0	0	0	0	0	-0.339661	0	0	0	0	0	0	0	0	0	0	0	-0.634042	0	0	-0.775879	-0.590877	0	-0.405238	-0.494541	-0.580373	-0.747965	-0.408878	-0.551215	-0.619962	0	-0.561405	0	-0.58984	-0.580615
GALNT14	C3	0	0	0	0	0	0	0	0	0	0	0	0	0	0	0	0	0	0	0	0	0	0	0	0	0	0	0	0	0	0	-0.746207	0	0	-0.635473	-0.73946	0	-0.561427	-0.67076	-0.699809	-0.592324	-0.61967	-0.592966	-0.369003	0	-0.712093	0	-0.748208	-0.352641
GCGR	C3	0	0	0	0	0	0	0	0	0	0	0	0	0	0	0	0	0	0	0	0	0	0	0	0	0	0	0	0	0	0	-0.68721	0	0	-0.450743	-0.717258	0	-0.697423	-0.684493	-0.730582	-0.461072	-0.719221	-0.703778	0	0	-0.732943	0	-0.580515	-0.315886
GPAM	C3	0	-0.325293	0	0	0	-0.326108	0	0	-0.325742	-0.32918	0	-0.376975	-0.347569	-0.372608	-0.302513	0	0	0	0	-0.317096	0	0	0	-0.343153	-0.302507	0	-0.304585	-0.328622	-0.365969	0	0.401181	-0.360686	0	0.370167	0.327162	0	0	0.367183	0.409842	0.363162	0.335032	0.317321	0	0	0.370854	0	0.346022	0
HOXC8	C3	0	0	0	0	0	0	0	0	0	0	0	0	0.301848	0	0	0	0	0	0	0	0	0	0	0	0	0	0	0	0	0	-0.624186	0	0	-0.583833	-0.563184	0	-0.345962	-0.527227	-0.569798	-0.553524	-0.510669	-0.511103	-0.445168	0	-0.57692	0	-0.47495	-0.392417
ITGA10	C3	0	0	0	0	0	0	0	0	0	0	0	0	0	0	0	0	0	0	0	0	0	0	0	0	0	0	0	0	0	0	0.680955	0	0	0.515529	0.702921	0	0.556577	0.698732	0.749879	0.484334	0.661567	0.662102	0.320638	0	0.695766	0	0.610091	0.317518
LMTK2	C3	0	0	0	0	0	0	0	0	0	0	0	0	0	0	0	0	0	0	0	0	0	0	0	0	0	0	0	0	0	0	-0.574049	0	0	-0.753929	-0.540884	0	-0.379544	-0.47488	-0.507278	-0.72858	-0.343237	-0.386606	-0.596665	0	-0.49433	0	-0.543582	-0.580757
ME1	C3	0	0	0	0	0	0	0	0	0	0	0	0	0	0	0	0	0	0	0	0	0	0	0	0	0	0	0	0	0	0	-0.805631	0	0	-0.571111	-0.835109	0	-0.703575	-0.758074	-0.812668	-0.566031	-0.658881	-0.718443	-0.326303	0	-0.795565	0	-0.70705	-0.392588
MFSD4B	C3	0	0	0	0	0	0	0	0	0	0	0	0	0	0	0	0	0	0	0	0	0	0	0	0	0	0	0	0	0	0	0.457477	0	0	0	0.430531	0	0.309194	0.497432	0.448071	0	0.490784	0.350392	0	0	0.436939	0	0.377054	0
MPC1	C3	0	0	-0.391427	-0.382194	-0.339729	-0.301928	0	-0.406358	-0.312064	0	-0.364317	0	0	0	-0.306743	0	0	0	-0.332926	-0.322524	0	0	-0.399084	0	0	-0.325604	-0.301766	-0.320798	-0.311905	0	-0.730427	0	-0.421472	-0.457894	-0.760928	0	-0.654358	-0.70755	-0.724077	-0.485603	-0.558095	-0.649008	0	0	-0.759306	0	-0.62415	-0.365909
MT-CO1	C3	0	0	0	0	0	0	0	0	0	0	0	0	0	0	0	0	0	0	0	0	0	0	0	0	0	0	0	0	0	0	-0.729361	0	0	-0.598088	-0.759605	0	-0.584298	-0.662158	-0.727439	-0.573362	-0.638695	-0.734305	-0.31037	0	-0.755348	0	-0.624733	-0.340365
MYO5A	C3	0	0	0	0	0	0	0	0	0	0	0	0	0	0	0	0	0	0	0	0	0	0	0	0	0	0	0	0	0	0	-0.702919	0	0	-0.846754	-0.679174	0	-0.44946	-0.605418	-0.665382	-0.798788	-0.419044	-0.596557	-0.691482	0	-0.59943	0	-0.65307	-0.661077
OXCT1	C3	0	0	0	0	0	0	0	0	0	0	0	0	0	0	0	0	0	0	0	0	0	0	0	0	0	0	0	0	0	0	-0.890572	0	0	-0.631083	-0.877751	0	-0.679835	-0.831221	-0.870193	-0.599937	-0.624826	-0.774036	-0.356044	0	-0.875291	0	-0.78791	-0.393013
PAQR7	C3	0	0	0	0	0	0	0	0	0	0	0	0	0	0	0	0	0	0	0	0	0	0	0	0	0	0	0	0	0	0	-0.615063	0	0	-0.786995	-0.541252	0	-0.352909	-0.511888	-0.553912	-0.761146	0	-0.414066	-0.641914	0	-0.516311	0	-0.590131	-0.601476
PC	C3	0	0	0	0	0	0	0	0	0	0	0	0	0	0	0	0	0	0	0	0	0	0	0	0	0	0	0	0	0	0	-0.836835	0	0	-0.665494	-0.833786	0	-0.687796	-0.763206	-0.821585	-0.647728	-0.721835	-0.756901	-0.404692	0	-0.834792	0	-0.734804	-0.46049
PLEKHB2	C3	0	0	0	0	0	0	0	0	0	0	0	0	0	0	0	0	0	0	0	0	0	0	0	0	0	0	0	0	0	0	-0.698014	0	0	-0.786145	-0.639253	0	-0.432741	-0.581349	-0.612754	-0.755578	-0.466387	-0.514253	-0.591566	0	-0.622542	0	-0.661084	-0.541378
PMFBP1	C3	0	0	0	0	0	0	0	0	0	0	0	0	0.306706	0	0	0	0	0	0	0	0	0	0	0	0	0	0	0	0	0	-0.636694	0	0	-0.727722	-0.600897	0	-0.453963	-0.546385	-0.620706	-0.701466	-0.517996	-0.623964	-0.597075	0	-0.575631	0	-0.628252	-0.52199
PNPLA3	C3	0	0	0	0	0	0	0	0	0	0	0	0	0	0	0	0	0	0	0	0	0	0	0	0	0	0	0	0	0	0	-0.715856	0	0	-0.366769	-0.73277	0	-0.633948	-0.68948	-0.723785	-0.327072	-0.614805	-0.715599	0	0	-0.728914	0	-0.611839	0
PNPO	C3	0	0	0	0	0	0	0	0	0	0	0	0	0	0	0	0	0	0	0	0	0	0	0	0	0	0	0	0	0	0	-0.485482	0	0	-0.744866	-0.452513	0	0	-0.350992	-0.393615	-0.695661	-0.319565	-0.404713	-0.58753	0	-0.416936	0	-0.404372	-0.494406
PPM1H	C3	0	0	0	0	0	0	0	0	0	0	0	0	0	0	0	0	0	0	0	0	0	0	0	0	0	0	0	0	0	0	-0.44063	0	0	-0.744441	-0.415165	0	0	-0.337765	-0.383528	-0.718852	0	0	-0.649632	0	-0.329506	0	-0.494702	-0.636882
PTPRO	C3	0	0	0	0	0	0	0	0	0	0	0	0	0	0	0	0	0	0	0	0	0	0	0	0	0	0	0	0	0	0	-0.575044	0	0	-0.750318	-0.550589	0	-0.378096	-0.504226	-0.559541	-0.721179	0	-0.496819	-0.616634	0	-0.508961	0	-0.549337	-0.589484
RAMP3	C3	0	0	0	0	0	0	0	0	0	0	0	0	0	0	0	0	0	0	0	0	0	0	0	0	0	0	0	0	0	0	-0.636956	0	0	-0.737432	-0.539487	0	-0.397204	-0.501841	-0.603763	-0.754097	-0.424054	-0.489487	-0.608844	0	-0.603247	0	-0.556913	-0.559258
RARRES1	C3	0	0	0	0	0	0	0	0	0	0	0	0	0	0	0	0	0	0	0	0	0	0	0	0	0	0	0	0	0	0	-0.630061	0	0	-0.734245	-0.594921	0	-0.410883	-0.543908	-0.573721	-0.696155	-0.491873	-0.471604	-0.59454	0	-0.592291	0	-0.621091	-0.567985
RIC3	C3	0	0	0	0	0	0	0	0	0	0	0	0	0	0	0	0	0	0	0	0	0	0	0	0	0	0	0	0	0	0	-0.733981	0	0	-0.734741	-0.712552	0	-0.466903	-0.631728	-0.678612	-0.690939	-0.513366	-0.571866	-0.551982	0	-0.684881	0	-0.658024	-0.495754
SHMT1	C3	0	0	0	0	0	0	0	0	0	0	0	0	0	0	0	0	0	0	0	0	0	0	0	0	0	0	0	0	0	0	-0.446246	0	0	-0.728156	-0.42884	0	0	-0.335018	-0.404287	-0.716949	0	-0.338196	-0.635541	0	-0.398136	0	-0.458278	-0.622691
SLC14A1	C3	0	0	0	0	0	0	0	0	0	0	0	0	0.357153	0	0	0	0	0	0	0	0	0	0	0	0	0	0	0	0	0	-0.63852	0	0	-0.736228	-0.644694	0	-0.392355	-0.573037	-0.610926	-0.67092	-0.415558	-0.556004	-0.505104	0	-0.537374	0	-0.656057	-0.49618
SLC16A7	C3	0	0	0	0	0	0	0	0	0	0	0	0	0.303171	0	0	0	0	0	0	0	0	0	0	0	0	0	0	0	0	0	-0.713083	0	0	-0.719093	-0.634621	0	-0.411751	-0.616405	-0.660119	-0.680365	-0.503636	-0.57845	-0.549291	0	-0.654913	0	-0.637044	-0.451266
SLC2A1	C3	0	0	0	0	0	0	0	0	0	0	0	0	0	0	0	0	0	0	0	0	0	0	0	0	0	0	0	0	0	0	-0.637311	0	0	-0.77425	-0.632563	0	-0.379544	-0.546149	-0.631539	-0.738378	0	-0.536849	-0.614439	0	-0.542251	0	-0.589621	-0.65611
SOD2	C3	0	0	0	0	0	0	0	0	0	0	0	0	0.321494	0	0	0	0	0	0	0	0	0	0	0	0	0	0	0	0	0	-0.731707	0	0	-0.701534	-0.725124	0	-0.486517	-0.637366	-0.732702	-0.64653	-0.595563	-0.644668	-0.461555	0	-0.73782	0	-0.654236	-0.445377
SORBS2	C3	0	0	0	0	0	0	0	0	0	0	0	0	0.361522	0	0	0	0	0	0	0	0	0	0	0	0	0	0	0	0	0	-0.700076	0	0	-0.667122	-0.716522	0	-0.463718	-0.612936	-0.687676	-0.59613	-0.534932	-0.65215	-0.415456	0	-0.646856	0	-0.63821	-0.398831
SPP1	C3	0	0	0	0	0	0	0	0	0	0	0	0	0	0	0	0	0	0	0	0	0	0	0	0	0	0	0	0	0	0	-0.633757	0	0	-0.787632	-0.619918	0	-0.44338	-0.508057	-0.602374	-0.75163	-0.403868	-0.558697	-0.548725	0	-0.607063	0	-0.571555	-0.533715
SVEP1	C3	0	-0.322613	0	0	0	-0.302069	-0.32936	-0.337492	0	0	0	-0.306081	-0.38351	0	0	0	-0.348699	0	0	0	0	0	0	-0.328423	-0.369637	0	-0.300215	-0.303458	0	0	0.410705	0	0	0.317559	0.356644	-0.334249	0	0	0.362696	0.332922	0.311215	0	0	-0.314452	0.415806	0	0.303698	0
TMEM144	C3	0	0	0	0	0	0	0	0	0	0	0	0	0	0	0	0	0	0	0	0	0	0	0	0	0	0	0	0	0	0	-0.744501	0	0	-0.544418	-0.753429	0	-0.560051	-0.681891	-0.776559	-0.507172	-0.579008	-0.644069	-0.365816	0	-0.773796	0	-0.658971	-0.34143
TUBA4A	C3	0	0	0	0	0	0	0	0	0	0	0	0	0	0	0	0	0	0	0	0	0	0	0	0	0	0	0	0	0	0	-0.707752	0	0	-0.579395	-0.733505	0	-0.513586	-0.614959	-0.689503	-0.539527	-0.514165	-0.63554	0	0	-0.704247	0	-0.650594	-0.312835
ADA	C4	0.609643	0.573706	0.455795	0.581468	0.553894	0.590321	0.604979	0.531402	0.470845	0.553293	0.454832	0.616888	0.699366	0.625454	0.606296	0.600698	0.56268	0.54541	0.431542	0.635601	0.726606	0.493125	0.581075	0.583339	0.595424	0.611882	0.6134	0.591266	0.590611	0.558775	-0.417885	0.50941	0.472438	-0.400189	-0.412445	0.43754	0	-0.331694	-0.421391	-0.310154	0	-0.338945	0	0.465224	-0.399125	0.5926	-0.365035	0
ALOX5AP	C4	0.483048	0.3978	0.332205	0.447961	0.380573	0.459272	0.422526	0.41975	0	0.350998	0	0.433479	0.651163	0.434075	0.460362	0.437846	0.401824	0.335252	0	0.502644	0.614441	0	0.412758	0.420678	0.422663	0.511946	0.522751	0.443591	0.414816	0.408791	-0.376018	0.375208	0.384464	-0.425891	-0.462071	0.305513	0	-0.378892	-0.411816	-0.327353	-0.323051	-0.313954	0	0.407001	-0.350427	0.436004	-0.42608	0
ATP6V0D2	C4	0	0	0	0	0	0	0	0	0	0	0	0	0.32422	0	0	0	0	0	0	0	0	0	0	0	0	0	0	0	0	0	-0.746844	0	0	-0.693113	-0.701434	0	-0.475197	-0.625923	-0.697161	-0.641118	-0.607277	-0.610929	-0.448619	0	-0.738873	0	-0.643994	-0.422519
BCL2A1	C4	0.50215	0.480533	0.390581	0.494837	0.449845	0.519192	0.482263	0.450553	0.341324	0.420407	0.334875	0.510934	0.678929	0.506115	0.493144	0.498572	0.495498	0.357277	0	0.547268	0.575853	0.304914	0.463718	0.493058	0.50714	0.518077	0.55151	0.494696	0.493339	0.436634	-0.393859	0.389372	0.423234	-0.482747	-0.452366	0.333248	0	-0.34362	-0.428555	-0.392345	0	-0.350018	-0.318018	0.457423	-0.388099	0.479865	-0.382664	-0.306662
C5	C4	0	0	0	0	0	0	0	0	0	0	0	0.33853	0.422269	0.300145	0	0	0	0	0	0	0.33184	0	0	0	0.306526	0	0	0	0	0	-0.701995	0	0	-0.665211	-0.67219	0	-0.416311	-0.636788	-0.675542	-0.613753	-0.603187	-0.60172	-0.46113	0	-0.676753	0	-0.634058	-0.44559
CCL5	C4	0.509199	0.527084	0.377186	0.536496	0.475593	0.531881	0.520982	0.470924	0.402031	0.46948	0.412116	0.599605	0.733756	0.552004	0.5279	0.539338	0.530255	0.415094	0.328318	0.584209	0.604917	0.43548	0.466185	0.535203	0.540775	0.530693	0.593099	0.552991	0.559244	0.498413	-0.366777	0.428073	0.40836	-0.527283	-0.395683	0.347115	0	0	-0.379947	-0.449089	0	-0.318817	-0.389043	0.422603	-0.317208	0.495017	-0.361174	-0.383293
CD53	C4	0.58321	0.517915	0.474196	0.539739	0.43489	0.573755	0.49799	0.520124	0.377847	0.443072	0.350197	0.544089	0.729387	0.539739	0.501392	0.50231	0.550035	0.369843	0	0.592668	0.653452	0.324153	0.532441	0.516315	0.530339	0.612869	0.625313	0.554823	0.540777	0.537167	-0.352703	0.379643	0.493656	-0.477224	-0.42737	0	0	0	-0.40341	-0.370846	0	-0.353909	0	0.521959	-0.340956	0.491247	-0.354399	0
CRISP3	C4	0.622634	0.558103	0.51299	0.541062	0.512293	0.621431	0.590119	0.551193	0.435396	0.543992	0.398927	0.586082	0.662673	0.593613	0.60399	0.562985	0.503816	0.495941	0.42865	0.620889	0.755485	0.382164	0.608585	0.52895	0.550808	0.652606	0.619061	0.568518	0.557361	0.579908	-0.347313	0.491936	0.525924	-0.319978	-0.354965	0.389232	0	0	-0.395018	0	0	-0.330501	0	0.451518	-0.356907	0.57551	-0.316894	0
DOCK2	C4	0.596884	0.525392	0.470812	0.530786	0.429106	0.569666	0.509204	0.510538	0.378129	0.431281	0.338829	0.556857	0.733474	0.552074	0.500969	0.509927	0.53414	0.366101	0	0.599507	0.664668	0.365741	0.536176	0.520544	0.547968	0.610684	0.613612	0.559546	0.548107	0.566498	-0.37616	0.432293	0.48851	-0.467807	-0.438839	0.30873	0	-0.312178	-0.422342	-0.360554	-0.315789	-0.392293	0	0.483592	-0.346187	0.475733	-0.378584	0
DSG2	C4	0.383591	0.431091	0.321278	0.333557	0	0.403299	0.385641	0.355325	0	0	0	0.38537	0.514165	0.375357	0.311044	0.323377	0.324115	0	0	0.391752	0.561391	0	0.361093	0.346677	0.38522	0.436888	0.427308	0.370141	0.340312	0.426574	-0.442834	0.302098	0	-0.301982	-0.513461	0.34154	0	-0.379254	-0.495363	0	-0.368215	-0.391993	0	0.359272	-0.470794	0.333999	-0.410855	0
F13A1	C4	0.565588	0.51848	0.448604	0.498291	0.479614	0.564873	0.553918	0.48629	0.388493	0.491298	0.30741	0.578302	0.698661	0.575829	0.568578	0.533131	0.516479	0.423	0.387019	0.591329	0.713838	0.41992	0.526167	0.535415	0.559179	0.568609	0.554541	0.5212	0.532459	0.479072	-0.505456	0.515776	0.458762	-0.381779	-0.531988	0.389075	0	-0.456304	-0.548869	0	-0.390943	-0.489038	0	0.407922	-0.498642	0.521624	-0.437299	0
FCGR3B	C4	0.562205	0.556426	0.435279	0.581045	0.486174	0.56311	0.546089	0.537675	0.447085	0.50196	0.409433	0.587543	0.74179	0.577168	0.539039	0.593081	0.577233	0.428083	0.340582	0.621361	0.608797	0.407472	0.533639	0.555783	0.58393	0.591233	0.632714	0.580904	0.587792	0.478151	-0.324484	0.376281	0.472649	-0.473755	-0.357599	0.314949	0	0	-0.333824	-0.378811	0	0	-0.307184	0.473664	0	0.547941	-0.30836	0
GSTA5	C4	0	0	0	0	0	0	0.312857	0	0	0	0	0.332957	0.391402	0	0	0	0	0	0	0	0.331699	0	0	0.302911	0.316328	0	0	0	0	0	-0.726873	0	0	-0.504555	-0.659324	0	-0.487675	-0.646979	-0.688699	-0.485814	-0.644576	-0.560568	-0.312849	0	-0.734145	0.337841	-0.622693	0
HLA-DOA	C4	0.544795	0.59811	0.470107	0.591971	0.508254	0.589757	0.55018	0.547755	0.508708	0.516294	0.438452	0.603415	0.729669	0.600782	0.531425	0.591741	0.541558	0.439519	0.350437	0.627635	0.655639	0.540372	0.523278	0.60124	0.598456	0.606033	0.64068	0.609171	0.607387	0.527531	-0.360025	0.514417	0.476033	-0.374416	-0.415606	0.355622	0	-0.315286	-0.410427	0	-0.352749	-0.350766	0	0.477352	-0.360464	0.489145	-0.364962	0
HSPA4L	C4	0	0.313443	0	0	0	0.308414	0.339375	0	0	0	0	0.369357	0.460888	0.32249	0	0.320838	0	0	0	0.338104	0.41868	0	0	0.312214	0.350527	0.316372	0.316357	0	0	0	-0.634894	0.305746	0	-0.528062	-0.601538	0	-0.406975	-0.552365	-0.609611	-0.486378	-0.441698	-0.49637	-0.35654	0	-0.596108	0.38714	-0.576509	-0.31539
IL33	C4	0.563967	0.537664	0.417442	0.543615	0.535835	0.555285	0.568729	0.537534	0.441374	0.52512	0.375967	0.616747	0.73136	0.583513	0.574007	0.597736	0.522343	0.47531	0.418355	0.612196	0.666432	0.502178	0.521938	0.594334	0.591334	0.575093	0.602192	0.562225	0.566787	0.474396	-0.477806	0.515776	0.466869	-0.396153	-0.474202	0.3652	0	-0.431946	-0.477748	-0.30529	-0.38448	-0.354882	0	0.472174	-0.449661	0.561063	-0.452451	0
KLRB1	C4	0.538293	0.491942	0.406106	0.52358	0.438503	0.516144	0.496174	0.47161	0.371232	0.460953	0.353704	0.556665	0.731879	0.518469	0.486887	0.528107	0.54299	0.385352	0	0.565758	0.59478	0.392951	0.491929	0.515206	0.540583	0.542235	0.576836	0.529536	0.533747	0.481427	-0.404251	0.369963	0.440556	-0.552544	-0.415401	0.339515	0	0	-0.412379	-0.464613	-0.301713	-0.3843	-0.374469	0.452723	-0.354751	0.539695	-0.37226	-0.360671
LCK	C4	0.566293	0.544294	0.496052	0.536144	0.450833	0.572063	0.506171	0.542257	0.409645	0.446038	0.362905	0.579078	0.7284	0.573996	0.510698	0.524527	0.556676	0.375067	0.3079	0.593937	0.638144	0.428337	0.546326	0.537459	0.580193	0.604412	0.593099	0.555528	0.563897	0.50316	-0.364005	0.419918	0.506133	-0.439485	-0.423841	0.319809	0	-0.304805	-0.402314	-0.33687	-0.317242	-0.35548	0	0.490542	-0.344066	0.510749	-0.370061	0
LRP2	C4	0	0	0	0	0	0	0	0	0	0	0	0	0.377872	0	0	0	0	0	0	0	0.324292	0	0	0	0	0	0	0	0	0	-0.558767	0	0	-0.734104	-0.556691	0	-0.32888	-0.465195	-0.510129	-0.688542	-0.440028	-0.434492	-0.544688	0	-0.530377	0	-0.544893	-0.513138
MB	C4	0.472122	0.513542	0.430133	0.418919	0.370627	0.50601	0.459059	0.449567	0.369315	0.335111	0	0.500988	0.606906	0.494555	0.396771	0.395529	0.481864	0.334122	0	0.488192	0.58975	0.367934	0.440811	0.482768	0.522159	0.512298	0.468121	0.474465	0.460633	0.395117	-0.433238	0.442237	0.398421	0	-0.498904	0.337966	0	-0.387277	-0.476139	0	-0.401181	-0.387654	0	0.418418	-0.462454	0.381485	-0.397087	0
MSR1	C4	0.498132	0.423544	0.334532	0.443309	0.42572	0.478517	0.472671	0.430253	0.30734	0.407838	0	0.515731	0.657646	0.474395	0.514928	0.489756	0.41016	0.37542	0.336612	0.524286	0.644493	0.322809	0.414379	0.469801	0.470261	0.506308	0.525006	0.450992	0.452597	0.419772	-0.516332	0.423494	0.396588	-0.435662	-0.551838	0.328173	0	-0.504804	-0.540828	-0.337786	-0.372209	-0.44407	0	0.401185	-0.488464	0.491465	-0.507013	0
NOXO1	C4	0.470078	0.568063	0.356106	0.490396	0.455559	0.534348	0.547359	0.473673	0.459776	0.467786	0.378721	0.605742	0.675969	0.528108	0.501745	0.527207	0.493944	0.486464	0.318676	0.537963	0.624458	0.443261	0.445392	0.529988	0.569122	0.522024	0.56871	0.517182	0.509058	0.497988	-0.475105	0.489451	0.363175	-0.310337	-0.483465	0.423529	0	-0.418863	-0.494779	0	-0.402125	-0.440329	0	0.470898	-0.47355	0.502412	-0.397087	0
OAS2	C4	0.44287	0.413599	0	0.410531	0.35934	0.433471	0.406658	0.371467	0	0.353187	0	0.419512	0.621987	0.386988	0.41214	0.426914	0.382821	0	0	0.471554	0.552291	0	0.384846	0.391007	0.405176	0.45641	0.517675	0.412928	0.386481	0.447544	-0.403882	0	0.363386	-0.522185	-0.441485	0.31066	0	-0.351643	-0.439153	-0.438093	0	-0.355331	-0.385431	0.425085	-0.37149	0.426651	-0.373849	-0.389962
PARM1	C4	0	0	0	0	0	0	0	0	0	0	0	0	0	0	0	0	0	0	0	0	0	0	0	0	0	0	0	0	0	0	-0.599212	0	0	-0.354095	-0.651163	0	-0.421884	-0.577663	-0.632124	0	-0.592441	-0.576056	0	0	-0.625016	0	-0.525807	0
PLA2G2A	C4	0.304645	0.373325	0	0	0	0.327377	0.31589	0	0	0	0	0.351862	0.480761	0.333839	0	0.315125	0	0	0	0.315615	0.444429	0	0	0.314398	0.356239	0.32786	0.351531	0.309872	0	0	-0.498917	0	0	-0.300779	-0.579114	0	0	-0.502564	-0.542436	0	-0.510099	-0.421249	0	0	-0.522955	0	-0.465563	0
RASSF4	C4	0.549658	0.41649	0.400451	0.429211	0.397009	0.461669	0.458072	0.431169	0	0.382702	0	0.427201	0.58802	0.442745	0.45028	0.423035	0.382821	0.361513	0	0.508424	0.647103	0	0.461322	0.443794	0.439869	0.525477	0.473126	0.453812	0.412349	0.519951	-0.412127	0.378069	0.450938	-0.368751	-0.436339	0.375708	0	-0.36234	-0.428993	0	0	-0.314702	0	0.415085	-0.375589	0.422302	-0.412604	0
RMDN2	C4	0.458941	0.421357	0	0.373595	0.396304	0.461387	0.455674	0.388454	0	0.421678	0	0.483423	0.620578	0.451838	0.461631	0.429312	0.423582	0.360313	0.30953	0.466126	0.636027	0.308804	0.387877	0.444288	0.431125	0.454718	0.489832	0.40609	0.391626	0.443294	-0.508086	0.412764	0.361131	-0.347651	-0.534561	0.302368	0	-0.479073	-0.543971	0	-0.338299	-0.425215	0	0.380903	-0.511505	0.471238	-0.435405	0
SAMD3	C4	0.42152	0.365343	0.321426	0.426083	0.311517	0.422658	0.356392	0.346637	0	0.324069	0	0.385153	0.58583	0.406868	0.378963	0.386073	0.461327	0	0	0.4378	0.498783	0	0.356355	0.388325	0.383557	0.445678	0.447802	0.414343	0.391165	0.385972	-0.390443	0.311149	0.336295	-0.53101	-0.474222	0	0	-0.329316	-0.430424	-0.428798	0	-0.379632	-0.333927	0.389905	-0.385974	0.353082	-0.386296	-0.35752
SCEL	C4	0.59336	0.553604	0.456148	0.537271	0.532097	0.588136	0.586501	0.525904	0.441444	0.534511	0.389876	0.62232	0.683862	0.590491	0.599598	0.554572	0.517398	0.506654	0.441042	0.624603	0.74262	0.446939	0.561903	0.569032	0.581109	0.597646	0.592606	0.56152	0.554733	0.567277	-0.431745	0.526006	0.497885	-0.357281	-0.415754	0.430463	0	-0.367255	-0.451141	0	0	-0.336475	0	0.464373	-0.418138	0.589265	-0.404955	0
SCIN	C4	0.309015	0	0	0	0	0	0	0	0	0	0	0	0.424665	0	0	0	0	0	0	0	0.354273	0	0	0	0	0	0	0	0	0	-0.58592	0	0	-0.726103	-0.592789	0	-0.363404	-0.476037	-0.55574	-0.665703	-0.461957	-0.466516	-0.518346	0	-0.544724	0	-0.581317	-0.47681
SLAMF8	C4	0.645027	0.534067	0.456007	0.574349	0.47785	0.584047	0.506101	0.522309	0.424452	0.483249	0.360011	0.561372	0.716984	0.578014	0.536924	0.551822	0.564023	0.462039	0.31506	0.621361	0.648584	0.456063	0.536599	0.577278	0.555231	0.611953	0.621929	0.583724	0.562064	0.5575	-0.427338	0.50712	0.491964	-0.434883	-0.473172	0.377209	0	-0.351065	-0.434695	-0.335037	0	-0.339094	0	0.578339	-0.391421	0.449271	-0.424988	0
SLC16A11	C4	0.327976	0.352024	0	0	0	0.32216	0.315749	0	0	0	0	0.379726	0.486399	0.345399	0	0	0.336761	0	0	0.326683	0.410991	0	0	0.322644	0.334661	0.32046	0.331794	0	0.313174	0.313288	-0.61947	0	0	-0.594264	-0.645796	0	-0.396842	-0.524248	-0.621744	-0.526627	-0.571456	-0.559446	-0.364259	0	-0.63788	0.305507	-0.557277	-0.361723
SLC26A4	C4	0	0	0	0	0	0	0	0	0	0	0	0	0.317841	0	0	0	0	0	0	0	0	0	0	0	0	0	0	0	0	0	-0.787568	0	0	-0.707825	-0.791393	0	-0.529093	-0.704178	-0.788026	-0.652192	-0.627607	-0.70152	-0.48324	0	-0.790645	0	-0.677279	-0.450573
SNCG	C4	0.404666	0.361546	0	0.322983	0	0.381516	0.345299	0.325086	0	0.321272	0	0.410553	0.530233	0.428576	0.32317	0.343266	0.398574	0	0	0.404582	0.473987	0	0.345797	0.372401	0.397913	0.386144	0.355056	0.359356	0.377458	0.345099	-0.602411	0.316119	0.335472	-0.549728	-0.633813	0	-0.347409	-0.521573	-0.62306	-0.457759	-0.470961	-0.580545	-0.309946	0	-0.573703	0.355821	-0.538191	0
SNX19	C4	0.423698	0.401538	0	0.35999	0.318285	0.398294	0.375838	0.323606	0	0.355588	0	0.37888	0.517407	0.390653	0.39945	0.401383	0.371164	0.30419	0	0.420444	0.615852	0	0.342978	0.370639	0.392836	0.429488	0.417933	0.351461	0.343906	0.404398	-0.487473	0.350957	0.312421	-0.367194	-0.526621	0.30344	0	-0.480663	-0.522262	0	-0.341784	-0.430602	0	0.398561	-0.49327	0.411354	-0.412531	0
TNFSF10	C4	0.596955	0.609395	0.46214	0.617207	0.603203	0.606041	0.654278	0.584972	0.508144	0.570451	0.488863	0.675861	0.763214	0.628062	0.628009	0.661072	0.562398	0.532068	0.447635	0.675996	0.681317	0.504159	0.604617	0.627106	0.655784	0.623934	0.665421	0.626229	0.630648	0.530507	-0.361446	0.518566	0.51438	-0.42844	-0.346792	0.446546	0	0	-0.360211	-0.355126	0	0	-0.31384	0.489195	-0.3382	0.655311	-0.345512	0
TREM1	C4	0.641221	0.501552	0.508954	0.561943	0.466563	0.58299	0.503773	0.566575	0.409222	0.452746	0.385357	0.583169	0.745877	0.556726	0.528676	0.507529	0.571582	0.434789	0.314564	0.597885	0.638426	0.421122	0.558943	0.546903	0.548743	0.641624	0.64223	0.573573	0.56439	0.555516	-0.300388	0.415196	0.562174	-0.351262	-0.382008	0.30537	0	0	-0.342303	0	0	-0.350841	0	0.578481	0	0.511039	-0.370571	0
TXNIP	C4	0.714809	0.574976	0.61097	0.615585	0.558691	0.58158	0.597151	0.678368	0.444194	0.493628	0.41141	0.577596	0.639605	0.554894	0.540802	0.572628	0.536613	0.490912	0.383474	0.649066	0.621495	0.451678	0.705128	0.594827	0.637803	0.695116	0.608889	0.59902	0.577219	0.552682	0	0.373705	0.715353	0	0	0.467133	0	0	0	0	0	0	0	0.543235	0	0.634431	0	0
WDFY4	C4	0.600832	0.522218	0.481881	0.545166	0.450057	0.576081	0.537274	0.517375	0.389128	0.453169	0.370389	0.560102	0.730796	0.550594	0.528817	0.518743	0.504328	0.375067	0.311728	0.62411	0.738316	0.393609	0.546608	0.515399	0.550294	0.619494	0.62059	0.570895	0.545711	0.568269	-0.340762	0.505761	0.50282	-0.456549	-0.399506	0.330103	0	0	-0.402533	-0.369859	0	-0.318892	0	0.486784	-0.326326	0.553378	-0.393882	-0.300773
SNORA74C-2	other	0.65123	0.683524	0.755006	0.787791	0.725452	0.710303	0.691868	0.777684	0.828245	0.686815	0.759559	0.658437	0.501057	0.758891	0.684832	0.728427	0.674793	0.709824	0.712855	0.744237	0.542133	0.678789	0.761727	0.745084	0.742235	0.72225	0.682268	0.776231	0.789949	0.496429	0.430892	0.559628	0.680883	0.366415	0.467732	0.371491	0.582488	0.454353	0.427093	0.407853	0.373588	0.504751	0.354911	0.52976	0.40902	0.507487	0.418358	0.386415
SNORD22	other	0.54127	0.643603	0.634236	0.734219	0.706123	0.716436	0.709571	0.737013	0.777833	0.645014	0.7047	0.712543	0.590839	0.715117	0.685749	0.710724	0.564305	0.648266	0.711154	0.73056	0.500512	0.6546	0.668476	0.739305	0.721927	0.668687	0.715821	0.746696	0.7497	0.478363	0.358106	0.617358	0.562879	0.400118	0.402226	0.32517	0.477614	0.341379	0.32264	0.413774	0	0.415188	0	0.505152	0.339048	0.472833	0.31936	0.362645
UBC	other	0.640798	0.718578	0.658912	0.722306	0.716846	0.711783	0.74702	0.747022	0.694776	0.670928	0.695521	0.697447	0.594644	0.707504	0.670732	0.708538	0.560491	0.663444	0.61268	0.730279	0.621284	0.586983	0.769269	0.697301	0.706484	0.740715	0.707786	0.73725	0.727568	0.56501	0	0.519997	0.646976	0	0	0.459056	0.31882	0	0	0	0	0	0	0.519052	0	0.651033	0	0
[truncated: 69 more columns]

## Sheet: P1_enriched pathways
C1
Term	Adjusted P-value	Genes
3', 5'-cyclic-GMP phosphodiesterase activity (GO:0047555)	0.107077	PDE1A
regulation of CD8-positive, alpha-beta T cell proliferation (GO:2000564)	0.136021	MAPK8IP1
regulation of CD8-positive, alpha-beta T cell activation (GO:2001185)	0.136021	MAPK8IP1
negative regulation of mRNA splicing, via spliceosome (GO:0048025)	0.136021	PCBP4
C2
Term	Adjusted P-value	Genes
extracellular matrix organization (GO:0030198)	1.05e-31	COLGALT2;COL16A1;ELN;TNC;LOXL3;LAMC1;LOXL1;LOXL2;ADAMTS5;ADAMTS2;SH3PXD2A;ADAMTS1;SH3PXD2B;CYP1B1;ADAMTS8;ADAMTS6;ADAMTS7;MMP2;ITGA2;P3H1;NPNT;HSPG2;MMP14;VCAN;COL2A1;COL4A2;LOX;COL4A1;COL6A2;PXDN;ADAM12;COL4A6;MMP19;PPIB;DDR2;ITGA9;FBN2;LAMA5;LAMA2;HTRA1;DPT;ADAMTS12;NID1;THBS1;ADAMTS10;ADAMTS13;ADAMTS19;ADAMTS17;JAM3;LUM;FN1;LAMB1;COL1A1;COL3A1;COL5A1;COL7A1;COL5A2;MFAP2;TGFBI;FBN1
extracellular structure organization (GO:0043062)	1.25e-30	COL16A1;ELN;TNC;LAMC1;LOXL1;ADAMTS5;ADAMTS2;SH3PXD2A;ADAMTS1;ADAMTS8;ADAMTS6;ADAMTS7;MMP2;ITGA2;NPNT;HSPG2;MMP14;VCAN;COL2A1;COL4A2;LOX;COL4A1;COL6A2;PXDN;ADAM12;COL4A6;MMP19;DDR2;ITGA9;FBN2;LAMA5;LAMA2;ADAMTS12;NID1;THBS1;ADAMTS10;ADAMTS13;ADAMTS19;ADAMTS17;JAM3;LUM;FN1;LAMB1;COL1A1;COL3A1;COL5A1;COL7A1;COL5A2;MFAP2;TGFBI;FBN1
external encapsulating structure organization (GO:0045229)	1.25e-30	COL16A1;ELN;TNC;LAMC1;LOXL1;ADAMTS5;ADAMTS2;SH3PXD2A;ADAMTS1;ADAMTS8;ADAMTS6;ADAMTS7;MMP2;ITGA2;NPNT;HSPG2;MMP14;VCAN;COL2A1;COL4A2;LOX;COL4A1;COL6A2;PXDN;ADAM12;COL4A6;MMP19;DDR2;ITGA9;FBN2;LAMA5;LAMA2;ADAMTS12;NID1;THBS1;ADAMTS10;ADAMTS13;ADAMTS19;ADAMTS17;JAM3;LUM;FN1;LAMB1;COL1A1;COL3A1;COL5A1;COL7A1;COL5A2;MFAP2;TGFBI;FBN1
collagen-containing extracellular matrix (GO:0062023)	8.03e-27	COL16A1;ELN;TGFB1I1;TNC;LAMC1;LOXL1;LOXL2;SHH;MDK;ADAMTS1;CTSH;EMILIN1;HMCN1;ADAMTS8;MMP2;WNT5A;P3H1;NPNT;HSPG2;VCAN;COL2A1;COL4A2;COL4A1;COL6A2;PXDN;COL4A6;ANGPTL2;ANGPTL4;FBN2;LAMA5;LAMA2;HTRA1;DPT;FBLN1;LTBP2;LTBP3;NID1;THBS2;LTBP1;THBS1;ADAMTS10;THBS3;CLEC3B;EGFLAM;WNT2;TGFB3;LUM;FN1;LAMB1;KAZALD1;COL1A1;COL3A1;FRAS1;COL5A1;COL7A1;COL5A2;MFAP2;TGFBI;FGF10;FBN1
collagen fibril organization (GO:0030199)	4.29e-15	COLGALT2;COL16A1;LUM;LOXL3;P3H1;DPT;LOXL1;LOXL2;COL1A1;ADAMTS2;COL3A1;COL2A1;COL4A2;LOX;COL5A1;COL4A1;COL6A2;COL7A1;PXDN;COL5A2;COL4A6;CYP1B1;PPIB;DDR2
endoplasmic reticulum lumen (GO:0005788)	3.12e-14	POGLUT2;COLGALT2;COL16A1;TNC;SELENOF;LAMC1;FSTL1;LTBP1;THBS1;ADAMTS5;SHH;ADAMTS13;ARSI;ADAMTS7;WNT5A;FN1;GPX8;P3H1;GPX7;LAMB1;CP;COL1A1;COL3A1;VCAN;RCN1;COL2A1;COL4A2;COL5A1;COL4A1;COL6A2;COL7A1;COL5A2;MXRA8;CALU;COL4A6;NOTUM;PPIB;FBN1
ECM-receptor interaction	2.68e-12	LAMA5;LAMA2;ITGA2;TNC;FN1;LAMB1;LAMC1;NPNT;THBS2;HSPG2;THBS1;THBS3;COL1A1;COL2A1;FRAS1;COL4A2;COL4A1;COL6A2;COL4A6;FREM1;ITGA9
metalloendopeptidase activity (GO:0004222)	1.96e-07	MMP2;ADAMTS12;PHEX;ADAMTS10;ADAMTS5;ADAMTS2;MMP14;KEL;ADAMTS13;ADAMTS1;ADAMTS19;ADAMTS17;MMP19;ADAMTS8;ADAMTS6;ADAMTS7
Pathways in cancer	4.74e-07	NOTCH3;LAMA5;HDAC2;LAMA2;LEF1;CUL1;LPAR1;ADCY2;LPAR4;LAMC1;GLI1;GLI3;SHH;CCND2;WNT11;WNT2;PDGFRB;TXNRD3;TGFB3;ITGA2;MMP2;FZD6;WNT5A;FN1;LAMB1;KIF7;MSH6;BMP2;SMO;COL4A2;CDK4;COL4A1;CDK2;FGF18;AGTR1;COL4A6;BIRC7;FGFR4;FGFR3;FGF10
regulation of epithelial to mesenchymal transition (GO:0010717)	6.03e-07	PHLDB1;TGFB3;TGFB1I1;LEF1;LDLRAD4;LOXL2;BMP5;COL1A1;SPRED1;BMP2;MDK;MCRIP1;BAMBI;SPRY1;EZH2
skeletal system development (GO:0001501)	6.03e-07	PKDCC;WNT5A;P3H1;TNFRSF11B;PCSK5;TBX4;ETS2;PHEX;BMP5;COL1A1;BMP2;VCAN;MMP14;COL2A1;WNT11;SH3PXD2B;CDH11;NOTUM;PPIB;FGFR3;FBN1
supramolecular fiber organization (GO:0097435)	6.03e-07	COLGALT2;COL16A1;LOXL3;RHOBTB3;DPT;LTBP2;LTBP3;LOXL1;LOXL2;ADAMTS2;CYP1B1;EMILIN1;H3-3A;ZBED3;LUM;P3H1;HSPG2;COL1A1;COL3A1;COL2A1;COL4A2;LOX;COL5A1;COL4A1;COL6A2;COL7A1;PXDN;COL5A2;COL4A6;TGFBI;PPIB;DDR2
metallopeptidase activity (GO:0008237)	8.01e-07	MMP2;ADAMTS12;ADAMTS10;PHEX;ADAMTS5;ADAMTS2;MMP14;KEL;ADAMTS13;ADAMTS19;ADAMTS1;ADAM12;ADAMTS17;DPEP1;MMP19;ADAMTS8;ADAMTS6;ADAMTS7
PI3K-Akt signaling pathway	2.18e-06	LAMA5;LAMA2;IRS1;LPAR1;TNC;LPAR4;LAMC1;THBS2;THBS1;THBS3;CCND2;PCK2;PDGFRB;ITGA2;FN1;LAMB1;COL1A1;COL2A1;COL4A2;COL4A1;CDK4;COL6A2;FGF18;CDK2;COL4A6;SGK1;FGFR4;FGFR3;FGF10;ITGA9
intracellular organelle lumen (GO:0070013)	4.29e-06	POGLUT2;COLGALT2;COL16A1;PROS1;TNC;LAMC1;MAIP1;PCSK5;ADAMTS5;SHH;CTSH;HMGCS2;GYG1;ADAMTS7;DYNLT1;WNT5A;GPX8;GPX7;P3H1;HSPG2;MMP14;RCN1;VCAN;COL2A1;COL4A2;COL4A1;COL6A2;MXRA8;COL4A6;PPIB;FECH;SELENOF;FSTL1;LTBP1;THBS1;ADAMTS13;ARSI;GPC2;PCK2;LUM;FN1;LAMB1;CP;COL1A1;COL3A1;COL5A1;COL7A1;COL5A2;CALU;NOTUM;FBN1
Human papillomavirus infection	4.95e-06	NOTCH3;LAMA5;HDAC2;LAMA2;TNC;LAMC1;THBS2;THBS1;THBS3;CCND2;WNT11;WNT2;PDGFRB;CSNK1A1;ITGA2;FZD6;WNT5A;FN1;LAMB1;COL1A1;COL2A1;COL4A2;COL4A1;CDK4;COL6A2;CDK2;COL4A6;ITGA9
basement membrane (GO:0005604)	5.62e-06	LAMA5;EGFLAM;FRAS1;LAMA2;COL4A1;LAMB1;LAMC1;NID1;HSPG2;LOXL2;FBN1
negative regulation of cellular response to growth factor stimulus (GO:0090288)	7.64e-06	HTRA3;SPRY4;SHISA2;ADAMTS12;THBS1;SMAD5;ACVR2A;BMP2;BMPER;BAMBI;NEDD4;EMILIN1;SPRY1;SLIT2
supramolecular fiber (GO:0099512)	1.6e-05	FBN2;ELN;MFAP2;FBLN1;LTBP1;ADAMTS10;FBN1
platelet-derived growth factor binding (GO:0048407)	2.16e-05	COL1A1;PDGFRB;COL3A1;COL2A1;COL5A1;COL4A1
Basal cell carcinoma	3.59e-05	SHH;BMP2;WNT11;SMO;WNT5A;LEF1;FZD6;GLI1;KIF7;WNT2;GLI3
regulation of cell population proliferation (GO:0042127)	7.34e-05	HDAC2;IRS1;CD81;ELN;TGFB1I1;LEF1;CDCA7;ADARB1;GLI1;THBS1;ING4;SHH;NUAK1;CCND2;ADAMTS1;CYP1B1;ZNF503;CTSH;ADAMTS8;WNT2;RBM5;KCNH1;PDGFRB;MYOCD;IL11RA;TGFB3;FN1;P3H1;P3H3;TBX2;BMP5;BMP2;CDK4;BAMBI;CDK2;FGF18;AGTR1;SCGB3A1;ROR2;BIRC7;SGK1;FGFR4;FGFR3;CRLF1;EZH2;FGF10
Focal adhesion	7.79e-05	PDGFRB;LAMA5;LAMA2;ITGA2;FN1;TNC;LAMB1;LAMC1;THBS2;THBS1;THBS3;COL1A1;COL2A1;CCND2;COL4A2;COL4A1;COL6A2;COL4A6;ITGA9
positive regulation of cell population proliferation (GO:0008284)	0.000152	HDAC2;KDM1A;MEGF10;IRS1;CD81;LEF1;LAMC1;GLI1;THBS1;SHH;CCND2;MDK;CTSH;WNT2;PDGFRB;IL11RA;TGFB3;WNT5A;FN1;LAMB1;TBX2;BMP5;BMP2;CDK4;BAMBI;CDK2;FGF18;FGFR4;FGFR3;CRLF1;EZH2;DDR2;FGF10
Small cell lung cancer	0.000199	LAMA5;COL4A2;LAMA2;COL4A1;CDK4;ITGA2;CDK2;COL4A6;FN1;LAMB1;LAMC1;BIRC7
microfibril (GO:0001527)	0.000203	FBN2;MFAP2;LTBP1;ADAMTS10;FBN1
TGF-beta signaling pathway	0.000219	BMP2;TFDP1;TGFB3;BAMBI;CUL1;ID3;THBS1;LTBP1;SMAD5;ACVR2A;BMP5;FBN1
positive regulation of epithelial to mesenchymal transition (GO:0010718)	0.000308	COL1A1;BMP2;MDK;TGFB3;BAMBI;TGFB1I1;LEF1;LOXL2;EZH2
collagen-activated signaling pathway (GO:0038065)	0.000331	COL1A1;COL4A2;ITGA2;COL4A6;DDR2
negative regulation of transforming growth factor beta receptor signaling pathway (GO:0030512)	0.000341	FBN2;SPRED1;BAMBI;TGFB1I1;CD109;HTRA3;EMILIN1;SPRY1;LDLRAD4;LTBP1;FBN1
coreceptor activity involved in Wnt signaling pathway, planar cell polarity pathway (GO:1904929)	0.000356	PTK7;ROR1;ROR2
Hedgehog signaling pathway	0.00041	SHH;CCND2;SMO;CSNK1A1;BOC;CUL1;GLI1;KIF7;GLI3
Protein digestion and absorption	0.000451	COL1A1;COL3A1;COL16A1;COL2A1;COL4A2;COL5A1;COL4A1;ELN;COL6A2;COL7A1;COL5A2;COL4A6
peptidyl-lysine oxidation (GO:0018057)	0.000454	LOX;LOXL3;LOXL1;LOXL2
Cell cycle	0.000585	CDKN1C;HDAC2;TGFB3;CUL1;ANAPC10;CDK7;CCND2;TFDP1;PTTG2;CDK4;CDC16;CDK2;ANAPC4
Wnt signaling pathway	0.00078	TLE2;CSNK1A1;WNT5A;FZD6;LEF1;CUL1;NFATC4;CCND2;WNT11;BAMBI;WIF1;ROR1;ROR2;NOTUM;WNT2
somite development (GO:0061053)	0.000898	SHH;SMO;LOXL3;MEOX2;MEOX1
regulation of cell migration (GO:0030334)	0.000898	ROBO4;SEMA3C;LEF1;NEDD9;PRR5L;ADARB1;LDLRAD4;THBS1;SHH;WNT11;MDK;RACK1;CYP1B1;CTSH;SLIT2;PDGFRB;LAMB1;COL1A1;IGSF10;MMP14;BMP2;SMO;FGF18;CASS4;DPEP1;ROR2;SGK1;FGF10
regulation of angiogenesis (GO:0045765)	0.00139423	TIE1;WNT5A;THBS2;HSPG2;THBS1;SPRED1;BMPER;COL4A2;ADGRA2;ADAMTS1;ADAM12;FGF18;APLNR;CYP1B1;CTSH;EMILIN1;ANGPTL4;CD34
focal adhesion (GO:0005925)	0.00154393	PRAG1;CD81;TGFB1I1;TNC;LIMD1;CNN3;MRC2;INPP5E;SCARF2;MPZL1;PDGFRB;TLE2;ITGA2;SPRY4;AFAP1;KIF23;HSPG2;IGF2R;ENAH;MMP14;PTK7;CASS4;PPIB;FGFR3;DDR2
positive regulation of transcription, DNA-templated (GO:0045893)	0.00154718	CDKN1C;KDM1A;CD81;TGFB1I1;RASL11A;TCF21;AHR;GLI1;MEOX2;GLI3;ETS2;SHH;SFR1;TEAD2;MYOCD;ANKRD49;TCF12;WNT5A;LMO2;PTOV1;TFDP1;HOXB4;BLM;HDAC2;SMARCD2;LEF1;GATA5;XPC;GLIS2;WNT11;MED30;PLAGL1;NRIP1;WNT2;ZBED3;AFAP1L2;TGFB3;SMAD5;ACVR2A;H1-2;KLF1;BMP5;COL1A1;H1-4;CDK7;BMP2;BAMBI;TAF7;OGT
Amoebiasis	0.00156727	COL1A1;LAMA5;COL3A1;COL4A2;LAMA2;COL4A1;TGFB3;COL4A6;FN1;LAMB1;LAMC1
cell-substrate junction (GO:0030055)	0.0018043	PRAG1;CD81;TGFB1I1;TNC;LIMD1;CNN3;MRC2;INPP5E;SCARF2;MPZL1;PDGFRB;TLE2;ITGA2;SPRY4;AFAP1;KIF23;HSPG2;IGF2R;ENAH;MMP14;PTK7;CASS4;PPIB;FGFR3;DDR2
negative regulation of Wnt signaling pathway (GO:0030178)	0.00213153	TLE2;CSNK1A1;WNT5A;FZD6;LRP4;SHISA2;LIMD1;GLI1;GLI3;BMP2;WNT11;TMEM88;MDK;WIF1;GRB10;RACK1;NOTUM
regulation of canonical Wnt signaling pathway (GO:0060828)	0.00213153	TLE2;CSNK1A1;FZD6;WNT5A;LRP4;LIMD1;GLI1;GLI3;COL1A1;BMP2;WNT11;ADGRA2;TMEM88;PTK7;BAMBI;MDK;NOTUM;WLS;ZBED3;FGF10
collagen-activated tyrosine kinase receptor signaling pathway (GO:0038063)	0.00213153	COL1A1;COL4A2;COL4A6;DDR2
branching morphogenesis of an epithelial tube (GO:0048754)	0.0022918	SHH;BMP2;COL4A1;TIE1;TCF21;SLIT2;NPNT;FGF10
positive regulation of multicellular organismal process (GO:0051240)	0.00235079	ABCA1;KDM1A;TGFB3;TGFB1I1;WNT5A;LEF1;GATA5;G0S2;LOXL2;COL1A1;SNX4;SHH;BMP2;SMO;TBXA2R;BAMBI;MDK;MFAP2;GRB10;SMTNL2;PPIB;OGT;ZBED3;EZH2
positive regulation of cell differentiation (GO:0045597)	0.00235079	FBN2;PKDCC;TGFB3;TGFB1I1;LMO3;LEF1;GATA5;NPNT;ACVR2A;LOXL2;COL1A1;BMP2;BAMBI;MDK;BOC;AGTR1;HOXB4;CD34;EZH2;DDR2
sequestering of extracellular ligand from receptor (GO:0035581)	0.00235079	FBN2;BMP2;FSTL1;LTBP1;FBN1
enzyme linked receptor protein signaling pathway (GO:0007167)	0.00244293	PDGFRB;GUCY2D;NPR2;TIE1;NEDD9;GFRA2;ACVR2A;CASS4;ROR1;ROR2;FGFR4;FGFR3;MPZL1;DDR2
negative regulation of transmembrane receptor protein serine/threonine kinase signaling pathway (GO:0090101)	0.00313717	BMP2;SPRED1;BMPER;BAMBI;CD109;HTRA3;TGFB1I1;EMILIN1;SPRY1;LDLRAD4;SMAD5;ACVR2A
negative regulation of signal transduction (GO:0009968)	0.00340814	NOTCH3;IRS1;SPRY4;SHISA2;ADAMTS12;KIF7;THBS1;GLI3;GLIS2;BMP5;MMP14;BMP2;WIF1;NEDD4;RACK1;GRB10;EMILIN1;SPRY1;NOTUM;EZH2
regulation of smoothened signaling pathway (GO:0008589)	0.00524235	SHH;TEDC2;SMO;RACK1;GLI1;KIF7;GLI3;GLIS2
AGE-RAGE signaling pathway in diabetic complications	0.00562383	COL1A1;COL3A1;COL4A2;COL4A1;TGFB3;CDK4;MMP2;AGTR1;COL4A6;FN1
positive regulation of angiogenesis (GO:0045766)	0.00564888	BMPER;MDK;TIE1;WNT5A;ADAM12;FGF18;APLNR;CYP1B1;CTSH;ANGPTL4;CD34;THBS1
negative regulation of BMP signaling pathway (GO:0030514)	0.00564888	BMP2;BMPER;BAMBI;HTRA3;FSTL1;SMAD5;ACVR2A;FBN1
cell-matrix adhesion (GO:0007160)	0.00613136	SGCE;COL3A1;ADAMTS13;ITGA2;FN1;EMILIN1;NPNT;ADAMTS12;CD34;TMEM8B;THBS3
regulation of ERK1 and ERK2 cascade (GO:0070372)	0.00617832	PDGFRB;LMO3;ALOX15;FN1;FBLN1;NPNT;DSTYK;BMP2;SPRED1;BMPER;TNFAIP8L3;ROR1;EMILIN1;SPRY1;ROR2;FGFR4;FGFR3;FGF10
Hippo signaling pathway	0.00686932	TGFB3;WNT5A;FZD6;LEF1;LIMD1;BMP5;BMP2;CCND2;WNT11;FAT4;WNT2;TEAD2;TEAD3
epithelium development (GO:0060429)	0.00821308	BMP2;SHH;SMO;LOXL3;TCF21;MEOX2;WNT2;MEOX1;CD34;CNN3;FGF10;TBX2
ureteric bud development (GO:0001657)	0.00837497	BMP2;WNT11;TCF21;SLIT2;NPNT
ureteric bud morphogenesis (GO:0060675)	0.00837497	BMP2;SHH;WNT11;TCF21;NPNT
cellular protein modification process (GO:0006464)	0.00837497	EPB42;PRAG1;NRK;TNC;CUL1;LAMC1;FSTL1;LTBP1;THBS1;PHEX;LOXL1;LOXL2;NUAK1;WNT11;CDK20;NAE1;SEPHS1;PRKG1;CSNK1A1;PLK2;ST8SIA2;FN1;P3H1;LAMB1;CP;NRBP1;ACVR2A;DDB1;MEX3B;COL3A1;CDK7;BMP2;RCN1;VCAN;LOX;CDK4;CTDSP2;ADPRH;CDK2;RAB13;MXRA8;CALU;NOTUM;TAB1;SGK1;TRIB2;OBSL1;FBN1
positive regulation of cell migration (GO:0030335)	0.00845494	PDGFRB;SEMA3C;LEF1;FN1;NEDD9;LAMB1;THBS1;COL1A1;MMP14;BMP2;WNT11;SMO;MDK;RACK1;CASS4;CTSH;ROR2;DDR2;FGF10
collagen type IV trimer (GO:0005587)	0.00895083	COL4A2;COL4A1;COL4A6
protein oxidation (GO:0018158)	0.00933154	LOX;LOXL3;LOXL1;LOXL2
embryonic eye morphogenesis (GO:0048048)	0.00933154	FBN2;MFAP2;TBX2;FBN1
regulation of fibroblast growth factor receptor signaling pathway (GO:0040036)	0.00933154	DSTYK;SPRY4;SPRY1;SHISA2;THBS1
eye morphogenesis (GO:0048592)	0.00933154	FBN2;COL5A1;COL5A2;MFAP2;FBN1
integrin-mediated signaling pathway (GO:0007229)	0.0104065	LAMA5;COL3A1;COL16A1;ADAMTS13;ADAMTS1;ITGA2;FN1;NEDD9;FBLN1
endodermal cell differentiation (GO:0035987)	0.0106205	MMP14;COL4A2;MMP2;COL7A1;FN1;LAMB1
positive regulation of smoothened signaling pathway (GO:0045880)	0.0111633	TEDC2;SHH;SMO;KIF7;GLI1
negative regulation of cell differentiation (GO:0045596)	0.011336	ABCA1;MYOCD;WNT5A;LDLRAD4;ADAMTS12;LIMD1;BMP5;SHH;SPRED1;COL5A1;BAMBI;COL5A2;SPRY1;TRIB2;ADAMTS7
DNA damage response, signal transduction by p53 class mediator (GO:0030330)	0.0141248	ING4;TFDP1;PLAGL1;PLK2;RPS27L;ARID3A
Wnt signaling pathway, calcium modulating pathway (GO:0007223)	0.0150593	WNT11;LEF1;FZD6;WNT5A
transmembrane receptor protein kinase activity (GO:0019199)	0.0165392	PDGFRB;TIE1;ROR1;ROR2;FGFR4;FGFR3;ACVR2A;DDR2
transmembrane receptor protein tyrosine kinase activity (GO:0004714)	0.0165392	PDGFRB;TIE1;ROR1;ROR2;FGFR4;FGFR3;IGF2R;DDR2
positive regulation of cell cycle G1/S phase transition (GO:1902808)	0.0166169	CCND2;TFDP1;ADAMTS1;GLI1;FGF10;EZH2
positive regulation of cell motility (GO:2000147)	0.0170194	PDGFRB;SEMA3C;LEF1;NEDD9;LAMB1;THBS1;COL1A1;MMP14;BMP2;WNT11;SMO;MDK;RACK1;CASS4;CTSH;ROR2
regulation of transforming growth factor beta receptor signaling pathway (GO:0017015)	0.0175838	CDKN1C;SPRED1;BAMBI;CD109;HTRA3;TGFB1I1;EMILIN1;SPRY1;LDLRAD4;THBS1
aortic valve development (GO:0003176)	0.0175838	BMP2;ELN;TIE1;GATA5;EMILIN1;SLIT2
regulation of ossification (GO:0030278)	0.0175838	BMP2;MDK;WNT5A;LRP4;NOTUM;DDR2
endoderm formation (GO:0001706)	0.0175838	MMP14;COL4A2;MMP2;COL7A1;FN1;LAMB1
embryonic organ development (GO:0048568)	0.0179458	COL2A1;PKDCC;PCSK5;TBX4;GLI3;TEAD2;TEAD3;TBX2
positive regulation of vasculature development (GO:1904018)	0.0190953	TIE1;WNT5A;ADAM12;FGF18;APLNR;CYP1B1;CTSH;ANGPTL4;CD34;THBS1
secondary palate development (GO:0062009)	0.0190953	WNT11;TGFB3;LEF1;WNT5A
negative regulation of fibroblast growth factor receptor signaling pathway (GO:0040037)	0.0190953	SPRY4;SPRY1;SHISA2;THBS1
heart development (GO:0007507)	0.0218228	MYOCD;FN1;GATA5;PCSK5;BMP5;TBX2;BMP2;SHH;PDLIM3;COL3A1;SH3PXD2B;APLNR;FBN1
negative regulation of canonical Wnt signaling pathway (GO:0090090)	0.0227202	TLE2;CSNK1A1;WNT5A;FZD6;LRP4;LIMD1;GLI1;GLI3;BMP2;WNT11;TMEM88;MDK;NOTUM
transforming growth factor beta binding (GO:0050431)	0.0237312	TGFB3;CD109;LTBP3;THBS1;LTBP1
myoblast fusion (GO:0007520)	0.0241041	ADAMTS5;CD81;ADAM12;KCNH1
regulation of chondrocyte differentiation (GO:0032330)	0.0241041	PKDCC;MDK;ADAMTS12;LOXL2;ADAMTS7
circulatory system development (GO:0072359)	0.0244262	BMP2;SHH;PDLIM3;COL3A1;SH3PXD2B;APLNR;FN1;TCF21;HSPG2;PCSK5;FBN1
maintenance of protein location in extracellular region (GO:0071694)	0.0256316	FBN2;LTBP1;FBN1
digestive tract development (GO:0048565)	0.0256316	PKDCC;SMO;GATA5;GLI1;PCSK5;GLI3
positive regulation of ossification (GO:0045778)	0.0256316	FBN2;BMP2;PKDCC;TGFB3;WNT5A;ACVR2A
negative regulation of cellular process (GO:0048523)	0.026963	BLM;TGFB1I1;FBLN1;ADARB1;ING4;PIP4P2;SHH;WNT11;MDK;ADAMTS1;RACK1;CYP1B1;ZNF503;EMILIN1;SLIT2;ADAMTS8;CD34;RBM5;IP6K2;BNIP3L;MYOCD;TGFB3;P3H1;P3H3;BMP5;BMP2;SCGB3A1;ROR2;TGFBI
DNA damage response, signal transduction by p53 class mediator resulting in transcription of p21 class mediator (GO:0006978)	0.0277817	ING4;RPS27L
basement membrane organization (GO:0071711)	0.0281561	COL4A1;PXDN;LAMB1;NID1
Malaria	0.0298364	CD81;TGFB3;HBA2;THBS2;THBS1;THBS3
Gastric cancer	0.0303018	SHH;WNT11;TGFB3;CSNK1A1;WNT5A;FZD6;FGF18;CDK2;LEF1;WNT2;FGF10
regulation of bone mineralization (GO:0030500)	0.0303143	FBN2;BMP2;PKDCC;TGFB3;NOTUM;ACVR2A;DDR2
positive regulation of fibroblast proliferation (GO:0048146)	0.030349	CDK4;WNT5A;FN1;WNT2;DDR2
chordate embryonic development (GO:0043009)	0.0317693	COL1A1;BMP2;WNT11;TGFB3;WNT5A;PCSK5;BMP5
regulation of pathway-restricted SMAD protein phosphorylation (GO:0060393)	0.0317693	BMP2;BMPER;TGFB3;EMILIN1;LDLRAD4;ACVR2A;BMP5
positive regulation of mitotic cell cycle phase transition (GO:1901992)	0.0317693	CCND2;TFDP1;ADAMTS1;CDK4;CDC16;ANAPC4;FGF10
mesonephric tubule development (GO:0072164)	0.0329043	WNT11;TCF21;SLIT2;NPNT
regulation of kinase activity (GO:0043549)	0.0329043	CDKN1C;PDGFRB;DSTYK;TIE1;ROR1;ROR2;FGFR4;FGFR3;DDR2
limb development (GO:0060173)	0.0329264	LRP4;PCSK5;TBX4;GLI3;FGF10
DNA damage response, signal transduction resulting in transcription (GO:0042772)	0.0333641	ING4;RPS27L
UDP-xylosyltransferase activity (GO:0035252)	0.0341628	POGLUT2;RXYLT1;GXYLT2
DNA-templated transcription initiation (GO:0006352)	0.0367739	GTF3C1;NOTCH3;CDK7;TAF1D;TAF7;NRBP1;TEAD2;MED7;TEAD3
positive regulation of lipid kinase activity (GO:0090218)	0.0381315	PDGFRB;IRS1;CD81;TNFAIP8L3;FGFR3
embryonic digit morphogenesis (GO:0042733)	0.0388075	HDAC2;SHH;GLI3;TBX2
positive regulation of cartilage development (GO:0061036)	0.0388075	BMP2;PKDCC;MDK;LOXL2
Cushing syndrome	0.0389111	WNT11;CDK4;WNT5A;FZD6;CDK2;LEF1;AGTR1;CACNA1D;ADCY2;AHR;WNT2
nucleotide-excision repair, preincision complex assembly (GO:0006294)	0.0413702	DDB1;CDK7;XPC
endopeptidase activity (GO:0004175)	0.0428622	HTRA3;MMP2;ADAMTS12;PCSK5;ADAMTS10;PHEX;ADAMTS5;MMP14;ADAMTS2;KEL;ADAMTS13;ADAMTS19;ADAMTS1;ADAMTS17;CTSH;MMP19;ADAMTS8;ADAMTS6;ADAMTS7
coreceptor activity involved in Wnt signaling pathway (GO:0071936)	0.0428622	PTK7;ROR1;ROR2
Proteoglycans in cancer	0.0432302	LUM;MMP2;ITGA2;FZD6;WNT5A;FN1;HSPG2;THBS1;COL1A1;SHH;WNT11;SMO;WNT2
positive regulation of phosphorylation (GO:0042327)	0.0446464	PDGFRB;TIE1;THBS1;ACVR2A;DSTYK;BMP2;CCND2;RB1CC1;FGF18;RACK1;ROR1;ROR2;FGFR4;FGFR3;DDR2;FGF10
transmembrane receptor protein tyrosine kinase signaling pathway (GO:0007169)	0.0447418	PDGFRB;TIA1;IRS1;TIE1;MMP2;NEDD9;GFRA2;NFATC4;COL1A1;SPRED1;COL4A2;FGF18;GRB10;COL4A6;CASS4;ROR1;ROR2;FGFR4;FGFR3;MPZL1;DDR2;FGF10
positive regulation of nucleic acid-templated transcription (GO:1903508)	0.0449739	CDKN1C;BLM;HDAC2;TGFB1I1;LEF1;XPC;AHR;GLI1;GLI3;ETS2;GLIS2;SHH;WNT11;MED30;SFR1;TEAD2;AFAP1L2;MYOCD;ANKRD49;TGFB3;WNT5A;SMAD5;KLF1;COL1A1;BMP2;BAMBI
sensory organ morphogenesis (GO:0090596)	0.0451562	COL5A1;COL5A2;GLI3
branching involved in ureteric bud morphogenesis (GO:0001658)	0.0451562	BMP2;SHH;TCF21;NPNT
aortic valve morphogenesis (GO:0003180)	0.0465407	ELN;TIE1;GATA5;EMILIN1;SLIT2
C3
Term	Adjusted P-value	Genes
pyruvate transmembrane transporter activity (GO:0050833)	0.00643768	MPC1;SLC16A7
hydroxymethyl-	0.0121912	457.85
alpha-1	0.0121912	457.85
water-soluble vitamin metabolic process (GO:0006767)	0.0203861	PC;SHMT1;SLC2A1;PNPO
hexose transmembrane transporter activity (GO:0015149)	0.0329626	SLC2A1;MFSD4B
glucose transmembrane transporter activity (GO:0005355)	0.0329626	SLC2A1;MFSD4B
pyridoxal phosphate binding (GO:0030170)	0.0329626	SHMT1;PNPO
synaptic transmission	0.0455575	71.26
monocarboxylic acid transmembrane transporter activity (GO:0008028)	0.0469499	MPC1;SLC16A7
C4
Term	Adjusted P-value	Genes
Influenza A	0.00224283	IL33;OAS2;CCL5;TNFSF10;HLA-DOA
regulation of macrophage chemotaxis (GO:0010758)	0.0063691	C5;CCL5;SLAMF8
negative regulation of macrophage chemotaxis (GO:0010760)	0.0111311	C5;SLAMF8
Phagosome	0.011606	MSR1;FCGR3B;HLA-DOA;ATP6V0D2
phospholipase activator activity (GO:0016004)	0.0116915	LCK;CCL5
lipase activator activity (GO:0060229)	0.0116915	LCK;CCL5
endocytic vesicle membrane (GO:0030666)	0.0167489	MSR1;UBC;LRP2;ATP6V0D2
negative regulation of macrophage migration (GO:1905522)	0.0206994	C5;SLAMF8
Rheumatoid arthritis	0.0221245	CCL5;HLA-DOA;ATP6V0D2
Staphylococcus aureus infection	0.0221245	C5;FCGR3B;HLA-DOA
regulation of cell-cell adhesion mediated by integrin (GO:0033632)	0.0248872	CCL5;ADA
negative regulation of leukocyte chemotaxis (GO:0002689)	0.0291272	C5;SLAMF8
proton-transporting ATPase activity	0.0315359	117.85
regulation of secretion (GO:0051046)	0.032932	SCIN;OAS2
regulation of lymphocyte activation (GO:0051249)	0.032932	LCK;CCL5
regulation of leukocyte activation (GO:0002694)	0.032932	LCK;PLA2G2A
Natural killer cell mediated cytotoxicity	0.0366763	FCGR3B;LCK;TNFSF10
Systemic lupus erythematosus	0.0366763	C5;FCGR3B;HLA-DOA
Primary immunodeficiency	0.0366763	LCK;ADA
positive regulation of macrophage derived foam cell differentiation (GO:0010744)	0.0372287	MSR1;PLA2G2A
glutathione transferase activity (GO:0004364)	0.0406732	GSTA5;ALOX5AP

## Sheet: P2_correlated host genes
	Group
WEE1	Sinorhizobium_meliloti positively correlated gene
NACA	Sinorhizobium_meliloti positively correlated gene
EXOSC8	Sinorhizobium_meliloti positively correlated gene
PPM1G	Sinorhizobium_meliloti positively correlated gene
CDK5RAP2	Sinorhizobium_meliloti positively correlated gene
UTP3	Sinorhizobium_meliloti positively correlated gene
ZNF646	Sinorhizobium_meliloti positively correlated gene
CNTRL	Sinorhizobium_meliloti positively correlated gene
DDX20	Sinorhizobium_meliloti positively correlated gene
AHCTF1	Sinorhizobium_meliloti positively correlated gene
ZNF195	Sinorhizobium_meliloti positively correlated gene
USP1	Sinorhizobium_meliloti positively correlated gene
FTSJ3	Sinorhizobium_meliloti positively correlated gene
RPS25	Sinorhizobium_meliloti positively correlated gene
BRD8	Sinorhizobium_meliloti positively correlated gene
ORC2	Sinorhizobium_meliloti positively correlated gene
MDC1	Sinorhizobium_meliloti positively correlated gene
SLTM	Sinorhizobium_meliloti positively correlated gene
ING5	Sinorhizobium_meliloti positively correlated gene
NUP153	Sinorhizobium_meliloti positively correlated gene
CEP135	Sinorhizobium_meliloti positively correlated gene
CCNT1	Sinorhizobium_meliloti positively correlated gene
RAD54L	Sinorhizobium_meliloti positively correlated gene
PPP4R3A	Sinorhizobium_meliloti positively correlated gene
WAPL	Sinorhizobium_meliloti positively correlated gene
PRPF40A	Sinorhizobium_meliloti positively correlated gene
UPF3B	Sinorhizobium_meliloti positively correlated gene
SUPT16H	Sinorhizobium_meliloti positively correlated gene
EIF3G	Sinorhizobium_meliloti positively correlated gene
PIGF	Sinorhizobium_meliloti positively correlated gene
SMARCAL1	Sinorhizobium_meliloti positively correlated gene
RPF1	Sinorhizobium_meliloti positively correlated gene
USP7	Sinorhizobium_meliloti positively correlated gene
PSMF1	Sinorhizobium_meliloti positively correlated gene
RAD18	Sinorhizobium_meliloti positively correlated gene
NSUN2	Sinorhizobium_meliloti positively correlated gene
USP48	Sinorhizobium_meliloti positively correlated gene
ZMYM1	Sinorhizobium_meliloti positively correlated gene
ATR	Sinorhizobium_meliloti positively correlated gene
SSRP1	Sinorhizobium_meliloti positively correlated gene
FKBP5	Sinorhizobium_meliloti positively correlated gene
ZNF263	Sinorhizobium_meliloti positively correlated gene
GLE1	Sinorhizobium_meliloti positively correlated gene
NEMP1	Sinorhizobium_meliloti positively correlated gene
DNAJC9	Sinorhizobium_meliloti positively correlated gene
BRCA2	Sinorhizobium_meliloti positively correlated gene
CDKAL1	Sinorhizobium_meliloti positively correlated gene
ZNF800	Sinorhizobium_meliloti positively correlated gene
DNHD1	Sinorhizobium_meliloti positively correlated gene
VRK1	Sinorhizobium_meliloti positively correlated gene
EIF1AX	Sinorhizobium_meliloti positively correlated gene
RPL4	Sinorhizobium_meliloti positively correlated gene
ASXL2	Sinorhizobium_meliloti positively correlated gene
GMPS	Sinorhizobium_meliloti positively correlated gene
RPL28	Sinorhizobium_meliloti positively correlated gene
RPL17-C18orf32	Sinorhizobium_meliloti positively correlated gene
C11orf98	Sinorhizobium_meliloti positively correlated gene
PCBP2	Sinorhizobium_meliloti positively correlated gene
IMPDH2	Sinorhizobium_meliloti positively correlated gene
PA2G4	Sinorhizobium_meliloti positively correlated gene
SRSF7	Sinorhizobium_meliloti positively correlated gene
HAT1	Sinorhizobium_meliloti positively correlated gene
G2E3	Sinorhizobium_meliloti positively correlated gene
CLK4	Sinorhizobium_meliloti positively correlated gene
CLK3	Sinorhizobium_meliloti positively correlated gene
RPS29	Sinorhizobium_meliloti positively correlated gene
CEP192	Sinorhizobium_meliloti positively correlated gene
REV1	Sinorhizobium_meliloti positively correlated gene
PCF11	Sinorhizobium_meliloti positively correlated gene
LRWD1	Sinorhizobium_meliloti positively correlated gene
NOP53	Sinorhizobium_meliloti positively correlated gene
RBM25	Sinorhizobium_meliloti positively correlated gene
ELF2	Sinorhizobium_meliloti positively correlated gene
POLE2	Sinorhizobium_meliloti positively correlated gene
N4BP2L2	Sinorhizobium_meliloti positively correlated gene
DDX46	Sinorhizobium_meliloti positively correlated gene
ZNF654	Sinorhizobium_meliloti positively correlated gene
DCLRE1B	Sinorhizobium_meliloti positively correlated gene
RPA1	Sinorhizobium_meliloti positively correlated gene
MARCHF7	Sinorhizobium_meliloti positively correlated gene
C17orf80	Sinorhizobium_meliloti positively correlated gene
POLR3C	Sinorhizobium_meliloti positively correlated gene
RAD50	Sinorhizobium_meliloti positively correlated gene
CCDC15	Sinorhizobium_meliloti positively correlated gene
RIOK1	Sinorhizobium_meliloti positively correlated gene
RPS5	Sinorhizobium_meliloti positively correlated gene
FBL	Sinorhizobium_meliloti positively correlated gene
LIG1	Sinorhizobium_meliloti positively correlated gene
TINF2	Sinorhizobium_meliloti positively correlated gene
HELQ	Sinorhizobium_meliloti positively correlated gene
RPS3A	Sinorhizobium_meliloti positively correlated gene
ATAD5	Sinorhizobium_meliloti positively correlated gene
HAUS5	Sinorhizobium_meliloti positively correlated gene
BTG1	Sinorhizobium_meliloti positively correlated gene
SLBP	Sinorhizobium_meliloti positively correlated gene
DNAJB1	Sinorhizobium_meliloti positively correlated gene
SMC2	Sinorhizobium_meliloti positively correlated gene
NFRKB	Sinorhizobium_meliloti positively correlated gene
RSBN1L	Sinorhizobium_meliloti positively correlated gene
FANCG	Sinorhizobium_meliloti positively correlated gene
CNOT1	Sinorhizobium_meliloti positively correlated gene
CEP57	Sinorhizobium_meliloti positively correlated gene
OBI1	Sinorhizobium_meliloti positively correlated gene
NIPBL	Sinorhizobium_meliloti positively correlated gene
DNAJC17	Sinorhizobium_meliloti positively correlated gene
NSMAF	Sinorhizobium_meliloti positively correlated gene
SMC3	Sinorhizobium_meliloti positively correlated gene
RAD9A	Sinorhizobium_meliloti positively correlated gene
C2CD3	Sinorhizobium_meliloti positively correlated gene
TERF2	Sinorhizobium_meliloti positively correlated gene
RNF167	Sinorhizobium_meliloti positively correlated gene
CLP1	Sinorhizobium_meliloti positively correlated gene
RFC2	Sinorhizobium_meliloti positively correlated gene
HASPIN	Sinorhizobium_meliloti positively correlated gene
EIF4A3	Sinorhizobium_meliloti positively correlated gene
IWS1	Sinorhizobium_meliloti positively correlated gene
WTAP	Sinorhizobium_meliloti positively correlated gene
CENPL	Sinorhizobium_meliloti positively correlated gene
BCL2L12	Sinorhizobium_meliloti positively correlated gene
SRPK1	Sinorhizobium_meliloti positively correlated gene
LSM3	Sinorhizobium_meliloti positively correlated gene
NOP16	Sinorhizobium_meliloti positively correlated gene
CDK12	Sinorhizobium_meliloti positively correlated gene
TRIM27	Sinorhizobium_meliloti positively correlated gene
COLEC11	Sinorhizobium_meliloti positively correlated gene
PRIM2	Sinorhizobium_meliloti positively correlated gene
PCNA	Sinorhizobium_meliloti positively correlated gene
CTDSPL2	Sinorhizobium_meliloti positively correlated gene
TTF1	Sinorhizobium_meliloti positively correlated gene
PALB2	Sinorhizobium_meliloti positively correlated gene
ZBTB44	Sinorhizobium_meliloti positively correlated gene
MAK16	Sinorhizobium_meliloti positively correlated gene
SNRPA	Sinorhizobium_meliloti positively correlated gene
ACP4	Sinorhizobium_meliloti positively correlated gene
GART	Sinorhizobium_meliloti positively correlated gene
KLHL15	Sinorhizobium_meliloti positively correlated gene
POLR3H	Sinorhizobium_meliloti positively correlated gene
BBIP1	Sinorhizobium_meliloti positively correlated gene
CD5L	Sinorhizobium_meliloti positively correlated gene
TDP2	Sinorhizobium_meliloti positively correlated gene
MDM4	Sinorhizobium_meliloti positively correlated gene
BTF3	Sinorhizobium_meliloti positively correlated gene
SENP1	Sinorhizobium_meliloti positively correlated gene
CHAF1A	Sinorhizobium_meliloti positively correlated gene
ERCC3	Sinorhizobium_meliloti positively correlated gene
NUP43	Sinorhizobium_meliloti positively correlated gene
EIF3M	Sinorhizobium_meliloti positively correlated gene
PDCD4	Sinorhizobium_meliloti positively correlated gene
NOP58	Sinorhizobium_meliloti positively correlated gene
TEX10	Sinorhizobium_meliloti positively correlated gene
MLLT10	Sinorhizobium_meliloti positively correlated gene
PRORP	Sinorhizobium_meliloti positively correlated gene
ITGB3BP	Sinorhizobium_meliloti positively correlated gene
BBX	Sinorhizobium_meliloti positively correlated gene
TAF10	Sinorhizobium_meliloti positively correlated gene
C1orf112	Sinorhizobium_meliloti positively correlated gene
RTTN	Sinorhizobium_meliloti positively correlated gene
ING1	Sinorhizobium_meliloti positively correlated gene
NPM3	Sinorhizobium_meliloti positively correlated gene
PLAGL2	Sinorhizobium_meliloti positively correlated gene
RBL1	Sinorhizobium_meliloti positively correlated gene
NUP107	Sinorhizobium_meliloti positively correlated gene
SMCHD1	Sinorhizobium_meliloti positively correlated gene
PABPC3	Sinorhizobium_meliloti positively correlated gene
NAIF1	Sinorhizobium_meliloti positively correlated gene
SOCS4	Sinorhizobium_meliloti positively correlated gene
RBBP6	Sinorhizobium_meliloti positively correlated gene
SAP130	Sinorhizobium_meliloti positively correlated gene
DDX52	Sinorhizobium_meliloti positively correlated gene
C4orf46	Sinorhizobium_meliloti positively correlated gene
ATM	Sinorhizobium_meliloti positively correlated gene
DDX31	Sinorhizobium_meliloti positively correlated gene
INTS6	Sinorhizobium_meliloti positively correlated gene
NAT10	Sinorhizobium_meliloti positively correlated gene
ZNF212	Sinorhizobium_meliloti positively correlated gene
PAN3	Sinorhizobium_meliloti positively correlated gene
SRSF5	Sinorhizobium_meliloti positively correlated gene
RPL18A	Sinorhizobium_meliloti positively correlated gene
U2AF1	Sinorhizobium_meliloti positively correlated gene
CSTF3	Sinorhizobium_meliloti positively correlated gene
NUP88	Sinorhizobium_meliloti positively correlated gene
SNRPG	Sinorhizobium_meliloti positively correlated gene
RBM14	Sinorhizobium_meliloti positively correlated gene
HNRNPF	Sinorhizobium_meliloti positively correlated gene
EEF1D	Sinorhizobium_meliloti positively correlated gene
EEF1B2	Sinorhizobium_meliloti positively correlated gene
EIF3F	Sinorhizobium_meliloti positively correlated gene
MPHOSPH10	Sinorhizobium_meliloti positively correlated gene
HNRNPM	Sinorhizobium_meliloti positively correlated gene
SON	Sinorhizobium_meliloti positively correlated gene
CNOT9	Sinorhizobium_meliloti positively correlated gene
DIS3	Sinorhizobium_meliloti positively correlated gene
WDHD1	Sinorhizobium_meliloti positively correlated gene
USP37	Sinorhizobium_meliloti positively correlated gene
QRICH1	Sinorhizobium_meliloti positively correlated gene
DAXX	Sinorhizobium_meliloti positively correlated gene
MRE11	Sinorhizobium_meliloti positively correlated gene
ZNF274	Sinorhizobium_meliloti positively correlated gene
NSA2	Sinorhizobium_meliloti positively correlated gene
ASXL1	Sinorhizobium_meliloti positively correlated gene
SNRPF	Sinorhizobium_meliloti positively correlated gene
SHQ1	Sinorhizobium_meliloti positively correlated gene
RFWD3	Sinorhizobium_meliloti positively correlated gene
THOC3	Sinorhizobium_meliloti positively correlated gene
GEMIN5	Sinorhizobium_meliloti positively correlated gene
SPATA5	Sinorhizobium_meliloti positively correlated gene
PIH1D1	Sinorhizobium_meliloti positively correlated gene
PCTP	Sinorhizobium_meliloti positively correlated gene
PRPF3	Sinorhizobium_meliloti positively correlated gene
BRCA1	Sinorhizobium_meliloti positively correlated gene
OTUD4	Sinorhizobium_meliloti positively correlated gene
FANCD2	Sinorhizobium_meliloti positively correlated gene
SNRPE	Sinorhizobium_meliloti positively correlated gene
SNRPB2	Sinorhizobium_meliloti positively correlated gene
DDX27	Sinorhizobium_meliloti positively correlated gene
E2F4	Sinorhizobium_meliloti positively correlated gene
RNGTT	Sinorhizobium_meliloti positively correlated gene
ZCCHC8	Sinorhizobium_meliloti positively correlated gene
SNX1	Sinorhizobium_meliloti positively correlated gene
ISY1-RAB43	Sinorhizobium_meliloti positively correlated gene
WDR76	Sinorhizobium_meliloti positively correlated gene
NUP205	Sinorhizobium_meliloti positively correlated gene
IPO5	Sinorhizobium_meliloti positively correlated gene
RAD17	Sinorhizobium_meliloti positively correlated gene
CENPU	Sinorhizobium_meliloti positively correlated gene
MTREX	Sinorhizobium_meliloti positively correlated gene
PHKG2	Sinorhizobium_meliloti positively correlated gene
PPP4C	Sinorhizobium_meliloti positively correlated gene
MCM7	Sinorhizobium_meliloti positively correlated gene
LSM1	Sinorhizobium_meliloti positively correlated gene
RECQL5	Sinorhizobium_meliloti positively correlated gene
RIF1	Sinorhizobium_meliloti positively correlated gene
ZSCAN22	Sinorhizobium_meliloti positively correlated gene
SDAD1	Sinorhizobium_meliloti positively correlated gene
RECQL4	Sinorhizobium_meliloti positively correlated gene
POLD2	Sinorhizobium_meliloti positively correlated gene
RESF1	Sinorhizobium_meliloti positively correlated gene
HAUS4	Sinorhizobium_meliloti positively correlated gene
SF1	Sinorhizobium_meliloti positively correlated gene
TASOR2	Sinorhizobium_meliloti positively correlated gene
CENPO	Sinorhizobium_meliloti positively correlated gene
CCNK	Sinorhizobium_meliloti positively correlated gene
MED1	Sinorhizobium_meliloti positively correlated gene
ALYREF	Sinorhizobium_meliloti positively correlated gene
PTPN2	Sinorhizobium_meliloti positively correlated gene
HGH1	Sinorhizobium_meliloti positively correlated gene
MGME1	Sinorhizobium_meliloti positively correlated gene
ISG20L2	Sinorhizobium_meliloti positively correlated gene
NEPRO	Sinorhizobium_meliloti positively correlated gene
RBM17	Sinorhizobium_meliloti positively correlated gene
RPL18	Sinorhizobium_meliloti positively correlated gene
NSL1	Sinorhizobium_meliloti positively correlated gene
ZNF384	Sinorhizobium_meliloti positively correlated gene
ORC1	Sinorhizobium_meliloti positively correlated gene
LIN54	Sinorhizobium_meliloti positively correlated gene
CCDC82	Sinorhizobium_meliloti positively correlated gene
POT1	Sinorhizobium_meliloti positively correlated gene
VRK2	Sinorhizobium_meliloti positively correlated gene
RAD51AP1	Sinorhizobium_meliloti positively correlated gene
ZCCHC7	Sinorhizobium_meliloti positively correlated gene
NCAPH2	Sinorhizobium_meliloti positively correlated gene
BAZ2A	Sinorhizobium_meliloti positively correlated gene
SF3B2	Sinorhizobium_meliloti positively correlated gene
PARP2	Sinorhizobium_meliloti positively correlated gene
FSCN3	Sinorhizobium_meliloti positively correlated gene
SF3B4	Sinorhizobium_meliloti positively correlated gene
TRIM39	Sinorhizobium_meliloti positively correlated gene
SETX	Sinorhizobium_meliloti positively correlated gene
PNKP	Sinorhizobium_meliloti positively correlated gene
GEMIN4	Sinorhizobium_meliloti positively correlated gene
RPL34	Sinorhizobium_meliloti positively correlated gene
MED8	Sinorhizobium_meliloti positively correlated gene
VRK3	Sinorhizobium_meliloti positively correlated gene
PIBF1	Sinorhizobium_meliloti positively correlated gene
DHX8	Sinorhizobium_meliloti positively correlated gene
TCEANC2	Sinorhizobium_meliloti positively correlated gene
IL4I1	Sinorhizobium_meliloti positively correlated gene
LRIF1	Sinorhizobium_meliloti positively correlated gene
CEP72	Sinorhizobium_meliloti positively correlated gene
ZPR1	Sinorhizobium_meliloti positively correlated gene
RBM27	Sinorhizobium_meliloti positively correlated gene
TANK	Sinorhizobium_meliloti positively correlated gene
CEP128	Sinorhizobium_meliloti positively correlated gene
SGF29	Sinorhizobium_meliloti positively correlated gene
METTL4	Sinorhizobium_meliloti positively correlated gene
USP38	Sinorhizobium_meliloti positively correlated gene
PPIL1	Sinorhizobium_meliloti positively correlated gene
EXOSC3	Sinorhizobium_meliloti positively correlated gene
ING3	Sinorhizobium_meliloti positively correlated gene
RNF38	Sinorhizobium_meliloti positively correlated gene
RBM33	Sinorhizobium_meliloti positively correlated gene
QARS1	Sinorhizobium_meliloti positively correlated gene
ZWILCH	Sinorhizobium_meliloti positively correlated gene
KIAA0586	Sinorhizobium_meliloti positively correlated gene
CIR1	Sinorhizobium_meliloti positively correlated gene
NUP155	Sinorhizobium_meliloti positively correlated gene
TAMM41	Sinorhizobium_meliloti positively correlated gene
MBTD1	Sinorhizobium_meliloti positively correlated gene
HIRIP3	Sinorhizobium_meliloti positively correlated gene
EPX	Sinorhizobium_meliloti positively correlated gene
DCAF1	Sinorhizobium_meliloti positively correlated gene
SETD2	Sinorhizobium_meliloti positively correlated gene
NCAPD3	Sinorhizobium_meliloti positively correlated gene
RAD1	Sinorhizobium_meliloti positively correlated gene
FBXO46	Sinorhizobium_meliloti positively correlated gene
YY1AP1	Sinorhizobium_meliloti positively correlated gene
NUP42	Sinorhizobium_meliloti positively correlated gene
UBA52	Sinorhizobium_meliloti positively correlated gene
CDC25C	Sinorhizobium_meliloti positively correlated gene
PNN	Sinorhizobium_meliloti positively correlated gene
TOPBP1	Sinorhizobium_meliloti positively correlated gene
KDM3A	Sinorhizobium_meliloti positively correlated gene
TTC9C	Sinorhizobium_meliloti positively correlated gene
ACIN1	Sinorhizobium_meliloti positively correlated gene
BTAF1	Sinorhizobium_meliloti positively correlated gene
FEN1	Sinorhizobium_meliloti positively correlated gene
RAPGEF6	Sinorhizobium_meliloti positively correlated gene
RBM7	Sinorhizobium_meliloti positively correlated gene
MAGOH	Sinorhizobium_meliloti positively correlated gene
BORA	Sinorhizobium_meliloti positively correlated gene
MIS18BP1	Sinorhizobium_meliloti positively correlated gene
PFAS	Sinorhizobium_meliloti positively correlated gene
NXT1	Sinorhizobium_meliloti positively correlated gene
SF3B1	Sinorhizobium_meliloti positively correlated gene
POLR1E	Sinorhizobium_meliloti positively correlated gene
TAF1D	Sinorhizobium_meliloti positively correlated gene
AKAP8	Sinorhizobium_meliloti positively correlated gene
URB1	Sinorhizobium_meliloti positively correlated gene
ABRAXAS1	Sinorhizobium_meliloti positively correlated gene
TBP	Sinorhizobium_meliloti positively correlated gene
THUMPD3	Sinorhizobium_meliloti positively correlated gene
ZNF438	Sinorhizobium_meliloti positively correlated gene
BLM	Sinorhizobium_meliloti positively correlated gene
RBM26	Sinorhizobium_meliloti positively correlated gene
CDK19	Sinorhizobium_meliloti positively correlated gene
SMARCA5	Sinorhizobium_meliloti positively correlated gene
USP16	Sinorhizobium_meliloti positively correlated gene
EEF1A1	Sinorhizobium_meliloti positively correlated gene
BIN3	Sinorhizobium_meliloti positively correlated gene
LCK	Sinorhizobium_meliloti positively correlated gene
FNBP4	Sinorhizobium_meliloti positively correlated gene
CYREN	Sinorhizobium_meliloti positively correlated gene
ZFC3H1	Sinorhizobium_meliloti positively correlated gene
DBR1	Sinorhizobium_meliloti positively correlated gene
PRPF31	Sinorhizobium_meliloti positively correlated gene
SRSF11	Sinorhizobium_meliloti positively correlated gene
SRRT	Sinorhizobium_meliloti positively correlated gene
MTERF1	Sinorhizobium_meliloti positively correlated gene
CHD1	Sinorhizobium_meliloti positively correlated gene
PPP4R3B	Sinorhizobium_meliloti positively correlated gene
MBD4	Sinorhizobium_meliloti positively correlated gene
POC1B	Sinorhizobium_meliloti positively correlated gene
NUP37	Sinorhizobium_meliloti positively correlated gene
HNRNPA2B1	Sinorhizobium_meliloti positively correlated gene
XRCC2	Sinorhizobium_meliloti positively correlated gene
NXF1	Sinorhizobium_meliloti positively correlated gene
CEP250	Sinorhizobium_meliloti positively correlated gene
DSN1	Sinorhizobium_meliloti positively correlated gene
RFC4	Sinorhizobium_meliloti positively correlated gene
GPS2	Sinorhizobium_meliloti positively correlated gene
TMEM81	Sinorhizobium_meliloti positively correlated gene
TRIM11	Sinorhizobium_meliloti positively correlated gene
SHARPIN	Sinorhizobium_meliloti positively correlated gene
NANP	Sinorhizobium_meliloti positively correlated gene
BUB3	Sinorhizobium_meliloti positively correlated gene
CAPRIN1	Sinorhizobium_meliloti positively correlated gene
SECISBP2	Sinorhizobium_meliloti positively correlated gene
WDR43	Sinorhizobium_meliloti positively correlated gene
JPT2	Sinorhizobium_meliloti positively correlated gene
NUP133	Sinorhizobium_meliloti positively correlated gene
SDE2	Sinorhizobium_meliloti positively correlated gene
ETF1	Sinorhizobium_meliloti positively correlated gene
RSBN1	Sinorhizobium_meliloti positively correlated gene
GINS4	Sinorhizobium_meliloti positively correlated gene
SRSF1	Sinorhizobium_meliloti positively correlated gene
GPBP1	Sinorhizobium_meliloti positively correlated gene
CCHCR1	Sinorhizobium_meliloti positively correlated gene
EIF3K	Sinorhizobium_meliloti positively correlated gene
TRMT10A	Sinorhizobium_meliloti positively correlated gene
GTF2F2	Sinorhizobium_meliloti positively correlated gene
SF3A3	Sinorhizobium_meliloti positively correlated gene
FBXL12	Sinorhizobium_meliloti positively correlated gene
EIF2S1	Sinorhizobium_meliloti positively correlated gene
SCYL3	Sinorhizobium_meliloti positively correlated gene
NUP160	Sinorhizobium_meliloti positively correlated gene
BUD13	Sinorhizobium_meliloti positively correlated gene
EPC1	Sinorhizobium_meliloti positively correlated gene
NUP50	Sinorhizobium_meliloti positively correlated gene
WFIKKN1	Sinorhizobium_meliloti positively correlated gene
NVL	Sinorhizobium_meliloti positively correlated gene
SFMBT1	Sinorhizobium_meliloti positively correlated gene
TEPSIN	Sinorhizobium_meliloti positively correlated gene
PRAM1	Sinorhizobium_meliloti positively correlated gene
TMEM209	Sinorhizobium_meliloti positively correlated gene
EIF4ENIF1	Sinorhizobium_meliloti positively correlated gene
GGNBP2	Sinorhizobium_meliloti positively correlated gene
CENPC	Sinorhizobium_meliloti positively correlated gene
TRIM28	Sinorhizobium_meliloti positively correlated gene
SERBP1	Sinorhizobium_meliloti positively correlated gene
KPNB1	Sinorhizobium_meliloti positively correlated gene
ZNF169	Sinorhizobium_meliloti positively correlated gene
TPR	Sinorhizobium_meliloti positively correlated gene
MDM1	Sinorhizobium_meliloti positively correlated gene
HNRNPUL1	Sinorhizobium_meliloti positively correlated gene
RFC3	Sinorhizobium_meliloti positively correlated gene
CXXC1	Sinorhizobium_meliloti positively correlated gene
STYX	Sinorhizobium_meliloti positively correlated gene
GPATCH2	Sinorhizobium_meliloti positively correlated gene
FANCA	Sinorhizobium_meliloti positively correlated gene
EXOSC10	Sinorhizobium_meliloti positively correlated gene
INTS9	Sinorhizobium_meliloti positively correlated gene
SRBD1	Sinorhizobium_meliloti positively correlated gene
CEP63	Sinorhizobium_meliloti positively correlated gene
HNRNPU	Sinorhizobium_meliloti positively correlated gene
BCLAF1	Sinorhizobium_meliloti positively correlated gene
UBAP2L	Sinorhizobium_meliloti positively correlated gene
ZUP1	Sinorhizobium_meliloti positively correlated gene
CCAR2	Sinorhizobium_meliloti positively correlated gene
PDCD2	Sinorhizobium_meliloti positively correlated gene
RPA2	Sinorhizobium_meliloti positively correlated gene
XPO4	Sinorhizobium_meliloti positively correlated gene
MEMO1	Sinorhizobium_meliloti positively correlated gene
TTLL4	Sinorhizobium_meliloti positively correlated gene
DDIT4	Sinorhizobium_meliloti positively correlated gene
XRCC6	Sinorhizobium_meliloti positively correlated gene
MAD1L1	Sinorhizobium_meliloti positively correlated gene
POLH	Sinorhizobium_meliloti positively correlated gene
DET1	Sinorhizobium_meliloti positively correlated gene
RSRC2	Sinorhizobium_meliloti positively correlated gene
NUFIP1	Sinorhizobium_meliloti positively correlated gene
THRAP3	Sinorhizobium_meliloti positively correlated gene
ADAT2	Sinorhizobium_meliloti positively correlated gene
NUP35	Sinorhizobium_meliloti positively correlated gene
DUS1L	Sinorhizobium_meliloti positively correlated gene
GMPR2	Sinorhizobium_meliloti positively correlated gene
ANAPC15	Sinorhizobium_meliloti positively correlated gene
LMNB1	Sinorhizobium_meliloti positively correlated gene
CREB1	Sinorhizobium_meliloti positively correlated gene
SART3	Sinorhizobium_meliloti positively correlated gene
HAUS8	Sinorhizobium_meliloti positively correlated gene
CCT4	Sinorhizobium_meliloti positively correlated gene
ILF3	Sinorhizobium_meliloti positively correlated gene
TFDP2	Sinorhizobium_meliloti positively correlated gene
EIF3E	Sinorhizobium_meliloti positively correlated gene
RPL26	Sinorhizobium_meliloti positively correlated gene
RAB8A	Sinorhizobium_meliloti positively correlated gene
EIF3I	Sinorhizobium_meliloti positively correlated gene
BCAP29	Sinorhizobium_meliloti positively correlated gene
SYF2	Sinorhizobium_meliloti positively correlated gene
CDCA4	Sinorhizobium_meliloti positively correlated gene
ATF1	Sinorhizobium_meliloti positively correlated gene
TOPORS	Sinorhizobium_meliloti positively correlated gene
LRCH4	Sinorhizobium_meliloti positively correlated gene
CCDC14	Sinorhizobium_meliloti positively correlated gene
TENT2	Sinorhizobium_meliloti positively correlated gene
DIDO1	Sinorhizobium_meliloti positively correlated gene
HPSE	Sinorhizobium_meliloti positively correlated gene
CCT5	Sinorhizobium_meliloti positively correlated gene
TBC1D5	Sinorhizobium_meliloti positively correlated gene
AKAP10	Sinorhizobium_meliloti positively correlated gene
USP39	Sinorhizobium_meliloti positively correlated gene
RRM1	Sinorhizobium_meliloti positively correlated gene
NUP98	Sinorhizobium_meliloti positively correlated gene
EED	Sinorhizobium_meliloti positively correlated gene
SUZ12	Sinorhizobium_meliloti positively correlated gene
STXBP2	Sinorhizobium_meliloti positively correlated gene
BAZ1A	Sinorhizobium_meliloti positively correlated gene
LSM2	Sinorhizobium_meliloti positively correlated gene
RPL23	Sinorhizobium_meliloti positively correlated gene
HERC4	Sinorhizobium_meliloti positively correlated gene
UHRF1	Sinorhizobium_meliloti positively correlated gene
CBL	Sinorhizobium_meliloti positively correlated gene
EFTUD2	Sinorhizobium_meliloti positively correlated gene
ERI1	Sinorhizobium_meliloti positively correlated gene
RCBTB2	Sinorhizobium_meliloti positively correlated gene
CDC45	Sinorhizobium_meliloti positively correlated gene
ASCC3	Sinorhizobium_meliloti positively correlated gene
ZNF845	Sinorhizobium_meliloti positively correlated gene
SRSF2	Sinorhizobium_meliloti positively correlated gene
SH3BP5	Sinorhizobium_meliloti positively correlated gene
PMS2	Sinorhizobium_meliloti positively correlated gene
UMPS	Sinorhizobium_meliloti positively correlated gene
KDM2B	Sinorhizobium_meliloti positively correlated gene
CEP95	Sinorhizobium_meliloti positively correlated gene
NCAPD2	Sinorhizobium_meliloti positively correlated gene
RPL14	Sinorhizobium_meliloti positively correlated gene
SMARCC1	Sinorhizobium_meliloti positively correlated gene
UPF2	Sinorhizobium_meliloti positively correlated gene
NPAT	Sinorhizobium_meliloti positively correlated gene
PAK1IP1	Sinorhizobium_meliloti positively correlated gene
ERH	Sinorhizobium_meliloti positively correlated gene
EIF3A	Sinorhizobium_meliloti positively correlated gene
WWP2	Sinorhizobium_meliloti positively correlated gene
PRIM1	Sinorhizobium_meliloti positively correlated gene
NUDT21	Sinorhizobium_meliloti positively correlated gene
DNAAF2	Sinorhizobium_meliloti positively correlated gene
EMB	Sinorhizobium_meliloti positively correlated gene
TDP1	Sinorhizobium_meliloti positively correlated gene
OGG1	Sinorhizobium_meliloti positively correlated gene
TAF6L	Sinorhizobium_meliloti positively correlated gene
ABRAXAS2	Sinorhizobium_meliloti positively correlated gene
EEF2	Sinorhizobium_meliloti positively correlated gene
ORC3	Sinorhizobium_meliloti positively correlated gene
PAPOLA	Sinorhizobium_meliloti positively correlated gene
RLF	Sinorhizobium_meliloti positively correlated gene
DCLRE1C	Sinorhizobium_meliloti positively correlated gene
LYAR	Sinorhizobium_meliloti positively correlated gene
CCNL1	Sinorhizobium_meliloti positively correlated gene
PRIMPOL	Sinorhizobium_meliloti positively correlated gene
SNRPA1	Sinorhizobium_meliloti positively correlated gene
SF3B6	Sinorhizobium_meliloti positively correlated gene
EIF3D	Sinorhizobium_meliloti positively correlated gene
TRMT1L	Sinorhizobium_meliloti positively correlated gene
FAAP24	Sinorhizobium_meliloti positively correlated gene
RANBP1	Sinorhizobium_meliloti positively correlated gene
NAA15	Sinorhizobium_meliloti positively correlated gene
YY1	Sinorhizobium_meliloti positively correlated gene
HNRNPD	Sinorhizobium_meliloti positively correlated gene
NOP14	Sinorhizobium_meliloti positively correlated gene
SIN3A	Sinorhizobium_meliloti positively correlated gene
PSPC1	Sinorhizobium_meliloti positively correlated gene
STIL	Sinorhizobium_meliloti positively correlated gene
EIF3B	Sinorhizobium_meliloti positively correlated gene
CDCA5	Sinorhizobium_meliloti positively correlated gene
TRIM14	Sinorhizobium_meliloti positively correlated gene
C2orf42	Sinorhizobium_meliloti positively correlated gene
PNRC1	Sinorhizobium_meliloti positively correlated gene
RFX5	Sinorhizobium_meliloti positively correlated gene
PASK	Sinorhizobium_meliloti positively correlated gene
GINS1	Sinorhizobium_meliloti positively correlated gene
RFC1	Sinorhizobium_meliloti positively correlated gene
RBM6	Sinorhizobium_meliloti positively correlated gene
TERF1	Sinorhizobium_meliloti positively correlated gene
IZUMO4	Sinorhizobium_meliloti positively correlated gene
MSH2	Sinorhizobium_meliloti positively correlated gene
MAD2L1BP	Sinorhizobium_meliloti positively correlated gene
TMEM179B	Sinorhizobium_meliloti positively correlated gene
DNAJB7	Sinorhizobium_meliloti positively correlated gene
SASS6	Sinorhizobium_meliloti positively correlated gene
PIAS1	Sinorhizobium_meliloti positively correlated gene
POLI	Sinorhizobium_meliloti positively correlated gene
QTRT2	Sinorhizobium_meliloti positively correlated gene
CDC27	Sinorhizobium_meliloti positively correlated gene
ALKBH1	Sinorhizobium_meliloti positively correlated gene
ATXN2L	Sinorhizobium_meliloti positively correlated gene
MGA	Sinorhizobium_meliloti positively correlated gene
ANKRD13A	Sinorhizobium_meliloti positively correlated gene
NELFA	Sinorhizobium_meliloti positively correlated gene
PMF1-BGLAP	Sinorhizobium_meliloti positively correlated gene
MTMR1	Sinorhizobium_meliloti positively correlated gene
CDKN2AIP	Sinorhizobium_meliloti positively correlated gene
YRDC	Sinorhizobium_meliloti positively correlated gene
ACTL6A	Sinorhizobium_meliloti positively correlated gene
DDX5	Sinorhizobium_meliloti positively correlated gene
TBC1D15	Sinorhizobium_meliloti positively correlated gene
WAC	Sinorhizobium_meliloti positively correlated gene
ANP32B	Sinorhizobium_meliloti positively correlated gene
CCAR1	Sinorhizobium_meliloti positively correlated gene
MIER3	Sinorhizobium_meliloti positively correlated gene
RAD51C	Sinorhizobium_meliloti positively correlated gene
ZC3H18	Sinorhizobium_meliloti positively correlated gene
TOR1AIP1	Sinorhizobium_meliloti positively correlated gene
ATG7	Sinorhizobium_meliloti positively correlated gene
NUP62	Sinorhizobium_meliloti positively correlated gene
GAPVD1	Sinorhizobium_meliloti positively correlated gene
MOB3A	Sinorhizobium_meliloti positively correlated gene
MIER1	Sinorhizobium_meliloti positively correlated gene
CDK13	Sinorhizobium_meliloti positively correlated gene
PAPOLG	Sinorhizobium_meliloti positively correlated gene
KARS1	Sinorhizobium_meliloti positively correlated gene
ODF2	Sinorhizobium_meliloti positively correlated gene
WDR70	Sinorhizobium_meliloti positively correlated gene
SLU7	Sinorhizobium_meliloti positively correlated gene
TCF20	Sinorhizobium_meliloti positively correlated gene
TATDN1	Sinorhizobium_meliloti positively correlated gene
YTHDF2	Sinorhizobium_meliloti positively correlated gene
DDX11	Sinorhizobium_meliloti positively correlated gene
SNRNP200	Sinorhizobium_meliloti positively correlated gene
NRDC	Sinorhizobium_meliloti positively correlated gene
RPS15	Sinorhizobium_meliloti positively correlated gene
PRMT7	Sinorhizobium_meliloti positively correlated gene
FBXO24	Sinorhizobium_meliloti positively correlated gene
NFATC2IP	Sinorhizobium_meliloti positively correlated gene
GMIP	Sinorhizobium_meliloti positively correlated gene
KDM5A	Sinorhizobium_meliloti positively correlated gene
APOBEC3H	Sinorhizobium_meliloti positively correlated gene
FMC1-LUC7L2	Sinorhizobium_meliloti positively correlated gene
TRAF2	Sinorhizobium_meliloti positively correlated gene
LMNB2	Sinorhizobium_meliloti positively correlated gene
CHERP	Sinorhizobium_meliloti positively correlated gene
ERCC6L	Sinorhizobium_meliloti positively correlated gene
ZNF143	Sinorhizobium_meliloti positively correlated gene
CRCP	Sinorhizobium_meliloti positively correlated gene
RCC2	Sinorhizobium_meliloti positively correlated gene
SMNDC1	Sinorhizobium_meliloti positively correlated gene
KIN	Sinorhizobium_meliloti positively correlated gene
GSTCD	Sinorhizobium_meliloti positively correlated gene
DPH1	Sinorhizobium_meliloti positively correlated gene
ADSS2	Sinorhizobium_meliloti positively correlated gene
ESS2	Sinorhizobium_meliloti positively correlated gene
NSUN3	Sinorhizobium_meliloti positively correlated gene
H2AZ1	Sinorhizobium_meliloti positively correlated gene
SMG5	Sinorhizobium_meliloti positively correlated gene
RPP40	Sinorhizobium_meliloti positively correlated gene
POLR1D	Sinorhizobium_meliloti positively correlated gene
DNAJC2	Sinorhizobium_meliloti positively correlated gene
ITK	Sinorhizobium_meliloti positively correlated gene
ATG3	Sinorhizobium_meliloti positively correlated gene
ARID2	Sinorhizobium_meliloti positively correlated gene
CCDC150	Sinorhizobium_meliloti positively correlated gene
TAGAP	Sinorhizobium_meliloti positively correlated gene
MTA2	Sinorhizobium_meliloti positively correlated gene
ZNF236	Sinorhizobium_meliloti positively correlated gene
EP400	Sinorhizobium_meliloti positively correlated gene
SF3A1	Sinorhizobium_meliloti positively correlated gene
POLR2D	Sinorhizobium_meliloti positively correlated gene
CWC27	Sinorhizobium_meliloti positively correlated gene
SPCS2	Sinorhizobium_meliloti positively correlated gene
SNRPD2	Sinorhizobium_meliloti positively correlated gene
PIGW	Sinorhizobium_meliloti positively correlated gene
UTP14A	Sinorhizobium_meliloti positively correlated gene
RBM15	Sinorhizobium_meliloti positively correlated gene
NOL7	Sinorhizobium_meliloti positively correlated gene
RPF2	Sinorhizobium_meliloti positively correlated gene
SRSF10	Sinorhizobium_meliloti positively correlated gene
GNL3	Sinorhizobium_meliloti positively correlated gene
MAGOHB	Sinorhizobium_meliloti positively correlated gene
METTL26	Sinorhizobium_meliloti positively correlated gene
FUS	Sinorhizobium_meliloti positively correlated gene
RPRD2	Sinorhizobium_meliloti positively correlated gene
RIOX2	Sinorhizobium_meliloti positively correlated gene
TCOF1	Sinorhizobium_meliloti positively correlated gene
ZNF687	Sinorhizobium_meliloti positively correlated gene
NASP	Sinorhizobium_meliloti positively correlated gene
PYM1	Sinorhizobium_meliloti positively correlated gene
SMG7	Sinorhizobium_meliloti positively correlated gene
PRPF38A	Sinorhizobium_meliloti positively correlated gene
GOLPH3L	Sinorhizobium_meliloti positively correlated gene
NUP210L	Sinorhizobium_meliloti positively correlated gene
MRPL9	Sinorhizobium_meliloti positively correlated gene
MZT1	Sinorhizobium_meliloti positively correlated gene
NDOR1	Sinorhizobium_meliloti positively correlated gene
DNASE1L3	Sinorhizobium_meliloti positively correlated gene
TXNDC9	Sinorhizobium_meliloti positively correlated gene
XPO1	Sinorhizobium_meliloti positively correlated gene
DDX23	Sinorhizobium_meliloti positively correlated gene
ZNF746	Sinorhizobium_meliloti positively correlated gene
POP5	Sinorhizobium_meliloti positively correlated gene
FAM133B	Sinorhizobium_meliloti positively correlated gene
NAA16	Sinorhizobium_meliloti positively correlated gene
WASF2	Sinorhizobium_meliloti positively correlated gene
SART1	Sinorhizobium_meliloti positively correlated gene
MTF2	Sinorhizobium_meliloti positively correlated gene
NAA25	Sinorhizobium_meliloti positively correlated gene
PHF23	Sinorhizobium_meliloti positively correlated gene
VPS16	Sinorhizobium_meliloti positively correlated gene
KAT6A	Sinorhizobium_meliloti positively correlated gene
SIRT7	Sinorhizobium_meliloti positively correlated gene
MCM6	Sinorhizobium_meliloti positively correlated gene
UBN1	Sinorhizobium_meliloti positively correlated gene
NEK1	Sinorhizobium_meliloti positively correlated gene
CTCF	Sinorhizobium_meliloti positively correlated gene
BPTF	Sinorhizobium_meliloti positively correlated gene
PSMC3IP	Sinorhizobium_meliloti positively correlated gene
EXO1	Sinorhizobium_meliloti positively correlated gene
UTP20	Sinorhizobium_meliloti positively correlated gene
RIOK3	Sinorhizobium_meliloti positively correlated gene
ZC3H7A	Sinorhizobium_meliloti positively correlated gene
SUPT20H	Sinorhizobium_meliloti positively correlated gene
UBA6	Sinorhizobium_meliloti positively correlated gene
RANBP9	Sinorhizobium_meliloti positively correlated gene
FASTKD2	Sinorhizobium_meliloti positively correlated gene
RRP9	Sinorhizobium_meliloti positively correlated gene
DIMT1	Sinorhizobium_meliloti positively correlated gene
DHX15	Sinorhizobium_meliloti positively correlated gene
NT5DC1	Sinorhizobium_meliloti positively correlated gene
DEK	Sinorhizobium_meliloti positively correlated gene
ATXN7L1	Sinorhizobium_meliloti positively correlated gene
FAU	Sinorhizobium_meliloti positively correlated gene
C5orf34	Sinorhizobium_meliloti positively correlated gene
CEP295	Sinorhizobium_meliloti positively correlated gene
SHLD2	Sinorhizobium_meliloti positively correlated gene
GTF3C2	Sinorhizobium_meliloti positively correlated gene
PHIP	Sinorhizobium_meliloti positively correlated gene
MIOS	Sinorhizobium_meliloti positively correlated gene
PCM1	Sinorhizobium_meliloti positively correlated gene
MED7	Sinorhizobium_meliloti positively correlated gene
TACC3	Sinorhizobium_meliloti positively correlated gene
TRPC4AP	Sinorhizobium_meliloti positively correlated gene
POC5	Sinorhizobium_meliloti positively correlated gene
FASTKD1	Sinorhizobium_meliloti positively correlated gene
SMG1	Sinorhizobium_meliloti positively correlated gene
ZNF445	Sinorhizobium_meliloti positively correlated gene
COG5	Sinorhizobium_meliloti positively correlated gene
MLH3	Sinorhizobium_meliloti positively correlated gene
C8orf44-SGK3	Sinorhizobium_meliloti positively correlated gene
AAAS	Sinorhizobium_meliloti positively correlated gene
TOE1	Sinorhizobium_meliloti positively correlated gene
SPRTN	Sinorhizobium_meliloti positively correlated gene
UTP25	Sinorhizobium_meliloti positively correlated gene
TONSL	Sinorhizobium_meliloti positively correlated gene
FANCM	Sinorhizobium_meliloti positively correlated gene
AKNA	Sinorhizobium_meliloti positively correlated gene
NCL	Sinorhizobium_meliloti positively correlated gene
DUS4L	Sinorhizobium_meliloti positively correlated gene
CNOT10	Sinorhizobium_meliloti positively correlated gene
WWOX	Sinorhizobium_meliloti positively correlated gene
POC1A	Sinorhizobium_meliloti positively correlated gene
ARPC2	Sinorhizobium_meliloti positively correlated gene
NOSIP	Sinorhizobium_meliloti positively correlated gene
FUBP1	Sinorhizobium_meliloti positively correlated gene
MPLKIP	Sinorhizobium_meliloti positively correlated gene
PODNL1	Sinorhizobium_meliloti positively correlated gene
CBLL1	Sinorhizobium_meliloti positively correlated gene
DDX10	Sinorhizobium_meliloti positively correlated gene
TUBD1	Sinorhizobium_meliloti positively correlated gene
CSNK2A2	Sinorhizobium_meliloti positively correlated gene
PPP1CC	Sinorhizobium_meliloti positively correlated gene
KHDRBS1	Sinorhizobium_meliloti positively correlated gene
DHX9	Sinorhizobium_meliloti positively correlated gene
ZNF131	Sinorhizobium_meliloti positively correlated gene
FANCB	Sinorhizobium_meliloti positively correlated gene
FAM76B	Sinorhizobium_meliloti positively correlated gene
ARID3B	Sinorhizobium_meliloti positively correlated gene
CFAP97	Sinorhizobium_meliloti positively correlated gene
HDAC1	Sinorhizobium_meliloti positively correlated gene
GMFG	Sinorhizobium_meliloti positively correlated gene
NOL12	Sinorhizobium_meliloti positively correlated gene
SAP30BP	Sinorhizobium_meliloti positively correlated gene
POLE	Sinorhizobium_meliloti positively correlated gene
GCC1	Sinorhizobium_meliloti positively correlated gene
NCAPH	Sinorhizobium_meliloti positively correlated gene
CNOT4	Sinorhizobium_meliloti positively correlated gene
YTHDC1	Sinorhizobium_meliloti positively correlated gene
ZNF18	Sinorhizobium_meliloti positively correlated gene
KRR1	Sinorhizobium_meliloti positively correlated gene
CSE1L	Sinorhizobium_meliloti positively correlated gene
HJURP	Sinorhizobium_meliloti positively correlated gene
PHF2	Sinorhizobium_meliloti positively correlated gene
CHIC2	Sinorhizobium_meliloti positively correlated gene
MSS51	Sinorhizobium_meliloti positively correlated gene
OSER1	Sinorhizobium_meliloti positively correlated gene
UBR7	Sinorhizobium_meliloti positively correlated gene
AATF	Sinorhizobium_meliloti positively correlated gene
MTBP	Sinorhizobium_meliloti positively correlated gene
POLR3E	Sinorhizobium_meliloti positively correlated gene
TFAP4	Sinorhizobium_meliloti positively correlated gene
RNF169	Sinorhizobium_meliloti positively correlated gene
NCOA2	Sinorhizobium_meliloti positively correlated gene
SLC38A9	Sinorhizobium_meliloti positively correlated gene
TIGD2	Sinorhizobium_meliloti positively correlated gene
LEMD3	Sinorhizobium_meliloti positively correlated gene
C18orf54	Sinorhizobium_meliloti positively correlated gene
CNOT11	Sinorhizobium_meliloti positively correlated gene
RBM28	Sinorhizobium_meliloti positively correlated gene
NUP85	Sinorhizobium_meliloti positively correlated gene
PPIE	Sinorhizobium_meliloti positively correlated gene
MORC3	Sinorhizobium_meliloti positively correlated gene
INIP	Sinorhizobium_meliloti positively correlated gene
CUL4B	Sinorhizobium_meliloti positively correlated gene
CEP57L1	Sinorhizobium_meliloti positively correlated gene
ACRBP	Sinorhizobium_meliloti positively correlated gene
GEN1	Sinorhizobium_meliloti positively correlated gene
RPS17	Sinorhizobium_meliloti positively correlated gene
ZNF202	Sinorhizobium_meliloti positively correlated gene
ASF1A	Sinorhizobium_meliloti positively correlated gene
RPL27	Sinorhizobium_meliloti positively correlated gene
EYA3	Sinorhizobium_meliloti positively correlated gene
KANSL1	Sinorhizobium_meliloti positively correlated gene
AOC3	Sinorhizobium_meliloti positively correlated gene
CPSF2	Sinorhizobium_meliloti positively correlated gene
SRSF6	Sinorhizobium_meliloti positively correlated gene
NOL11	Sinorhizobium_meliloti positively correlated gene
ZCCHC2	Sinorhizobium_meliloti positively correlated gene
UCHL5	Sinorhizobium_meliloti positively correlated gene
RANBP10	Sinorhizobium_meliloti positively correlated gene
HAUS6	Sinorhizobium_meliloti positively correlated gene
SMC4	Sinorhizobium_meliloti positively correlated gene
CEBPZ	Sinorhizobium_meliloti positively correlated gene
HM13	Sinorhizobium_meliloti positively correlated gene
BRMS1	Sinorhizobium_meliloti positively correlated gene
RAVER1	Sinorhizobium_meliloti positively correlated gene
RCC1	Sinorhizobium_meliloti positively correlated gene
RTF1	Sinorhizobium_meliloti positively correlated gene
PHRF1	Sinorhizobium_meliloti positively correlated gene
HINFP	Sinorhizobium_meliloti positively correlated gene
ATF7IP	Sinorhizobium_meliloti positively correlated gene
MED19	Sinorhizobium_meliloti positively correlated gene
MAD2L1	Sinorhizobium_meliloti positively correlated gene
LRCH1	Sinorhizobium_meliloti positively correlated gene
MED26	Sinorhizobium_meliloti positively correlated gene
SNRNP40	Sinorhizobium_meliloti positively correlated gene
TNRC6C	Sinorhizobium_meliloti positively correlated gene
EIF3CL	Sinorhizobium_meliloti positively correlated gene
TCERG1	Sinorhizobium_meliloti positively correlated gene
CDC5L	Sinorhizobium_meliloti positively correlated gene
TRIM41	Sinorhizobium_meliloti positively correlated gene
THOC7	Sinorhizobium_meliloti positively correlated gene
SMG8	Sinorhizobium_meliloti positively correlated gene
STAG1	Sinorhizobium_meliloti positively correlated gene
SAFB	Sinorhizobium_meliloti positively correlated gene
PTPN1	Sinorhizobium_meliloti positively correlated gene
EIF3H	Sinorhizobium_meliloti positively correlated gene
HYLS1	Sinorhizobium_meliloti positively correlated gene
RAE1	Sinorhizobium_meliloti positively correlated gene
RUVBL2	Sinorhizobium_meliloti positively correlated gene
PKNOX1	Sinorhizobium_meliloti positively correlated gene
ANAPC16	Sinorhizobium_meliloti positively correlated gene
TAF9	Sinorhizobium_meliloti positively correlated gene
DDX39A	Sinorhizobium_meliloti positively correlated gene
CDC6	Sinorhizobium_meliloti positively correlated gene
BMP2K	Sinorhizobium_meliloti positively correlated gene
TSR1	Sinorhizobium_meliloti positively correlated gene
UIMC1	Sinorhizobium_meliloti positively correlated gene
RNF4	Sinorhizobium_meliloti positively correlated gene
SRRM1	Sinorhizobium_meliloti positively correlated gene
CCZ1B	Sinorhizobium_meliloti positively correlated gene
HMGXB4	Sinorhizobium_meliloti positively correlated gene
ARPC3	Sinorhizobium_meliloti positively correlated gene
AASDH	Sinorhizobium_meliloti positively correlated gene
FBXO7	Sinorhizobium_meliloti positively correlated gene
ZCCHC4	Sinorhizobium_meliloti positively correlated gene
C10orf143	Sinorhizobium_meliloti positively correlated gene
CEP162	Sinorhizobium_meliloti positively correlated gene
CDC25A	Sinorhizobium_meliloti positively correlated gene
CCDC74B	Sinorhizobium_meliloti positively correlated gene
FAM117A	Sinorhizobium_meliloti positively correlated gene
SUPT4H1	Sinorhizobium_meliloti positively correlated gene
ZNF101	Sinorhizobium_meliloti positively correlated gene
TAF8	Sinorhizobium_meliloti positively correlated gene
BYSL	Sinorhizobium_meliloti positively correlated gene
SCAF4	Sinorhizobium_meliloti positively correlated gene
CENPN	Sinorhizobium_meliloti positively correlated gene
NOP9	Sinorhizobium_meliloti positively correlated gene
CNOT2	Sinorhizobium_meliloti positively correlated gene
FAM104A	Sinorhizobium_meliloti positively correlated gene
UBOX5	Sinorhizobium_meliloti positively correlated gene
PIK3CD	Sinorhizobium_meliloti positively correlated gene
EIF1AD	Sinorhizobium_meliloti positively correlated gene
FBXO33	Sinorhizobium_meliloti positively correlated gene
ZBTB6	Sinorhizobium_meliloti positively correlated gene
EPG5	Sinorhizobium_meliloti positively correlated gene
TLK2	Sinorhizobium_meliloti positively correlated gene
CHAF1B	Sinorhizobium_meliloti positively correlated gene
SFI1	Sinorhizobium_meliloti positively correlated gene
U2AF2	Sinorhizobium_meliloti positively correlated gene
ASB3	Sinorhizobium_meliloti positively correlated gene
CD2AP	Sinorhizobium_meliloti positively correlated gene
TRIP13	Sinorhizobium_meliloti positively correlated gene
LPXN	Sinorhizobium_meliloti positively correlated gene
SNRNP25	Sinorhizobium_meliloti positively correlated gene
HROB	Sinorhizobium_meliloti positively correlated gene
GPANK1	Sinorhizobium_meliloti positively correlated gene
PRR14	Sinorhizobium_meliloti positively correlated gene
SLC35B3	Sinorhizobium_meliloti positively correlated gene
NUP58	Sinorhizobium_meliloti positively correlated gene
SIVA1	Sinorhizobium_meliloti positively correlated gene
PUM1	Sinorhizobium_meliloti positively correlated gene
ALMS1	Sinorhizobium_meliloti positively correlated gene
MCM3	Sinorhizobium_meliloti positively correlated gene
PAOX	Sinorhizobium_meliloti positively correlated gene
ICOS	Sinorhizobium_meliloti positively correlated gene
TEX30	Sinorhizobium_meliloti positively correlated gene
GPATCH4	Sinorhizobium_meliloti positively correlated gene
HYPK	Sinorhizobium_meliloti positively correlated gene
NGDN	Sinorhizobium_meliloti positively correlated gene
ESCO1	Sinorhizobium_meliloti positively correlated gene
PES1	Sinorhizobium_meliloti positively correlated gene
UTP4	Sinorhizobium_meliloti positively correlated gene
THOC1	Sinorhizobium_meliloti positively correlated gene
KRI1	Sinorhizobium_meliloti positively correlated gene
ELAVL1	Sinorhizobium_meliloti positively correlated gene
ETAA1	Sinorhizobium_meliloti positively correlated gene
CENPJ	Sinorhizobium_meliloti positively correlated gene
NAT9	Sinorhizobium_meliloti positively correlated gene
ASH2L	Sinorhizobium_meliloti positively correlated gene
CEP70	Sinorhizobium_meliloti positively correlated gene
FAM193A	Sinorhizobium_meliloti positively correlated gene
PPP1R10	Sinorhizobium_meliloti positively correlated gene
SHKBP1	Sinorhizobium_meliloti positively correlated gene
CEP164	Sinorhizobium_meliloti positively correlated gene
TRMT2A	Sinorhizobium_meliloti positively correlated gene
RPS16	Sinorhizobium_meliloti positively correlated gene
LBR	Sinorhizobium_meliloti positively correlated gene
INTS13	Sinorhizobium_meliloti positively correlated gene
PPIL2	Sinorhizobium_meliloti positively correlated gene
KDM2A	Sinorhizobium_meliloti positively correlated gene
PRKDC	Sinorhizobium_meliloti positively correlated gene
FZR1	Sinorhizobium_meliloti positively correlated gene
CENPK	Sinorhizobium_meliloti positively correlated gene
CTU2	Sinorhizobium_meliloti positively correlated gene
PPWD1	Sinorhizobium_meliloti positively correlated gene
FIBP	Sinorhizobium_meliloti positively correlated gene
NUP188	Sinorhizobium_meliloti positively correlated gene
SRSF3	Sinorhizobium_meliloti positively correlated gene
PPAN-P2RY11	Sinorhizobium_meliloti positively correlated gene
FBXL14	Sinorhizobium_meliloti positively correlated gene
HDGF	Sinorhizobium_meliloti positively correlated gene
TRMT6	Sinorhizobium_meliloti positively correlated gene
TUBGCP2	Sinorhizobium_meliloti positively correlated gene
GATAD2A	Sinorhizobium_meliloti positively correlated gene
GP1BA	Sinorhizobium_meliloti positively correlated gene
ZNF426	Sinorhizobium_meliloti positively correlated gene
GON7	Sinorhizobium_meliloti positively correlated gene
THOC5	Sinorhizobium_meliloti positively correlated gene
SARNP	Sinorhizobium_meliloti positively correlated gene
MUS81	Sinorhizobium_meliloti positively correlated gene
ARHGEF39	Sinorhizobium_meliloti positively correlated gene
KIF18A	Sinorhizobium_meliloti positively correlated gene
TMBIM4	Sinorhizobium_meliloti positively correlated gene
KNL1	Sinorhizobium_meliloti positively correlated gene
STK10	Sinorhizobium_meliloti positively correlated gene
USP44	Sinorhizobium_meliloti positively correlated gene
EIF5B	Sinorhizobium_meliloti positively correlated gene
RRP8	Sinorhizobium_meliloti positively correlated gene
SFPQ	Sinorhizobium_meliloti positively correlated gene
ZBTB1	Sinorhizobium_meliloti positively correlated gene
TEDC2	Sinorhizobium_meliloti positively correlated gene
HMG20A	Sinorhizobium_meliloti positively correlated gene
EDRF1	Sinorhizobium_meliloti positively correlated gene
ZC3H4	Sinorhizobium_meliloti positively correlated gene
H2AZ2	Sinorhizobium_meliloti positively correlated gene
TAF5	Sinorhizobium_meliloti positively correlated gene
SSBP3	Sinorhizobium_meliloti positively correlated gene
INCENP	Sinorhizobium_meliloti positively correlated gene
PUM3	Sinorhizobium_meliloti positively correlated gene
SMARCAD1	Sinorhizobium_meliloti positively correlated gene
DYRK1A	Sinorhizobium_meliloti positively correlated gene
C21orf91	Sinorhizobium_meliloti positively correlated gene
CNOT6	Sinorhizobium_meliloti positively correlated gene
CLN6	Sinorhizobium_meliloti positively correlated gene
TSSK6	Sinorhizobium_meliloti positively correlated gene
RFX1	Sinorhizobium_meliloti positively correlated gene
CDK11A	Sinorhizobium_meliloti positively correlated gene
WDR83	Sinorhizobium_meliloti positively correlated gene
LARP1	Sinorhizobium_meliloti positively correlated gene
CCDC174	Sinorhizobium_meliloti positively correlated gene
CASP8AP2	Sinorhizobium_meliloti positively correlated gene
PWWP3A	Sinorhizobium_meliloti positively correlated gene
POLN	Sinorhizobium_meliloti positively correlated gene
SNRPD3	Sinorhizobium_meliloti positively correlated gene
POLD1	Sinorhizobium_meliloti positively correlated gene
TARDBP	Sinorhizobium_meliloti positively correlated gene
STRADA	Sinorhizobium_meliloti positively correlated gene
INTS12	Sinorhizobium_meliloti positively correlated gene
PHF10	Sinorhizobium_meliloti positively correlated gene
RNPS1	Sinorhizobium_meliloti positively correlated gene
GINS2	Sinorhizobium_meliloti positively correlated gene
TRMT5	Sinorhizobium_meliloti positively correlated gene
NRF1	Sinorhizobium_meliloti positively correlated gene
ALG8	Sinorhizobium_meliloti positively correlated gene
FEM1C	Sinorhizobium_meliloti positively correlated gene
DCAF15	Sinorhizobium_meliloti positively correlated gene
MGAT2	Sinorhizobium_meliloti positively correlated gene
DDX21	Sinorhizobium_meliloti positively correlated gene
CORO1B	Sinorhizobium_meliloti positively correlated gene
DGCR8	Sinorhizobium_meliloti positively correlated gene
CDAN1	Sinorhizobium_meliloti positively correlated gene
GMNN	Sinorhizobium_meliloti positively correlated gene
EXOSC1	Sinorhizobium_meliloti positively correlated gene
FANCI	Sinorhizobium_meliloti positively correlated gene
AP4B1	Sinorhizobium_meliloti positively correlated gene
DESI2	Sinorhizobium_meliloti positively correlated gene
CENPE	Sinorhizobium_meliloti positively correlated gene
CIP2A	Sinorhizobium_meliloti positively correlated gene
EIF2S2	Sinorhizobium_meliloti positively correlated gene
UBE2I	Sinorhizobium_meliloti positively correlated gene
SPDL1	Sinorhizobium_meliloti positively correlated gene
ZNF507	Sinorhizobium_meliloti positively correlated gene
RANBP2	Sinorhizobium_meliloti positively correlated gene
USP25	Sinorhizobium_meliloti positively correlated gene
FBRS	Sinorhizobium_meliloti positively correlated gene
EDEM2	Sinorhizobium_meliloti positively correlated gene
GTF2H3	Sinorhizobium_meliloti positively correlated gene
PUS3	Sinorhizobium_meliloti positively correlated gene
NFKBIB	Sinorhizobium_meliloti positively correlated gene
BBS12	Sinorhizobium_meliloti positively correlated gene
ERCC6	Sinorhizobium_meliloti positively correlated gene
CDC16	Sinorhizobium_meliloti positively correlated gene
XPO6	Sinorhizobium_meliloti positively correlated gene
ZW10	Sinorhizobium_meliloti positively correlated gene
SLC25A28	Sinorhizobium_meliloti positively correlated gene
YJU2B	Sinorhizobium_meliloti positively correlated gene
STK4	Sinorhizobium_meliloti positively correlated gene
WDR5	Sinorhizobium_meliloti positively correlated gene
CPSF3	Sinorhizobium_meliloti positively correlated gene
PTBP3	Sinorhizobium_meliloti positively correlated gene
GTPBP4	Sinorhizobium_meliloti positively correlated gene
PDS5A	Sinorhizobium_meliloti positively correlated gene
TTC37	Sinorhizobium_meliloti positively correlated gene
RPL22L1	Sinorhizobium_meliloti positively correlated gene
ARHGAP19-SLIT1	Sinorhizobium_meliloti positively correlated gene
WRAP53	Sinorhizobium_meliloti positively correlated gene
NCOA4	Sinorhizobium_meliloti positively correlated gene
ATAD2B	Sinorhizobium_meliloti positively correlated gene
DDX56	Sinorhizobium_meliloti positively correlated gene
ERICH1	Sinorhizobium_meliloti positively correlated gene
TOX4	Sinorhizobium_meliloti positively correlated gene
EEF1AKMT4	Sinorhizobium_meliloti positively correlated gene
TNPO1	Sinorhizobium_meliloti positively correlated gene
CNTROB	Sinorhizobium_meliloti positively correlated gene
ASF1B	Sinorhizobium_meliloti positively correlated gene
BCAS2	Sinorhizobium_meliloti positively correlated gene
APEX1	Sinorhizobium_meliloti positively correlated gene
PPP2R5C	Sinorhizobium_meliloti positively correlated gene
CCDC115	Sinorhizobium_meliloti positively correlated gene
MTIF3	Sinorhizobium_meliloti positively correlated gene
ZNF217	Sinorhizobium_meliloti positively correlated gene
FGFR1OP2	Sinorhizobium_meliloti positively correlated gene
BRD7	Sinorhizobium_meliloti positively correlated gene
C1orf74	Sinorhizobium_meliloti positively correlated gene
NDC1	Sinorhizobium_meliloti positively correlated gene
WDR74	Sinorhizobium_meliloti positively correlated gene
CCDC88B	Sinorhizobium_meliloti positively correlated gene
R3HCC1L	Sinorhizobium_meliloti positively correlated gene
CDC73	Sinorhizobium_meliloti positively correlated gene
TXK	Sinorhizobium_meliloti positively correlated gene
NSUN6	Sinorhizobium_meliloti positively correlated gene
TRIM33	Sinorhizobium_meliloti positively correlated gene
CCDC77	Sinorhizobium_meliloti positively correlated gene
CBFB	Sinorhizobium_meliloti positively correlated gene
NAP1L1	Sinorhizobium_meliloti positively correlated gene
ABT1	Sinorhizobium_meliloti positively correlated gene
SMG9	Sinorhizobium_meliloti positively correlated gene
PAFAH1B3	Sinorhizobium_meliloti positively correlated gene
ELOA	Sinorhizobium_meliloti positively correlated gene
KIZ	Sinorhizobium_meliloti positively correlated gene
EPSTI1	Sinorhizobium_meliloti positively correlated gene
DHX29	Sinorhizobium_meliloti positively correlated gene
ATXN3L	Sinorhizobium_meliloti positively correlated gene
NECAP2	Sinorhizobium_meliloti positively correlated gene
PTPN18	Sinorhizobium_meliloti positively correlated gene
CTDP1	Sinorhizobium_meliloti positively correlated gene
ZNF526	Sinorhizobium_meliloti positively correlated gene
TNFAIP8L2	Sinorhizobium_meliloti positively correlated gene
DBF4	Sinorhizobium_meliloti positively correlated gene
NEDD1	Sinorhizobium_meliloti positively correlated gene
ANAPC10	Sinorhizobium_meliloti positively correlated gene
SMIM8	Sinorhizobium_meliloti positively correlated gene
NR2C2	Sinorhizobium_meliloti positively correlated gene
PPM1B	Sinorhizobium_meliloti positively correlated gene
FAM76A	Sinorhizobium_meliloti positively correlated gene
RAN	Sinorhizobium_meliloti positively correlated gene
PRR14L	Sinorhizobium_meliloti positively correlated gene
MRTFA	Sinorhizobium_meliloti positively correlated gene
INTS14	Sinorhizobium_meliloti positively correlated gene
EMG1	Sinorhizobium_meliloti positively correlated gene
GAK	Sinorhizobium_meliloti positively correlated gene
CSTF1	Sinorhizobium_meliloti positively correlated gene
KRCC1	Sinorhizobium_meliloti positively correlated gene
PRKRIP1	Sinorhizobium_meliloti positively correlated gene
RBMXL1	Sinorhizobium_meliloti positively correlated gene
FIZ1	Sinorhizobium_meliloti positively correlated gene
LIMD2	Sinorhizobium_meliloti positively correlated gene
DCAF4	Sinorhizobium_meliloti positively correlated gene
CHTF18	Sinorhizobium_meliloti positively correlated gene
TAF1C	Sinorhizobium_meliloti positively correlated gene
NMD3	Sinorhizobium_meliloti positively correlated gene
NEMF	Sinorhizobium_meliloti positively correlated gene
SNRPD1	Sinorhizobium_meliloti positively correlated gene
SMPD4	Sinorhizobium_meliloti positively correlated gene
GNL2	Sinorhizobium_meliloti positively correlated gene
L3MBTL2	Sinorhizobium_meliloti positively correlated gene
JMJD6	Sinorhizobium_meliloti positively correlated gene
DGKA	Sinorhizobium_meliloti positively correlated gene
TPM3	Sinorhizobium_meliloti positively correlated gene
SBNO1	Sinorhizobium_meliloti positively correlated gene
SEC13	Sinorhizobium_meliloti positively correlated gene
SNORD58B	Sinorhizobium_meliloti positively correlated gene
MASTL	Sinorhizobium_meliloti positively correlated gene
LIN37	Sinorhizobium_meliloti positively correlated gene
KIF24	Sinorhizobium_meliloti positively correlated gene
RAD51	Sinorhizobium_meliloti positively correlated gene
DONSON	Sinorhizobium_meliloti positively correlated gene
PPM1D	Sinorhizobium_meliloti positively correlated gene
LENG8	Sinorhizobium_meliloti positively correlated gene
CCDC117	Sinorhizobium_meliloti positively correlated gene
PKMYT1	Sinorhizobium_meliloti positively correlated gene
SCARNA12	Sinorhizobium_meliloti positively correlated gene
ANKHD1	Sinorhizobium_meliloti positively correlated gene
TRIM24	Sinorhizobium_meliloti positively correlated gene
VPS37B	Sinorhizobium_meliloti positively correlated gene
ARHGAP12	Sinorhizobium_meliloti positively correlated gene
API5	Sinorhizobium_meliloti positively correlated gene
CENPQ	Sinorhizobium_meliloti positively correlated gene
KAT7	Sinorhizobium_meliloti positively correlated gene
SKA3	Sinorhizobium_meliloti positively correlated gene
TK2	Sinorhizobium_meliloti positively correlated gene
PANK2	Sinorhizobium_meliloti positively correlated gene
DHX38	Sinorhizobium_meliloti positively correlated gene
TRIM69	Sinorhizobium_meliloti positively correlated gene
MTMR12	Sinorhizobium_meliloti positively correlated gene
UBE2E1	Sinorhizobium_meliloti positively correlated gene
KPNA5	Sinorhizobium_meliloti positively correlated gene
LRRC52	Sinorhizobium_meliloti positively correlated gene
PTRH2	Sinorhizobium_meliloti positively correlated gene
BMS1	Sinorhizobium_meliloti positively correlated gene
DENND1B	Sinorhizobium_meliloti positively correlated gene
SERTAD2	Sinorhizobium_meliloti positively correlated gene
ITPRIPL1	Sinorhizobium_meliloti positively correlated gene
CACTIN	Sinorhizobium_meliloti positively correlated gene
MYBBP1A	Sinorhizobium_meliloti positively correlated gene
FRG1	Sinorhizobium_meliloti positively correlated gene
BUD23	Sinorhizobium_meliloti positively correlated gene
NFYA	Sinorhizobium_meliloti positively correlated gene
AKAP17A	Sinorhizobium_meliloti positively correlated gene
C9orf40	Sinorhizobium_meliloti positively correlated gene
MED27	Sinorhizobium_meliloti positively correlated gene
LIG4	Sinorhizobium_meliloti positively correlated gene
UHRF2	Sinorhizobium_meliloti positively correlated gene
RBM4B	Sinorhizobium_meliloti positively correlated gene
PTGES3	Sinorhizobium_meliloti positively correlated gene
E2F2	Sinorhizobium_meliloti positively correlated gene
DDX6	Sinorhizobium_meliloti positively correlated gene
AP3B1	Sinorhizobium_meliloti positively correlated gene
SIN3B	Sinorhizobium_meliloti positively correlated gene
POM121	Sinorhizobium_meliloti positively correlated gene
MPHOSPH9	Sinorhizobium_meliloti positively correlated gene
MYNN	Sinorhizobium_meliloti positively correlated gene
DNAJC8	Sinorhizobium_meliloti positively correlated gene
AGBL5	Sinorhizobium_meliloti positively correlated gene
TTLL13P	Sinorhizobium_meliloti positively correlated gene
RHOH	Sinorhizobium_meliloti positively correlated gene
ISG20	Sinorhizobium_meliloti positively correlated gene
DERPC	Sinorhizobium_meliloti positively correlated gene
LTN1	Sinorhizobium_meliloti positively correlated gene
CSPP1	Sinorhizobium_meliloti positively correlated gene
UPF1	Sinorhizobium_meliloti positively correlated gene
PRDM10	Sinorhizobium_meliloti positively correlated gene
PPIH	Sinorhizobium_meliloti positively correlated gene
EME1	Sinorhizobium_meliloti positively correlated gene
CCNE2	Sinorhizobium_meliloti positively correlated gene
WDR90	Sinorhizobium_meliloti positively correlated gene
SYNRG	Sinorhizobium_meliloti positively correlated gene
FIGNL1	Sinorhizobium_meliloti positively correlated gene
ZBED4	Sinorhizobium_meliloti positively correlated gene
WDR36	Sinorhizobium_meliloti positively correlated gene
TUBGCP3	Sinorhizobium_meliloti positively correlated gene
PRPF6	Sinorhizobium_meliloti positively correlated gene
GPATCH3	Sinorhizobium_meliloti positively correlated gene
STX5	Sinorhizobium_meliloti positively correlated gene
AP1M1	Sinorhizobium_meliloti positively correlated gene
FAM89B	Sinorhizobium_meliloti positively correlated gene
RPS15A	Sinorhizobium_meliloti positively correlated gene
CC2D1B	Sinorhizobium_meliloti positively correlated gene
SAA4	Sinorhizobium_meliloti positively correlated gene
BRIP1	Sinorhizobium_meliloti positively correlated gene
FSIP1	Sinorhizobium_meliloti positively correlated gene
PSMA6	Sinorhizobium_meliloti positively correlated gene
GPBP1L1	Sinorhizobium_meliloti positively correlated gene
RBM5	Sinorhizobium_meliloti positively correlated gene
BRPF1	Sinorhizobium_meliloti positively correlated gene
POU2F1	Sinorhizobium_meliloti positively correlated gene
CCT8	Sinorhizobium_meliloti positively correlated gene
USP15	Sinorhizobium_meliloti positively correlated gene
EAF1	Sinorhizobium_meliloti positively correlated gene
TREML2	Sinorhizobium_meliloti positively correlated gene
SCAF8	Sinorhizobium_meliloti positively correlated gene
ZPBP2	Sinorhizobium_meliloti positively correlated gene
DUT	Sinorhizobium_meliloti positively correlated gene
HPS5	Sinorhizobium_meliloti positively correlated gene
ATIC	Sinorhizobium_meliloti positively correlated gene
PCIF1	Sinorhizobium_meliloti positively correlated gene
RC3H1	Sinorhizobium_meliloti positively correlated gene
MMS22L	Sinorhizobium_meliloti positively correlated gene
DEF6	Sinorhizobium_meliloti positively correlated gene
PPP2R3C	Sinorhizobium_meliloti positively correlated gene
PSMD14	Sinorhizobium_meliloti positively correlated gene
TAF7	Sinorhizobium_meliloti positively correlated gene
DNAJC7	Sinorhizobium_meliloti positively correlated gene
NOC2L	Sinorhizobium_meliloti positively correlated gene
ALKBH4	Sinorhizobium_meliloti positively correlated gene
GTF2E1	Sinorhizobium_meliloti positively correlated gene
CDKN2C	Sinorhizobium_meliloti positively correlated gene
NOC3L	Sinorhizobium_meliloti positively correlated gene
PRPF4B	Sinorhizobium_meliloti positively correlated gene
GIN1	Sinorhizobium_meliloti positively correlated gene
CCT2	Sinorhizobium_meliloti positively correlated gene
ARID4A	Sinorhizobium_meliloti positively correlated gene
SP1	Sinorhizobium_meliloti positively correlated gene
SRSF4	Sinorhizobium_meliloti positively correlated gene
MAU2	Sinorhizobium_meliloti positively correlated gene
TRMT1	Sinorhizobium_meliloti positively correlated gene
GABPB2	Sinorhizobium_meliloti positively correlated gene
OSBPL11	Sinorhizobium_meliloti positively correlated gene
SPIDR	Sinorhizobium_meliloti positively correlated gene
DSCC1	Sinorhizobium_meliloti positively correlated gene
KLHL28	Sinorhizobium_meliloti positively correlated gene
APTX	Sinorhizobium_meliloti positively correlated gene
TAF12	Sinorhizobium_meliloti positively correlated gene
SPCS1	Sinorhizobium_meliloti positively correlated gene
RBBP8	Sinorhizobium_meliloti positively correlated gene
MAP3K3	Sinorhizobium_meliloti positively correlated gene
PAXBP1	Sinorhizobium_meliloti positively correlated gene
ACTR5	Sinorhizobium_meliloti positively correlated gene
MTIF2	Sinorhizobium_meliloti positively correlated gene
KNTC1	Sinorhizobium_meliloti positively correlated gene
XRN2	Sinorhizobium_meliloti positively correlated gene
ZFP41	Sinorhizobium_meliloti positively correlated gene
TRIR	Sinorhizobium_meliloti positively correlated gene
FARSB	Sinorhizobium_meliloti positively correlated gene
SLA2	Sinorhizobium_meliloti positively correlated gene
ORMDL2	Sinorhizobium_meliloti positively correlated gene
CAP1	Sinorhizobium_meliloti positively correlated gene
SURF6	Sinorhizobium_meliloti positively correlated gene
CDK2	Sinorhizobium_meliloti positively correlated gene
HCFC2	Sinorhizobium_meliloti positively correlated gene
MCM2	Sinorhizobium_meliloti positively correlated gene
CD3E	Sinorhizobium_meliloti positively correlated gene
LCORL	Sinorhizobium_meliloti positively correlated gene
WDR53	Sinorhizobium_meliloti positively correlated gene
SLX4	Sinorhizobium_meliloti positively correlated gene
POP4	Sinorhizobium_meliloti positively correlated gene
CCT7	Sinorhizobium_meliloti positively correlated gene
RAD23A	Sinorhizobium_meliloti positively correlated gene
SF3B3	Sinorhizobium_meliloti positively correlated gene
SPATA1	Sinorhizobium_meliloti positively correlated gene
GLIPR1	Sinorhizobium_meliloti positively correlated gene
XRCC3	Sinorhizobium_meliloti positively correlated gene
CCNB1IP1	Sinorhizobium_meliloti positively correlated gene
DLGAP5	Sinorhizobium_meliloti positively correlated gene
EP300	Sinorhizobium_meliloti positively correlated gene
DNMT3B	Sinorhizobium_meliloti positively correlated gene
SLC4A7	Sinorhizobium_meliloti positively correlated gene
LARP7	Sinorhizobium_meliloti positively correlated gene
GRAMD1A	Sinorhizobium_meliloti positively correlated gene
E2F8	Sinorhizobium_meliloti positively correlated gene
RECQL	Sinorhizobium_meliloti positively correlated gene
NPLOC4	Sinorhizobium_meliloti positively correlated gene
FANCL	Sinorhizobium_meliloti positively correlated gene
PBRM1	Sinorhizobium_meliloti positively correlated gene
CYB5D1	Sinorhizobium_meliloti positively correlated gene
PPIL4	Sinorhizobium_meliloti positively correlated gene
YOD1	Sinorhizobium_meliloti positively correlated gene
RABGAP1L	Sinorhizobium_meliloti positively correlated gene
IL18BP	Sinorhizobium_meliloti positively correlated gene
MACROH2A1	Sinorhizobium_meliloti positively correlated gene
KIF15	Sinorhizobium_meliloti positively correlated gene
BLZF1	Sinorhizobium_meliloti positively correlated gene
GAR1	Sinorhizobium_meliloti positively correlated gene
MRPL32	Sinorhizobium_meliloti positively correlated gene
PNPLA7	Sinorhizobium_meliloti positively correlated gene
JRK	Sinorhizobium_meliloti positively correlated gene
HIVEP1	Sinorhizobium_meliloti positively correlated gene
TTI1	Sinorhizobium_meliloti positively correlated gene
KDM3B	Sinorhizobium_meliloti positively correlated gene
ARIH2	Sinorhizobium_meliloti positively correlated gene
SMC6	Sinorhizobium_meliloti positively correlated gene
MRPS18C	Sinorhizobium_meliloti positively correlated gene
RPL3	Sinorhizobium_meliloti positively correlated gene
CEP89	Sinorhizobium_meliloti positively correlated gene
SP2	Sinorhizobium_meliloti positively correlated gene
MIS12	Sinorhizobium_meliloti positively correlated gene
EMSY	Sinorhizobium_meliloti positively correlated gene
RFC5	Sinorhizobium_meliloti positively correlated gene
GATAD2B	Sinorhizobium_meliloti positively correlated gene
FOXM1	Sinorhizobium_meliloti positively correlated gene
RNASET2	Sinorhizobium_meliloti positively correlated gene
UBE2J2	Sinorhizobium_meliloti positively correlated gene
CHD2	Sinorhizobium_meliloti positively correlated gene
RHNO1	Sinorhizobium_meliloti positively correlated gene
CCDC34	Sinorhizobium_meliloti positively correlated gene
SINHCAF	Sinorhizobium_meliloti positively correlated gene
SUCO	Sinorhizobium_meliloti positively correlated gene
ZNF410	Sinorhizobium_meliloti positively correlated gene
CORO7-PAM16	Sinorhizobium_meliloti positively correlated gene
LSM8	Sinorhizobium_meliloti positively correlated gene
OFD1	Sinorhizobium_meliloti positively correlated gene
PARP11	Sinorhizobium_meliloti positively correlated gene
GTF3C3	Sinorhizobium_meliloti positively correlated gene
AKAP8L	Sinorhizobium_meliloti positively correlated gene
ZBTB24	Sinorhizobium_meliloti positively correlated gene
UTP15	Sinorhizobium_meliloti positively correlated gene
MIPOL1	Sinorhizobium_meliloti positively correlated gene
TBCE	Sinorhizobium_meliloti positively correlated gene
GTF3A	Sinorhizobium_meliloti positively correlated gene
BRAP	Sinorhizobium_meliloti positively correlated gene
TEDC1	Sinorhizobium_meliloti positively correlated gene
MYO9B	Sinorhizobium_meliloti positively correlated gene
RAB35	Sinorhizobium_meliloti positively correlated gene
YLPM1	Sinorhizobium_meliloti positively correlated gene
NIP7	Sinorhizobium_meliloti positively correlated gene
BRD1	Sinorhizobium_meliloti positively correlated gene
ERCC2	Sinorhizobium_meliloti positively correlated gene
AKIRIN2	Sinorhizobium_meliloti positively correlated gene
NLE1	Sinorhizobium_meliloti positively correlated gene
URB2	Sinorhizobium_meliloti positively correlated gene
METTL16	Sinorhizobium_meliloti positively correlated gene
ARL6IP6	Sinorhizobium_meliloti positively correlated gene
SSNA1	Sinorhizobium_meliloti positively correlated gene
SLC25A2	Sinorhizobium_meliloti positively correlated gene
CDCA2	Sinorhizobium_meliloti positively correlated gene
TBC1D20	Sinorhizobium_meliloti positively correlated gene
TTI2	Sinorhizobium_meliloti positively correlated gene
CGGBP1	Sinorhizobium_meliloti positively correlated gene
CENPT	Sinorhizobium_meliloti positively correlated gene
GTF2H2	Sinorhizobium_meliloti positively correlated gene
WDR38	Sinorhizobium_meliloti positively correlated gene
CDK5RAP3	Sinorhizobium_meliloti positively correlated gene
SF3A2	Sinorhizobium_meliloti positively correlated gene
CDC14A	Sinorhizobium_meliloti positively correlated gene
SESN3	Sinorhizobium_meliloti positively correlated gene
PHF12	Sinorhizobium_meliloti positively correlated gene
TGIF2	Sinorhizobium_meliloti positively correlated gene
PRPF8	Sinorhizobium_meliloti positively correlated gene
PINX1	Sinorhizobium_meliloti positively correlated gene
NUP214	Sinorhizobium_meliloti positively correlated gene
TIMELESS	Sinorhizobium_meliloti positively correlated gene
ORC6	Sinorhizobium_meliloti positively correlated gene
C2orf68	Sinorhizobium_meliloti positively correlated gene
LRRC40	Sinorhizobium_meliloti positively correlated gene
RNF138	Sinorhizobium_meliloti positively correlated gene
C2orf76	Sinorhizobium_meliloti positively correlated gene
TTC27	Sinorhizobium_meliloti positively correlated gene
TUT1	Sinorhizobium_meliloti positively correlated gene
NSMCE2	Sinorhizobium_meliloti positively correlated gene
ZNF513	Sinorhizobium_meliloti positively correlated gene
TNPO3	Sinorhizobium_meliloti positively correlated gene
HNRNPH1	Sinorhizobium_meliloti positively correlated gene
PWP1	Sinorhizobium_meliloti positively correlated gene
ZNF830	Sinorhizobium_meliloti positively correlated gene
GPR18	Sinorhizobium_meliloti positively correlated gene
UBE2S	Sinorhizobium_meliloti positively correlated gene
SLF2	Sinorhizobium_meliloti positively correlated gene
SMN2	Sinorhizobium_meliloti positively correlated gene
MCM5	Sinorhizobium_meliloti positively correlated gene
MSH6	Sinorhizobium_meliloti positively correlated gene
ADAL	Sinorhizobium_meliloti positively correlated gene
CASC3	Sinorhizobium_meliloti positively correlated gene
CEP350	Sinorhizobium_meliloti positively correlated gene
JAK2	Sinorhizobium_meliloti positively correlated gene
H2AX	Sinorhizobium_meliloti positively correlated gene
DRG1	Sinorhizobium_meliloti positively correlated gene
RNF123	Sinorhizobium_meliloti positively correlated gene
RPL23A	Sinorhizobium_meliloti positively correlated gene
DMXL1	Sinorhizobium_meliloti positively correlated gene
PSMB1	Sinorhizobium_meliloti positively correlated gene
CLN3	Sinorhizobium_meliloti positively correlated gene
XAB2	Sinorhizobium_meliloti positively correlated gene
XPA	Sinorhizobium_meliloti positively correlated gene
BCL7C	Sinorhizobium_meliloti positively correlated gene
POLR2A	Sinorhizobium_meliloti positively correlated gene
PMAIP1	Sinorhizobium_meliloti positively correlated gene
PDE6B	Sinorhizobium_meliloti positively correlated gene
CEP41	Sinorhizobium_meliloti positively correlated gene
CEACAM18	Sinorhizobium_meliloti positively correlated gene
NSUN5	Sinorhizobium_meliloti positively correlated gene
STKLD1	Sinorhizobium_meliloti positively correlated gene
GTPBP1	Sinorhizobium_meliloti positively correlated gene
TRMT13	Sinorhizobium_meliloti positively correlated gene
RHBDD1	Sinorhizobium_meliloti positively correlated gene
CDV3	Sinorhizobium_meliloti positively correlated gene
B3GALT4	Sinorhizobium_meliloti positively correlated gene
TRMO	Sinorhizobium_meliloti positively correlated gene
FAM98C	Sinorhizobium_meliloti positively correlated gene
LRRC47	Sinorhizobium_meliloti positively correlated gene
BUD31	Sinorhizobium_meliloti positively correlated gene
BRF1	Sinorhizobium_meliloti positively correlated gene
DTL	Sinorhizobium_meliloti positively correlated gene
HSPBAP1	Sinorhizobium_meliloti positively correlated gene
HERPUD2	Sinorhizobium_meliloti positively correlated gene
ABCF1	Sinorhizobium_meliloti positively correlated gene
RNF10	Sinorhizobium_meliloti positively correlated gene
RPLP1	Sinorhizobium_meliloti positively correlated gene
CDKN3	Sinorhizobium_meliloti positively correlated gene
RFX7	Sinorhizobium_meliloti positively correlated gene
USPL1	Sinorhizobium_meliloti positively correlated gene
RAB40C	Sinorhizobium_meliloti positively correlated gene
AEN	Sinorhizobium_meliloti positively correlated gene
RBM45	Sinorhizobium_meliloti positively correlated gene
MYBL2	Sinorhizobium_meliloti positively correlated gene
BCL2L14	Sinorhizobium_meliloti positively correlated gene
TESK2	Sinorhizobium_meliloti positively correlated gene
BEST1	Sinorhizobium_meliloti positively correlated gene
CEP44	Sinorhizobium_meliloti positively correlated gene
ZNF397	Sinorhizobium_meliloti positively correlated gene
TXNL4B	Sinorhizobium_meliloti positively correlated gene
KPNA4	Sinorhizobium_meliloti positively correlated gene
GABPA	Sinorhizobium_meliloti positively correlated gene
STK17B	Sinorhizobium_meliloti positively correlated gene
ZNF518A	Sinorhizobium_meliloti positively correlated gene
PTP4A2	Sinorhizobium_meliloti positively correlated gene
INO80	Sinorhizobium_meliloti positively correlated gene
PHF8	Sinorhizobium_meliloti positively correlated gene
SKAP1	Sinorhizobium_meliloti positively correlated gene
POLDIP3	Sinorhizobium_meliloti positively correlated gene
EEFSEC	Sinorhizobium_meliloti positively correlated gene
BRIX1	Sinorhizobium_meliloti positively correlated gene
DDIAS	Sinorhizobium_meliloti positively correlated gene
SPC24	Sinorhizobium_meliloti positively correlated gene
RALGPS2	Sinorhizobium_meliloti positively correlated gene
PRR11	Sinorhizobium_meliloti positively correlated gene
SNORD38B	Sinorhizobium_meliloti positively correlated gene
CCDC9	Sinorhizobium_meliloti positively correlated gene
SSR1	Sinorhizobium_meliloti positively correlated gene
YBX1	Sinorhizobium_meliloti positively correlated gene
UBE2Q1	Sinorhizobium_meliloti positively correlated gene
RNF111	Sinorhizobium_meliloti positively correlated gene
CSNK1G1	Sinorhizobium_meliloti positively correlated gene
GANC	Sinorhizobium_meliloti positively correlated gene
AIF1	Sinorhizobium_meliloti positively correlated gene
KIF20A	Sinorhizobium_meliloti positively correlated gene
YTHDC2	Sinorhizobium_meliloti positively correlated gene
ZNF570	Sinorhizobium_meliloti positively correlated gene
TMEM131L	Sinorhizobium_meliloti positively correlated gene
USP42	Sinorhizobium_meliloti positively correlated gene
PCNT	Sinorhizobium_meliloti positively correlated gene
RANBP3	Sinorhizobium_meliloti positively correlated gene
CCDC137	Sinorhizobium_meliloti positively correlated gene
TAX1BP1	Sinorhizobium_meliloti positively correlated gene
POGZ	Sinorhizobium_meliloti positively correlated gene
MMP9	Sinorhizobium_meliloti positively correlated gene
TRA2A	Sinorhizobium_meliloti positively correlated gene
SMAD2	Sinorhizobium_meliloti positively correlated gene
DCAF13	Sinorhizobium_meliloti positively correlated gene
MRPL39	Sinorhizobium_meliloti positively correlated gene
U2SURP	Sinorhizobium_meliloti positively correlated gene
TPP2	Sinorhizobium_meliloti positively correlated gene
ANAPC1	Sinorhizobium_meliloti positively correlated gene
UBE2G2	Sinorhizobium_meliloti positively correlated gene
PAN2	Sinorhizobium_meliloti positively correlated gene
BATF	Sinorhizobium_meliloti positively correlated gene
ELP5	Sinorhizobium_meliloti positively correlated gene
CD8B	Sinorhizobium_meliloti positively correlated gene
BIRC5	Sinorhizobium_meliloti positively correlated gene
CCNDBP1	Sinorhizobium_meliloti positively correlated gene
CLNS1A	Sinorhizobium_meliloti positively correlated gene
SNRPB	Sinorhizobium_meliloti positively correlated gene
UBAP2	Sinorhizobium_meliloti positively correlated gene
PLK1	Sinorhizobium_meliloti positively correlated gene
NSD3	Sinorhizobium_meliloti positively correlated gene
DCUN1D1	Sinorhizobium_meliloti positively correlated gene
TLE3	Sinorhizobium_meliloti positively correlated gene
VCPIP1	Sinorhizobium_meliloti positively correlated gene
CCDC18	Sinorhizobium_meliloti positively correlated gene
TMEM39B	Sinorhizobium_meliloti positively correlated gene
PPHLN1	Sinorhizobium_meliloti positively correlated gene
RP9	Sinorhizobium_meliloti positively correlated gene
PIM1	Sinorhizobium_meliloti positively correlated gene
RPS6KA1	Sinorhizobium_meliloti positively correlated gene
USP3	Sinorhizobium_meliloti positively correlated gene
STIM1	Sinorhizobium_meliloti positively correlated gene
TASOR	Sinorhizobium_meliloti positively correlated gene
RPS27L	Sinorhizobium_meliloti positively correlated gene
RPP30	Sinorhizobium_meliloti positively correlated gene
HSPA4	Sinorhizobium_meliloti positively correlated gene
PSMB4	Sinorhizobium_meliloti positively correlated gene
SLC16A6	Sinorhizobium_meliloti positively correlated gene
DCP1B	Sinorhizobium_meliloti positively correlated gene
INPP5K	Sinorhizobium_meliloti positively correlated gene
HNRNPA1	Sinorhizobium_meliloti positively correlated gene
ANKZF1	Sinorhizobium_meliloti positively correlated gene
AURKA	Sinorhizobium_meliloti positively correlated gene
C3orf38	Sinorhizobium_meliloti positively correlated gene
VIRMA	Sinorhizobium_meliloti positively correlated gene
GINS3	Sinorhizobium_meliloti positively correlated gene
SETSIP	Sinorhizobium_meliloti positively correlated gene
DPF2	Sinorhizobium_meliloti positively correlated gene
GTSE1	Sinorhizobium_meliloti positively correlated gene
DDX47	Sinorhizobium_meliloti positively correlated gene
IQCC	Sinorhizobium_meliloti positively correlated gene
CBWD3	Sinorhizobium_meliloti positively correlated gene
MGAT1	Sinorhizobium_meliloti positively correlated gene
CKLF	Sinorhizobium_meliloti positively correlated gene
CCT3	Sinorhizobium_meliloti positively correlated gene
EZH2	Sinorhizobium_meliloti positively correlated gene
MDM2	Sinorhizobium_meliloti positively correlated gene
SREK1IP1	Sinorhizobium_meliloti positively correlated gene
ARHGAP11A	Sinorhizobium_meliloti positively correlated gene
PCGF6	Sinorhizobium_meliloti positively correlated gene
UXS1	Sinorhizobium_meliloti positively correlated gene
RNF2	Sinorhizobium_meliloti positively correlated gene
TTF2	Sinorhizobium_meliloti positively correlated gene
RNPC3	Sinorhizobium_meliloti positively correlated gene
CCR7	Sinorhizobium_meliloti positively correlated gene
LIG3	Sinorhizobium_meliloti positively correlated gene
TOMM22	Sinorhizobium_meliloti positively correlated gene
MED15	Sinorhizobium_meliloti positively correlated gene
INTS8	Sinorhizobium_meliloti positively correlated gene
GTF2H1	Sinorhizobium_meliloti positively correlated gene
GTF2E2	Sinorhizobium_meliloti positively correlated gene
TRIP4	Sinorhizobium_meliloti positively correlated gene
ADPRM	Sinorhizobium_meliloti positively correlated gene
BRF2	Sinorhizobium_meliloti positively correlated gene
MIEF1	Sinorhizobium_meliloti positively correlated gene
ZFAND6	Sinorhizobium_meliloti positively correlated gene
MRTO4	Sinorhizobium_meliloti positively correlated gene
ARGLU1	Sinorhizobium_meliloti positively correlated gene
DDB2	Sinorhizobium_meliloti positively correlated gene
TXNDC11	Sinorhizobium_meliloti positively correlated gene
UTP11	Sinorhizobium_meliloti positively correlated gene
SNORD5	Sinorhizobium_meliloti positively correlated gene
ARID1A	Sinorhizobium_meliloti positively correlated gene
CCNF	Sinorhizobium_meliloti positively correlated gene
CHTOP	Sinorhizobium_meliloti positively correlated gene
WRN	Sinorhizobium_meliloti positively correlated gene
CPSF1	Sinorhizobium_meliloti positively correlated gene
ZZEF1	Sinorhizobium_meliloti positively correlated gene
HDDC2	Sinorhizobium_meliloti positively correlated gene
CD8A	Sinorhizobium_meliloti positively correlated gene
CD226	Sinorhizobium_meliloti positively correlated gene
BCLAF3	Sinorhizobium_meliloti positively correlated gene
NFATC3	Sinorhizobium_meliloti positively correlated gene
PIAS2	Sinorhizobium_meliloti positively correlated gene
GEMIN2	Sinorhizobium_meliloti positively correlated gene
FASTKD5	Sinorhizobium_meliloti positively correlated gene
PDCD11	Sinorhizobium_meliloti positively correlated gene
ZC3H3	Sinorhizobium_meliloti positively correlated gene
ZC3HC1	Sinorhizobium_meliloti positively correlated gene
ACTB	Sinorhizobium_meliloti positively correlated gene
CWC22	Sinorhizobium_meliloti positively correlated gene
FAM13B	Sinorhizobium_meliloti positively correlated gene
USP12	Sinorhizobium_meliloti positively correlated gene
DNTTIP2	Sinorhizobium_meliloti positively correlated gene
POLQ	Sinorhizobium_meliloti positively correlated gene
RAB8B	Sinorhizobium_meliloti positively correlated gene
GRWD1	Sinorhizobium_meliloti positively correlated gene
MMS19	Sinorhizobium_meliloti positively correlated gene
TCP1	Sinorhizobium_meliloti positively correlated gene
INTS7	Sinorhizobium_meliloti positively correlated gene
ZNF451	Sinorhizobium_meliloti positively correlated gene
CCDC62	Sinorhizobium_meliloti positively correlated gene
GTF2B	Sinorhizobium_meliloti positively correlated gene
REXO1	Sinorhizobium_meliloti positively correlated gene
METTL21A	Sinorhizobium_meliloti positively correlated gene
DUSP16	Sinorhizobium_meliloti positively correlated gene
RPIA	Sinorhizobium_meliloti positively correlated gene
POLR1A	Sinorhizobium_meliloti positively correlated gene
KDM7A	Sinorhizobium_meliloti positively correlated gene
TUBE1	Sinorhizobium_meliloti positively correlated gene
AMBRA1	Sinorhizobium_meliloti positively correlated gene
SYNE3	Sinorhizobium_meliloti positively correlated gene
C4orf33	Sinorhizobium_meliloti positively correlated gene
USP21	Sinorhizobium_meliloti positively correlated gene
CSRNP1	Sinorhizobium_meliloti positively correlated gene
NCOR1	Sinorhizobium_meliloti positively correlated gene
LAT	Sinorhizobium_meliloti positively correlated gene
ABCC1	Sinorhizobium_meliloti positively correlated gene
GDI2	Sinorhizobium_meliloti positively correlated gene
CDCA8	Sinorhizobium_meliloti positively correlated gene
SPHK1	Sinorhizobium_meliloti positively correlated gene
AGO2	Sinorhizobium_meliloti positively correlated gene
LY75-CD302	Sinorhizobium_meliloti positively correlated gene
AIMP1	Sinorhizobium_meliloti positively correlated gene
ENKD1	Sinorhizobium_meliloti positively correlated gene
MYG1	Sinorhizobium_meliloti positively correlated gene
CRKL	Sinorhizobium_meliloti positively correlated gene
SNX5	Sinorhizobium_meliloti positively correlated gene
ING2	Sinorhizobium_meliloti positively correlated gene
VPS26A	Sinorhizobium_meliloti positively correlated gene
KMT2C	Sinorhizobium_meliloti positively correlated gene
HNRNPL	Sinorhizobium_meliloti positively correlated gene
NHEJ1	Sinorhizobium_meliloti positively correlated gene
CNBP	Sinorhizobium_meliloti positively correlated gene
SEC23B	Sinorhizobium_meliloti positively correlated gene
NMT1	Sinorhizobium_meliloti positively correlated gene
WDR25	Sinorhizobium_meliloti positively correlated gene
GSE1	Sinorhizobium_meliloti positively correlated gene
ZNF672	Sinorhizobium_meliloti positively correlated gene
CDC23	Sinorhizobium_meliloti positively correlated gene
STK38	Sinorhizobium_meliloti positively correlated gene
PPP6C	Sinorhizobium_meliloti positively correlated gene
DDX41	Sinorhizobium_meliloti positively correlated gene
CUTC	Sinorhizobium_meliloti positively correlated gene
RAP1B	Sinorhizobium_meliloti positively correlated gene
ZFPL1	Sinorhizobium_meliloti positively correlated gene
THEGL	Sinorhizobium_meliloti positively correlated gene
CLASP1	Sinorhizobium_meliloti positively correlated gene
PLK4	Sinorhizobium_meliloti positively correlated gene
PAXIP1	Sinorhizobium_meliloti positively correlated gene
UBXN1	Sinorhizobium_meliloti positively correlated gene
PRPF4	Sinorhizobium_meliloti positively correlated gene
CCN6	Sinorhizobium_meliloti positively correlated gene
MED13	Sinorhizobium_meliloti positively correlated gene
OGA	Sinorhizobium_meliloti positively correlated gene
ZNF638	Sinorhizobium_meliloti positively correlated gene
NELFCD	Sinorhizobium_meliloti positively correlated gene
ZNRD2	Sinorhizobium_meliloti positively correlated gene
EVI2B	Sinorhizobium_meliloti positively correlated gene
JCHAIN	Sinorhizobium_meliloti positively correlated gene
TBC1D1	Sinorhizobium_meliloti positively correlated gene
TRIM59	Sinorhizobium_meliloti positively correlated gene
SMARCD2	Sinorhizobium_meliloti positively correlated gene
GPN2	Sinorhizobium_meliloti positively correlated gene
MED11	Sinorhizobium_meliloti positively correlated gene
WDR3	Sinorhizobium_meliloti positively correlated gene
TBL3	Sinorhizobium_meliloti positively correlated gene
RALY	Sinorhizobium_meliloti positively correlated gene
VASP	Sinorhizobium_meliloti positively correlated gene
USP40	Sinorhizobium_meliloti positively correlated gene
PPP1R14B	Sinorhizobium_meliloti positively correlated gene
KLHL36	Sinorhizobium_meliloti positively correlated gene
USP34	Sinorhizobium_meliloti positively correlated gene
CCNL2	Sinorhizobium_meliloti positively correlated gene
RPL35	Sinorhizobium_meliloti positively correlated gene
KIF20B	Sinorhizobium_meliloti positively correlated gene
ANAPC7	Sinorhizobium_meliloti positively correlated gene
ACAP1	Sinorhizobium_meliloti positively correlated gene
SNRNP48	Sinorhizobium_meliloti positively correlated gene
NCAPG	Sinorhizobium_meliloti positively correlated gene
COG3	Sinorhizobium_meliloti positively correlated gene
MCPH1	Sinorhizobium_meliloti positively correlated gene
SEPTIN9	Sinorhizobium_meliloti positively correlated gene
ABTB1	Sinorhizobium_meliloti positively correlated gene
PHF5A	Sinorhizobium_meliloti positively correlated gene
PARPBP	Sinorhizobium_meliloti positively correlated gene
TBCCD1	Sinorhizobium_meliloti positively correlated gene
SNAPC3	Sinorhizobium_meliloti positively correlated gene
NIFK	Sinorhizobium_meliloti positively correlated gene
RIOK2	Sinorhizobium_meliloti positively correlated gene
DNM2	Sinorhizobium_meliloti positively correlated gene
BORCS8	Sinorhizobium_meliloti positively correlated gene
PPIP5K2	Sinorhizobium_meliloti positively correlated gene
TRIP12	Sinorhizobium_meliloti positively correlated gene
VPS72	Sinorhizobium_meliloti positively correlated gene
DND1	Sinorhizobium_meliloti positively correlated gene
PSMG4	Sinorhizobium_meliloti positively correlated gene
HTR2B	Sinorhizobium_meliloti positively correlated gene
TXLNA	Sinorhizobium_meliloti positively correlated gene
TRAM1	Sinorhizobium_meliloti positively correlated gene
SMG6	Sinorhizobium_meliloti positively correlated gene
NGLY1	Sinorhizobium_meliloti positively correlated gene
SPIC	Sinorhizobium_meliloti positively correlated gene
NFXL1	Sinorhizobium_meliloti positively correlated gene
SUMO1	Sinorhizobium_meliloti positively correlated gene
KATNA1	Sinorhizobium_meliloti positively correlated gene
CHFR	Sinorhizobium_meliloti positively correlated gene
RAB19	Sinorhizobium_meliloti positively correlated gene
H3-5	Sinorhizobium_meliloti positively correlated gene
SHCBP1	Sinorhizobium_meliloti positively correlated gene
URI1	Sinorhizobium_meliloti positively correlated gene
COG1	Sinorhizobium_meliloti positively correlated gene
TROAP	Sinorhizobium_meliloti positively correlated gene
RTF2	Sinorhizobium_meliloti positively correlated gene
DCUN1D5	Sinorhizobium_meliloti positively correlated gene
MTERF3	Sinorhizobium_meliloti positively correlated gene
ASPSCR1	Sinorhizobium_meliloti positively correlated gene
ICE2	Sinorhizobium_meliloti positively correlated gene
LRRC59	Sinorhizobium_meliloti positively correlated gene
AEBP2	Sinorhizobium_meliloti positively correlated gene
POLA1	Sinorhizobium_meliloti positively correlated gene
TAB2	Sinorhizobium_meliloti positively correlated gene
ORC5	Sinorhizobium_meliloti positively correlated gene
LSP1	Sinorhizobium_meliloti positively correlated gene
PRSS58	Sinorhizobium_meliloti positively correlated gene
ZFYVE26	Sinorhizobium_meliloti positively correlated gene
NKTR	Sinorhizobium_meliloti positively correlated gene
CCNE1	Sinorhizobium_meliloti positively correlated gene
ZBTB32	Sinorhizobium_meliloti positively correlated gene
PSME3IP1	Sinorhizobium_meliloti positively correlated gene
PNPT1	Sinorhizobium_meliloti positively correlated gene
TMA16	Sinorhizobium_meliloti positively correlated gene
OTULIN	Sinorhizobium_meliloti positively correlated gene
TCEA1	Sinorhizobium_meliloti positively correlated gene
CHD4	Sinorhizobium_meliloti positively correlated gene
GPATCH8	Sinorhizobium_meliloti positively correlated gene
POLE3	Sinorhizobium_meliloti positively correlated gene
B3GNT2	Sinorhizobium_meliloti positively correlated gene
TYMP	Sinorhizobium_meliloti positively correlated gene
KIF22	Sinorhizobium_meliloti positively correlated gene
CNNM4	Sinorhizobium_meliloti positively correlated gene
ELMO3	Sinorhizobium_meliloti positively correlated gene
CUL3	Sinorhizobium_meliloti positively correlated gene
MRNIP	Sinorhizobium_meliloti positively correlated gene
MED23	Sinorhizobium_meliloti positively correlated gene
TIPIN	Sinorhizobium_meliloti positively correlated gene
IGFLR1	Sinorhizobium_meliloti positively correlated gene
INTS4	Sinorhizobium_meliloti positively correlated gene
HNRNPH3	Sinorhizobium_meliloti positively correlated gene
MORC2	Sinorhizobium_meliloti positively correlated gene
ORC4	Sinorhizobium_meliloti positively correlated gene
WDR20	Sinorhizobium_meliloti positively correlated gene
CCDC97	Sinorhizobium_meliloti positively correlated gene
NUP54	Sinorhizobium_meliloti positively correlated gene
GALNT12	Sinorhizobium_meliloti positively correlated gene
LSM4	Sinorhizobium_meliloti positively correlated gene
SGO1	Sinorhizobium_meliloti positively correlated gene
VPS13A	Sinorhizobium_meliloti positively correlated gene
STK40	Sinorhizobium_meliloti positively correlated gene
SF3B5	Sinorhizobium_meliloti positively correlated gene
N4BP2	Sinorhizobium_meliloti positively correlated gene
CCDC69	Sinorhizobium_meliloti positively correlated gene
BRWD1	Sinorhizobium_meliloti positively correlated gene
METTL23	Sinorhizobium_meliloti positively correlated gene
CIB1	Sinorhizobium_meliloti positively correlated gene
EFL1	Sinorhizobium_meliloti positively correlated gene
SMIM15	Sinorhizobium_meliloti positively correlated gene
ZBTB49	Sinorhizobium_meliloti positively correlated gene
KRIT1	Sinorhizobium_meliloti positively correlated gene
NFE2L3	Sinorhizobium_meliloti positively correlated gene
DDX50	Sinorhizobium_meliloti positively correlated gene
BUB1B-PAK6	Sinorhizobium_meliloti positively correlated gene
MTMR14	Sinorhizobium_meliloti positively correlated gene
GTF2A1	Sinorhizobium_meliloti positively correlated gene
COPB1	Sinorhizobium_meliloti positively correlated gene
ZNF189	Sinorhizobium_meliloti positively correlated gene
CHEK2	Sinorhizobium_meliloti positively correlated gene
AKIP1	Sinorhizobium_meliloti positively correlated gene
AFTPH	Sinorhizobium_meliloti positively correlated gene
ZBTB40	Sinorhizobium_meliloti positively correlated gene
CPSF7	Sinorhizobium_meliloti positively correlated gene
ENDOV	Sinorhizobium_meliloti positively correlated gene
CD3G	Sinorhizobium_meliloti positively correlated gene
CDK7	Sinorhizobium_meliloti positively correlated gene
MALT1	Sinorhizobium_meliloti positively correlated gene
SEC16A	Sinorhizobium_meliloti positively correlated gene
GFI1	Sinorhizobium_meliloti positively correlated gene
CNPPD1	Sinorhizobium_meliloti positively correlated gene
CRAMP1	Sinorhizobium_meliloti positively correlated gene
XRN1	Sinorhizobium_meliloti positively correlated gene
TEX52	Sinorhizobium_meliloti positively correlated gene
CENPM	Sinorhizobium_meliloti positively correlated gene
TEPP	Sinorhizobium_meliloti positively correlated gene
FXYD5	Sinorhizobium_meliloti positively correlated gene
MUTYH	Sinorhizobium_meliloti positively correlated gene
ALG10B	Sinorhizobium_meliloti positively correlated gene
H2BC4	Sinorhizobium_meliloti positively correlated gene
USP19	Sinorhizobium_meliloti positively correlated gene
SUB1	Sinorhizobium_meliloti positively correlated gene
CD163	Sinorhizobium_meliloti positively correlated gene
TMC6	Sinorhizobium_meliloti positively correlated gene
RSPRY1	Sinorhizobium_meliloti positively correlated gene
PRDM4	Sinorhizobium_meliloti positively correlated gene
RETREG3	Sinorhizobium_meliloti positively correlated gene
NAA40	Sinorhizobium_meliloti positively correlated gene
SETDB1	Sinorhizobium_meliloti positively correlated gene
SNAP29	Sinorhizobium_meliloti positively correlated gene
FAF1	Sinorhizobium_meliloti positively correlated gene
PUS1	Sinorhizobium_meliloti positively correlated gene
EXOC1	Sinorhizobium_meliloti positively correlated gene
NOP2	Sinorhizobium_meliloti positively correlated gene
LCP2	Sinorhizobium_meliloti positively correlated gene
SLC38A6	Sinorhizobium_meliloti positively correlated gene
OARD1	Sinorhizobium_meliloti positively correlated gene
AKIRIN1	Sinorhizobium_meliloti positively correlated gene
CNOT3	Sinorhizobium_meliloti positively correlated gene
CAPZB	Sinorhizobium_meliloti positively correlated gene
SENP3	Sinorhizobium_meliloti positively correlated gene
NRDE2	Sinorhizobium_meliloti positively correlated gene
DRAP1	Sinorhizobium_meliloti positively correlated gene
RPAP2	Sinorhizobium_meliloti positively correlated gene
PSMC3	Sinorhizobium_meliloti positively correlated gene
CARNMT1	Sinorhizobium_meliloti positively correlated gene
UBE2L3	Sinorhizobium_meliloti positively correlated gene
CDCA7L	Sinorhizobium_meliloti positively correlated gene
SAP25	Sinorhizobium_meliloti positively correlated gene
FBXO38	Sinorhizobium_meliloti positively correlated gene
ALDH3A2	Sinorhizobium_meliloti positively correlated gene
C16orf96	Sinorhizobium_meliloti positively correlated gene
TMEM191B	Sinorhizobium_meliloti positively correlated gene
ARFRP1	Sinorhizobium_meliloti positively correlated gene
POLG	Sinorhizobium_meliloti positively correlated gene
RRP12	Sinorhizobium_meliloti positively correlated gene
VPS37A	Sinorhizobium_meliloti positively correlated gene
STK11	Sinorhizobium_meliloti positively correlated gene
ARIH1	Sinorhizobium_meliloti positively correlated gene
VARS1	Sinorhizobium_meliloti positively correlated gene
HELB	Sinorhizobium_meliloti positively correlated gene
APBB1IP	Sinorhizobium_meliloti positively correlated gene
MTHFD1L	Sinorhizobium_meliloti positively correlated gene
CHD8	Sinorhizobium_meliloti positively correlated gene
NUF2	Sinorhizobium_meliloti positively correlated gene
DDX59	Sinorhizobium_meliloti positively correlated gene
MAF1	Sinorhizobium_meliloti positively correlated gene
STARD6	Sinorhizobium_meliloti positively correlated gene
ECD	Sinorhizobium_meliloti positively correlated gene
ZNRF2	Sinorhizobium_meliloti positively correlated gene
CSNK1G2	Sinorhizobium_meliloti positively correlated gene
MAD2L2	Sinorhizobium_meliloti positively correlated gene
CENPI	Sinorhizobium_meliloti positively correlated gene
ANGEL2	Sinorhizobium_meliloti positively correlated gene
IMP4	Sinorhizobium_meliloti positively correlated gene
SP3	Sinorhizobium_meliloti positively correlated gene
SETD1A	Sinorhizobium_meliloti positively correlated gene
PIWIL4	Sinorhizobium_meliloti positively correlated gene
SFSWAP	Sinorhizobium_meliloti positively correlated gene
ATXN7	Sinorhizobium_meliloti positively correlated gene
GCNT7	Sinorhizobium_meliloti positively correlated gene
BOD1L1	Sinorhizobium_meliloti positively correlated gene
NEMP2	Sinorhizobium_meliloti positively correlated gene
DDX42	Sinorhizobium_meliloti positively correlated gene
TMEM39A	Sinorhizobium_meliloti positively correlated gene
SDR39U1	Sinorhizobium_meliloti positively correlated gene
SLC25A32	Sinorhizobium_meliloti positively correlated gene
HEATR6	Sinorhizobium_meliloti positively correlated gene
GPR65	Sinorhizobium_meliloti positively correlated gene
EIF2B5	Sinorhizobium_meliloti positively correlated gene
NCBP1	Sinorhizobium_meliloti positively correlated gene
CEP120	Sinorhizobium_meliloti positively correlated gene
TARS2	Sinorhizobium_meliloti positively correlated gene
ADAT1	Sinorhizobium_meliloti positively correlated gene
REEP4	Sinorhizobium_meliloti positively correlated gene
MOB1A	Sinorhizobium_meliloti positively correlated gene
BRAT1	Sinorhizobium_meliloti positively correlated gene
LSG1	Sinorhizobium_meliloti positively correlated gene
CDCA7	Sinorhizobium_meliloti positively correlated gene
NOB1	Sinorhizobium_meliloti positively correlated gene
PSMD11	Sinorhizobium_meliloti positively correlated gene
ACTL10	Sinorhizobium_meliloti positively correlated gene
CDC7	Sinorhizobium_meliloti positively correlated gene
KHSRP	Sinorhizobium_meliloti positively correlated gene
ATE1	Sinorhizobium_meliloti positively correlated gene
NCAPG2	Sinorhizobium_meliloti positively correlated gene
ZNF326	Sinorhizobium_meliloti positively correlated gene
TOR1B	Sinorhizobium_meliloti positively correlated gene
TUBG1	Sinorhizobium_meliloti positively correlated gene
CWF19L1	Sinorhizobium_meliloti positively correlated gene
ANKLE2	Sinorhizobium_meliloti positively correlated gene
RRP1	Sinorhizobium_meliloti positively correlated gene
TRRAP	Sinorhizobium_meliloti positively correlated gene
PACRGL	Sinorhizobium_meliloti positively correlated gene
CCM2	Sinorhizobium_meliloti positively correlated gene
CCDC93	Sinorhizobium_meliloti positively correlated gene
RGS19	Sinorhizobium_meliloti positively correlated gene
RBCK1	Sinorhizobium_meliloti positively correlated gene
TAF5L	Sinorhizobium_meliloti positively correlated gene
RMI1	Sinorhizobium_meliloti positively correlated gene
ZBTB17	Sinorhizobium_meliloti positively correlated gene
PRKD2	Sinorhizobium_meliloti positively correlated gene
NHLRC3	Sinorhizobium_meliloti positively correlated gene
ESPL1	Sinorhizobium_meliloti positively correlated gene
ADNP	Sinorhizobium_meliloti positively correlated gene
ATRIP	Sinorhizobium_meliloti positively correlated gene
TRAFD1	Sinorhizobium_meliloti positively correlated gene
SPG11	Sinorhizobium_meliloti positively correlated gene
ATF6B	Sinorhizobium_meliloti positively correlated gene
PFDN5	Sinorhizobium_meliloti positively correlated gene
HECA	Sinorhizobium_meliloti positively correlated gene
KLHL20	Sinorhizobium_meliloti positively correlated gene
FAM53A	Sinorhizobium_meliloti positively correlated gene
H3-3A	Sinorhizobium_meliloti positively correlated gene
VAC14	Sinorhizobium_meliloti positively correlated gene
NBN	Sinorhizobium_meliloti positively correlated gene
CEP85	Sinorhizobium_meliloti positively correlated gene
UBXN7	Sinorhizobium_meliloti positively correlated gene
C19orf38	Sinorhizobium_meliloti positively correlated gene
POLR2G	Sinorhizobium_meliloti positively correlated gene
TAF1B	Sinorhizobium_meliloti positively correlated gene
CDC20	Sinorhizobium_meliloti positively correlated gene
HNRNPA3	Sinorhizobium_meliloti positively correlated gene
MCM3AP	Sinorhizobium_meliloti positively correlated gene
RFXANK	Sinorhizobium_meliloti positively correlated gene
CHRNE	Sinorhizobium_meliloti positively correlated gene
LRRC8C	Sinorhizobium_meliloti positively correlated gene
DNTTIP1	Sinorhizobium_meliloti positively correlated gene
CLK2	Sinorhizobium_meliloti positively correlated gene
PSMC4	Sinorhizobium_meliloti positively correlated gene
SEC23IP	Sinorhizobium_meliloti positively correlated gene
PTGER2	Sinorhizobium_meliloti positively correlated gene
CXCR6	Sinorhizobium_meliloti positively correlated gene
SLC7A6OS	Sinorhizobium_meliloti positively correlated gene
DTWD2	Sinorhizobium_meliloti positively correlated gene
CELF1	Sinorhizobium_meliloti positively correlated gene
KBTBD2	Sinorhizobium_meliloti positively correlated gene
STT3A	Sinorhizobium_meliloti positively correlated gene
DCAF12	Sinorhizobium_meliloti positively correlated gene
ELK4	Sinorhizobium_meliloti positively correlated gene
SPINDOC	Sinorhizobium_meliloti positively correlated gene
PCGF5	Sinorhizobium_meliloti positively correlated gene
SIK1B	Sinorhizobium_meliloti positively correlated gene
ZMYM5	Sinorhizobium_meliloti positively correlated gene
RNFT1	Sinorhizobium_meliloti positively correlated gene
WDR24	Sinorhizobium_meliloti positively correlated gene
SLC39A6	Sinorhizobium_meliloti positively correlated gene
MRM1	Sinorhizobium_meliloti positively correlated gene
H4C1	Sinorhizobium_meliloti positively correlated gene
EIF4A1	Sinorhizobium_meliloti positively correlated gene
VPS54	Sinorhizobium_meliloti positively correlated gene
CHRNG	Sinorhizobium_meliloti positively correlated gene
SMIM11A	Sinorhizobium_meliloti positively correlated gene
XPNPEP3	Sinorhizobium_meliloti positively correlated gene
UBR5	Sinorhizobium_meliloti positively correlated gene
AURKB	Sinorhizobium_meliloti positively correlated gene
ABCE1	Sinorhizobium_meliloti positively correlated gene
MLH1	Sinorhizobium_meliloti positively correlated gene
JMJD1C	Sinorhizobium_meliloti positively correlated gene
CWC25	Sinorhizobium_meliloti positively correlated gene
UBE2C	Sinorhizobium_meliloti positively correlated gene
UVSSA	Sinorhizobium_meliloti positively correlated gene
DOK2	Sinorhizobium_meliloti positively correlated gene
GPR171	Sinorhizobium_meliloti positively correlated gene
CHMP2A	Sinorhizobium_meliloti positively correlated gene
CLASRP	Sinorhizobium_meliloti positively correlated gene
POLK	Sinorhizobium_meliloti positively correlated gene
UTP23	Sinorhizobium_meliloti positively correlated gene
ENGASE	Sinorhizobium_meliloti positively correlated gene
SLX4IP	Sinorhizobium_meliloti positively correlated gene
UBA2	Sinorhizobium_meliloti positively correlated gene
TNFRSF18	Sinorhizobium_meliloti positively correlated gene
PHF7	Sinorhizobium_meliloti positively correlated gene
UBE4A	Sinorhizobium_meliloti positively correlated gene
EIF2B2	Sinorhizobium_meliloti positively correlated gene
ZNF367	Sinorhizobium_meliloti positively correlated gene
TENT4B	Sinorhizobium_meliloti positively correlated gene
ZNF407	Sinorhizobium_meliloti positively correlated gene
HIPK1	Sinorhizobium_meliloti positively correlated gene
TNRC6B	Sinorhizobium_meliloti positively correlated gene
YEATS4	Sinorhizobium_meliloti positively correlated gene
PSMA4	Sinorhizobium_meliloti positively correlated gene
TNFRSF13C	Sinorhizobium_meliloti positively correlated gene
CMSS1	Sinorhizobium_meliloti positively correlated gene
TTK	Sinorhizobium_meliloti positively correlated gene
ESF1	Sinorhizobium_meliloti positively correlated gene
TARBP2	Sinorhizobium_meliloti positively correlated gene
RACK1	Sinorhizobium_meliloti positively correlated gene
MTDH	Sinorhizobium_meliloti positively correlated gene
ANKRD61	Sinorhizobium_meliloti positively correlated gene
G3BP1	Sinorhizobium_meliloti positively correlated gene
DDX28	Sinorhizobium_meliloti positively correlated gene
MTG2	Sinorhizobium_meliloti positively correlated gene
SLC10A7	Sinorhizobium_meliloti positively correlated gene
TRAF6	Sinorhizobium_meliloti positively correlated gene
DCTPP1	Sinorhizobium_meliloti positively correlated gene
ZNF296	Sinorhizobium_meliloti positively correlated gene
TRMT44	Sinorhizobium_meliloti positively correlated gene
RCOR1	Sinorhizobium_meliloti positively correlated gene
NIF3L1	Sinorhizobium_meliloti positively correlated gene
UBR4	Sinorhizobium_meliloti positively correlated gene
SDF2L1	Sinorhizobium_meliloti positively correlated gene
CENPA	Sinorhizobium_meliloti positively correlated gene
FAM126A	Sinorhizobium_meliloti positively correlated gene
TNFRSF4	Sinorhizobium_meliloti positively correlated gene
C1orf100	Sinorhizobium_meliloti positively correlated gene
EBAG9	Sinorhizobium_meliloti positively correlated gene
REXO5	Sinorhizobium_meliloti positively correlated gene
C15orf39	Sinorhizobium_meliloti positively correlated gene
FAM110A	Sinorhizobium_meliloti positively correlated gene
GPR183	Sinorhizobium_meliloti positively correlated gene
GMEB2	Sinorhizobium_meliloti positively correlated gene
CCPG1	Sinorhizobium_meliloti positively correlated gene
LARS1	Sinorhizobium_meliloti positively correlated gene
MCM8	Sinorhizobium_meliloti positively correlated gene
NUFIP2	Sinorhizobium_meliloti positively correlated gene
TFDP1	Sinorhizobium_meliloti positively correlated gene
THAP1	Sinorhizobium_meliloti positively correlated gene
NUSAP1	Sinorhizobium_meliloti positively correlated gene
PGLS	Sinorhizobium_meliloti positively correlated gene
ILKAP	Sinorhizobium_meliloti positively correlated gene
BOP1	Sinorhizobium_meliloti positively correlated gene
ZNF652	Sinorhizobium_meliloti positively correlated gene
MED17	Sinorhizobium_meliloti positively correlated gene
AASDHPPT	Sinorhizobium_meliloti positively correlated gene
DENR	Sinorhizobium_meliloti positively correlated gene
NUDCD2	Sinorhizobium_meliloti positively correlated gene
DAZAP1	Sinorhizobium_meliloti positively correlated gene
AUP1	Sinorhizobium_meliloti positively correlated gene
LRCH3	Sinorhizobium_meliloti positively correlated gene
CKAP2L	Sinorhizobium_meliloti positively correlated gene
LSM12	Sinorhizobium_meliloti positively correlated gene
TMEM123	Sinorhizobium_meliloti positively correlated gene
DDX39B	Sinorhizobium_meliloti positively correlated gene
DUS2	Sinorhizobium_meliloti positively correlated gene
CRELD2	Sinorhizobium_meliloti positively correlated gene
KIF14	Sinorhizobium_meliloti positively correlated gene
TRBV12-3	Sinorhizobium_meliloti positively correlated gene
ANKRD12	Sinorhizobium_meliloti positively correlated gene
PWWP2A	Sinorhizobium_meliloti positively correlated gene
KCTD18	Sinorhizobium_meliloti positively correlated gene
MIR15B	Sinorhizobium_meliloti positively correlated gene
UBASH3A	Sinorhizobium_meliloti positively correlated gene
ZNF8	Sinorhizobium_meliloti positively correlated gene
CMTR1	Sinorhizobium_meliloti positively correlated gene
IL12B	Sinorhizobium_meliloti positively correlated gene
POLR3B	Sinorhizobium_meliloti positively correlated gene
KAT14	Sinorhizobium_meliloti positively correlated gene
DPP8	Sinorhizobium_meliloti positively correlated gene
RPAIN	Sinorhizobium_meliloti positively correlated gene
KIAA1143	Sinorhizobium_meliloti positively correlated gene
KCTD20	Sinorhizobium_meliloti positively correlated gene
SUGP1	Sinorhizobium_meliloti positively correlated gene
PPP1R21	Sinorhizobium_meliloti positively correlated gene
USE1	Sinorhizobium_meliloti positively correlated gene
DIS3L2	Sinorhizobium_meliloti positively correlated gene
RBM22	Sinorhizobium_meliloti positively correlated gene
KIF2A	Sinorhizobium_meliloti positively correlated gene
COPS7B	Sinorhizobium_meliloti positively correlated gene
DNAH17	Sinorhizobium_meliloti positively correlated gene
MAN1B1	Sinorhizobium_meliloti positively correlated gene
TAF6	Sinorhizobium_meliloti positively correlated gene
TIMM10B	Sinorhizobium_meliloti positively correlated gene
UTP18	Sinorhizobium_meliloti positively correlated gene
TBRG4	Sinorhizobium_meliloti positively correlated gene
MTPAP	Sinorhizobium_meliloti positively correlated gene
S100PBP	Sinorhizobium_meliloti positively correlated gene
DENND4C	Sinorhizobium_meliloti positively correlated gene
ZSCAN21	Sinorhizobium_meliloti positively correlated gene
STK35	Sinorhizobium_meliloti positively correlated gene
PCID2	Sinorhizobium_meliloti positively correlated gene
H1-1	Sinorhizobium_meliloti positively correlated gene
DEPDC5	Sinorhizobium_meliloti positively correlated gene
REST	Sinorhizobium_meliloti positively correlated gene
NOL10	Sinorhizobium_meliloti positively correlated gene
BAZ1B	Sinorhizobium_meliloti positively correlated gene
CCT6A	Sinorhizobium_meliloti positively correlated gene
UBE2J1	Sinorhizobium_meliloti positively correlated gene
PRDM2	Sinorhizobium_meliloti positively correlated gene
CDK4	Sinorhizobium_meliloti positively correlated gene
TERT	Sinorhizobium_meliloti positively correlated gene
C1orf189	Sinorhizobium_meliloti positively correlated gene
[truncated: 6,899 more rows]

## Sheet: P2-genes (no overlaps)&coef.
	Group	Exiguobacterium sp. N4-1P	Hippea maritima	Enterococcus wangshanyuanii	Rhodopseudomonas palustris	Ureaplasma urealyticum	Sinorhizobium meliloti	Variovorax sp. PMC12	Murine leukemia-related retroviruses	Bacillus megaterium	Mason-Pfizer monkey virus
WEE1	Sinorhizobium_meliloti positively correlated gene	0	0.41878	0	0	0.311655	0.476656	0.336088	0.329306	0.358215	0
NACA	Sinorhizobium_meliloti positively correlated gene	0	0	0	0	0	0.454197	0.344132	0	0	0
EXOSC8	Sinorhizobium_meliloti positively correlated gene	0	0.392577	0	0	0	0.452001	0.340355	0.336038	0.310341	0
PPM1G	Sinorhizobium_meliloti positively correlated gene	0	0.310728	0	0	0	0.451835	0.338225	0.312036	0	0
CDK5RAP2	Sinorhizobium_meliloti positively correlated gene	0	0.361668	0	0	0	0.451504	0.353099	0.325599	0.32779	0
UTP3	Sinorhizobium_meliloti positively correlated gene	0	0.330249	0	0	0	0.448142	0.352693	0	0	0
ZNF646	Sinorhizobium_meliloti positively correlated gene	0	0.345662	0	0	0	0.445329	0.380894	0	0	0
CNTRL	Sinorhizobium_meliloti positively correlated gene	0	0.361733	0	0	0	0.443871	0.362194	0	0	0
DDX20	Sinorhizobium_meliloti positively correlated gene	0	0.37265	0	0	0	0.44168	0.357461	0.33009	0.329435	0
AHCTF1	Sinorhizobium_meliloti positively correlated gene	0	0.368974	0	0	0.32466	0.441512	0.36569	0.326288	0	0
ZNF195	Sinorhizobium_meliloti positively correlated gene	0	0.356311	0	0	0	0.439911	0.326471	0.332852	0.34831	0
USP1	Sinorhizobium_meliloti positively correlated gene	0	0.376738	0	0	0	0.439699	0.34644	0.30758	0.335513	0
FTSJ3	Sinorhizobium_meliloti positively correlated gene	0	0.317608	0	0	0	0.439115	0.340512	0	0	0
RPS25	Sinorhizobium_meliloti positively correlated gene	0	0	0	0	0	0.438874	0	0	0	0
BRD8	Sinorhizobium_meliloti positively correlated gene	0	0.364111	0	0	0	0.438083	0.350776	0.32615	0.335578	0
ORC2	Sinorhizobium_meliloti positively correlated gene	0	0.366486	0	0	0	0.436607	0.326904	0.31137	0.355963	0
MDC1	Sinorhizobium_meliloti positively correlated gene	0	0.331949	0	0	0	0.436167	0.363068	0	0	0
SLTM	Sinorhizobium_meliloti positively correlated gene	0	0.359228	0	0	0	0.435396	0.336607	0.306058	0.323948	0
ING5	Sinorhizobium_meliloti positively correlated gene	0	0	0	0	0	0.434722	0.306181	0	0	0
NUP153	Sinorhizobium_meliloti positively correlated gene	0	0.368012	0	0	0	0.434583	0.370404	0.320788	0.309914	0
CEP135	Sinorhizobium_meliloti positively correlated gene	0	0.316166	0	0	0	0.4344	0.317449	0	0	0
CCNT1	Sinorhizobium_meliloti positively correlated gene	0	0.305066	0	0	0	0.434239	0.311504	0	0	0
RAD54L	Sinorhizobium_meliloti positively correlated gene	0	0.332398	0	0	0	0.434214	0.310651	0	0.310001	0
PPP4R3A	Sinorhizobium_meliloti positively correlated gene	0	0.356284	0	0	0	0.434038	0.379185	0.305605	0	0
WAPL	Sinorhizobium_meliloti positively correlated gene	0	0.356292	0	0	0	0.433938	0.379892	0	0	0
PRPF40A	Sinorhizobium_meliloti positively correlated gene	0	0.364588	0	0	0	0.433855	0.377585	0.31496	0	0
UPF3B	Sinorhizobium_meliloti positively correlated gene	0	0.316063	0	0	0	0.43345	0	0	0	0
SUPT16H	Sinorhizobium_meliloti positively correlated gene	0	0.321057	0	0	0	0.433401	0	0	0.300644	0
EIF3G	Sinorhizobium_meliloti positively correlated gene	0	0.353784	0	0	0	0.43317	0.366745	0.316705	0	0
PIGF	Sinorhizobium_meliloti positively correlated gene	0	0.399491	0	0	0	0.433157	0.384534	0.309651	0.312121	0
SMARCAL1	Sinorhizobium_meliloti positively correlated gene	0	0.348154	0	0	0	0.433084	0.365651	0	0	0
RPF1	Sinorhizobium_meliloti positively correlated gene	0	0.3513	0	0	0	0.43294	0.386785	0	0	0
USP7	Sinorhizobium_meliloti positively correlated gene	0	0.34932	0	0	0	0.43286	0.361172	0	0	0
PSMF1	Sinorhizobium_meliloti positively correlated gene	0	0.315627	0	0	0	0.432161	0.338309	0.340062	0	0
RAD18	Sinorhizobium_meliloti positively correlated gene	0	0.379013	0	0	0	0.43183	0.330773	0.342787	0.374037	0
NSUN2	Sinorhizobium_meliloti positively correlated gene	0	0.336415	0	0	0	0.431715	0.330263	0.316944	0	0
USP48	Sinorhizobium_meliloti positively correlated gene	0	0.336548	0	0	0	0.431467	0.312853	0	0.304221	0
ZMYM1	Sinorhizobium_meliloti positively correlated gene	0	0.324128	0	0	0	0.431463	0.302822	0	0	0
ATR	Sinorhizobium_meliloti positively correlated gene	0	0.368464	0	0	0.301269	0.431167	0.361609	0.341057	0.319278	0
SSRP1	Sinorhizobium_meliloti positively correlated gene	0	0.332275	0	0	0	0.430972	0.334892	0.301994	0.306051	0
FKBP5	Sinorhizobium_meliloti positively correlated gene	0	0.323009	0	0	0	0.430965	0	0	0	0
ZNF263	Sinorhizobium_meliloti positively correlated gene	0	0	0	0	0	0.430868	0	0	0	0
GLE1	Sinorhizobium_meliloti positively correlated gene	0	0.30476	0	0	0	0.430673	0.311114	0	0	0
NEMP1	Sinorhizobium_meliloti positively correlated gene	0	0.33211	0	0	0	0.430594	0.340602	0	0	0
DNAJC9	Sinorhizobium_meliloti positively correlated gene	0	0.334309	0	0	0	0.430387	0.321487	0	0.311401	0
BRCA2	Sinorhizobium_meliloti positively correlated gene	0	0.336878	0	0	0	0.430182	0.324046	0	0	0
CDKAL1	Sinorhizobium_meliloti positively correlated gene	0	0.362614	0	0	0	0.429786	0.316396	0.317408	0.323903	0
ZNF800	Sinorhizobium_meliloti positively correlated gene	0	0.337714	0	0	0	0.429527	0.35261	0	0	0
DNHD1	Sinorhizobium_meliloti positively correlated gene	0	0.31911	0	0	0	0.429314	0.323076	0	0	0
VRK1	Sinorhizobium_meliloti positively correlated gene	0	0	0	0	0	0.429195	0	0	0	0
EIF1AX	Sinorhizobium_meliloti positively correlated gene	0	0	0	0	0	0.429187	0.335884	0.328607	0	0
RPL4	Sinorhizobium_meliloti positively correlated gene	0	0	0	0	0	0.429136	0	0	0	0
ASXL2	Sinorhizobium_meliloti positively correlated gene	0	0.341113	0	0	0	0.42851	0.379716	0	0	0
GMPS	Sinorhizobium_meliloti positively correlated gene	0	0.353569	0	0	0	0.428245	0.36614	0.324892	0	0
RPL28	Sinorhizobium_meliloti positively correlated gene	0	0	0	0	0	0.42818	0	0	0	0
RPL17-C18orf32	Sinorhizobium_meliloti positively correlated gene	0	0	0	0	0	0.428004	0	0	0	0
C11orf98	Sinorhizobium_meliloti positively correlated gene	0	0.323935	0	0	0	0.427751	0.371623	0	0	0
PCBP2	Sinorhizobium_meliloti positively correlated gene	0	0	0	0	0	0.427606	0.359032	0.307057	0	0
IMPDH2	Sinorhizobium_meliloti positively correlated gene	0	0	0	0	0	0.427325	0	0	0	0
PA2G4	Sinorhizobium_meliloti positively correlated gene	0	0.322018	0	0	0	0.427319	0.354376	0	0	0
SRSF7	Sinorhizobium_meliloti positively correlated gene	0	0.328969	0	0	0	0.427307	0.312011	0	0	0
HAT1	Sinorhizobium_meliloti positively correlated gene	0	0.333517	0	0	0	0.427248	0.337918	0	0	0
G2E3	Sinorhizobium_meliloti positively correlated gene	0	0.336749	0	0	0	0.427004	0.313736	0.304628	0.331469	0
CLK4	Sinorhizobium_meliloti positively correlated gene	0	0.303141	0	0	0	0.42695	0.310615	0	0	0
CLK3	Sinorhizobium_meliloti positively correlated gene	0	0.324525	0	0	0	0.426822	0.369909	0.328124	0	0
RPS29	Sinorhizobium_meliloti positively correlated gene	0	0	0	0	0	0.426588	0	0	0	0
CEP192	Sinorhizobium_meliloti positively correlated gene	0	0.359294	0	0	0	0.426523	0.380119	0.319355	0	0
REV1	Sinorhizobium_meliloti positively correlated gene	0	0.336591	0	0	0	0.426487	0.335075	0	0.301757	0
PCF11	Sinorhizobium_meliloti positively correlated gene	0	0.374965	0	0	0	0.42643	0.317565	0.311912	0.378007	0
LRWD1	Sinorhizobium_meliloti positively correlated gene	0	0	0	0	0	0.426415	0.349379	0	0	0
NOP53	Sinorhizobium_meliloti positively correlated gene	0	0	0	0	0	0.426354	0	0	0	0
RBM25	Sinorhizobium_meliloti positively correlated gene	0	0.327943	0	0	0	0.426092	0.323511	0	0.332943	0
ELF2	Sinorhizobium_meliloti positively correlated gene	0	0.313417	0	0	0	0.426079	0.307887	0.313897	0	0
POLE2	Sinorhizobium_meliloti positively correlated gene	0	0.307265	0	0	0	0.425932	0.31439	0	0	0
N4BP2L2	Sinorhizobium_meliloti positively correlated gene	0	0.376262	0	0	0.303469	0.425916	0.363767	0.333726	0.315277	0
DDX46	Sinorhizobium_meliloti positively correlated gene	0	0.322042	0	0	0	0.425845	0.33423	0	0	0
ZNF654	Sinorhizobium_meliloti positively correlated gene	0	0.379364	0	0	0	0.425537	0.345057	0.342946	0.317568	0
DCLRE1B	Sinorhizobium_meliloti positively correlated gene	0	0	0	0	0	0.425406	0.327715	0	0	0
RPA1	Sinorhizobium_meliloti positively correlated gene	0	0.337953	0	0	0	0.424944	0.327488	0	0.300686	0
MARCHF7	Sinorhizobium_meliloti positively correlated gene	0	0.370182	0	0	0	0.424854	0.3446	0.345005	0.334	0
C17orf80	Sinorhizobium_meliloti positively correlated gene	0	0.35744	0	0	0	0.424777	0.374884	0.330444	0	0
POLR3C	Sinorhizobium_meliloti positively correlated gene	0	0.330759	0	0	0	0.424652	0.354264	0	0	0
RAD50	Sinorhizobium_meliloti positively correlated gene	0	0.358265	0	0	0	0.424569	0.34843	0.311886	0.333578	0
CCDC15	Sinorhizobium_meliloti positively correlated gene	0	0.351527	0	0	0	0.424411	0.332608	0.323334	0.347298	0
RIOK1	Sinorhizobium_meliloti positively correlated gene	0	0.338382	0	0	0	0.424089	0.327042	0.333635	0.342501	0
RPS5	Sinorhizobium_meliloti positively correlated gene	0	0	0	0	0	0.42405	0	0	0	0
FBL	Sinorhizobium_meliloti positively correlated gene	0	0	0	0	0	0.424039	0.319709	0	0	0
LIG1	Sinorhizobium_meliloti positively correlated gene	0	0	0	0	0	0.424033	0	0	0	0
TINF2	Sinorhizobium_meliloti positively correlated gene	0	0.344373	0	0	0	0.424031	0.337593	0.308678	0.301795	0
HELQ	Sinorhizobium_meliloti positively correlated gene	0	0	0	0	0	0.42386	0.309799	0	0	0
RPS3A	Sinorhizobium_meliloti positively correlated gene	0	0	0	0	0	0.423706	0	0	0	0
ATAD5	Sinorhizobium_meliloti positively correlated gene	0	0.309332	0	0	0	0.423691	0	0	0	0
HAUS5	Sinorhizobium_meliloti positively correlated gene	0	0.309158	0	0	0	0.423324	0.306328	0	0	0
BTG1	Sinorhizobium_meliloti positively correlated gene	0	0	0	0	0	0.42327	0	0	0	0
SLBP	Sinorhizobium_meliloti positively correlated gene	0	0	0	0	0	0.423265	0.300975	0	0	0
DNAJB1	Sinorhizobium_meliloti positively correlated gene	0	0.336375	0	0	0	0.423139	0.362284	0.315655	0	0
SMC2	Sinorhizobium_meliloti positively correlated gene	0	0	0	0	0	0.422781	0	0	0	0
NFRKB	Sinorhizobium_meliloti positively correlated gene	0	0.343697	0	0	0	0.422665	0.353201	0.325925	0.317835	0
RSBN1L	Sinorhizobium_meliloti positively correlated gene	0	0.318197	0	0	0	0.422603	0	0	0	0
FANCG	Sinorhizobium_meliloti positively correlated gene	0	0.301056	0	0	0	0.422336	0.351547	0	0	0
CNOT1	Sinorhizobium_meliloti positively correlated gene	0	0.349373	0	0	0	0.422229	0.386158	0.301534	0	0
CEP57	Sinorhizobium_meliloti positively correlated gene	0	0.370417	0	0	0	0.422052	0.310896	0.327636	0.368702	0
OBI1	Sinorhizobium_meliloti positively correlated gene	0	0.359079	0	0	0	0.421977	0	0.313522	0.358109	0
NIPBL	Sinorhizobium_meliloti positively correlated gene	0	0.327301	0	0	0	0.421968	0.376339	0.3009	0	0
DNAJC17	Sinorhizobium_meliloti positively correlated gene	0	0.340176	0	0	0	0.421822	0.36217	0.309752	0	0
NSMAF	Sinorhizobium_meliloti positively correlated gene	0	0	0	0	0	0.421696	0.326592	0	0	0
SMC3	Sinorhizobium_meliloti positively correlated gene	0	0.374604	0	0	0	0.42168	0.339679	0.319821	0.34391	0
RAD9A	Sinorhizobium_meliloti positively correlated gene	0	0.317066	0	0	0	0.421306	0.381522	0.316526	0	0
C2CD3	Sinorhizobium_meliloti positively correlated gene	0	0.337716	0	0	0	0.421228	0.342825	0	0	0
TERF2	Sinorhizobium_meliloti positively correlated gene	0	0.304623	0	0	0	0.420879	0.318459	0	0.314728	0
RNF167	Sinorhizobium_meliloti positively correlated gene	0	0.304757	0	0	0	0.420603	0.345753	0	0	0
CLP1	Sinorhizobium_meliloti positively correlated gene	0	0.361466	0	0	0	0.420527	0.327098	0.314937	0.318728	0
RFC2	Sinorhizobium_meliloti positively correlated gene	0	0.306915	0	0	0	0.420471	0.320796	0	0	0
HASPIN	Sinorhizobium_meliloti positively correlated gene	0	0.328209	0	0	0	0.420418	0.334083	0	0	0
EIF4A3	Sinorhizobium_meliloti positively correlated gene	0	0.347612	0	0	0	0.420407	0.386769	0.302343	0	0
IWS1	Sinorhizobium_meliloti positively correlated gene	0	0.346702	0	0	0	0.420293	0.327673	0	0.312465	0
WTAP	Sinorhizobium_meliloti positively correlated gene	0	0.333961	0	0	0	0.420249	0.331123	0.319298	0	0
CENPL	Sinorhizobium_meliloti positively correlated gene	0	0	0	0	0	0.420232	0	0	0	0
BCL2L12	Sinorhizobium_meliloti positively correlated gene	0	0	0	0	0	0.420204	0.350914	0	0	0
SRPK1	Sinorhizobium_meliloti positively correlated gene	0	0.34104	0	0	0	0.420125	0.320217	0	0.350874	0
LSM3	Sinorhizobium_meliloti positively correlated gene	0	0.371734	0	0	0	0.420076	0.371282	0	0	0
NOP16	Sinorhizobium_meliloti positively correlated gene	0	0.339867	0	0	0	0.420032	0.343382	0.353976	0	0
CDK12	Sinorhizobium_meliloti positively correlated gene	0	0.341056	0	0	0	0.419735	0.358842	0	0	0
TRIM27	Sinorhizobium_meliloti positively correlated gene	0	0.31501	0	0	0	0.419723	0.354376	0.305353	0	0
COLEC11	Sinorhizobium_meliloti positively correlated gene	0	0	0	0	0	0.419708	0	0	0	0
PRIM2	Sinorhizobium_meliloti positively correlated gene	0	0.346169	0	0	0	0.41949	0.357224	0	0	0
PCNA	Sinorhizobium_meliloti positively correlated gene	0	0.322302	0	0	0	0.419465	0.342879	0	0	0
CTDSPL2	Sinorhizobium_meliloti positively correlated gene	0	0.381722	0	0	0	0.419465	0.34321	0.353188	0.3464	0
TTF1	Sinorhizobium_meliloti positively correlated gene	0	0	0	0	0	0.419243	0	0	0	0
PALB2	Sinorhizobium_meliloti positively correlated gene	0	0.315637	0	0	0	0.419231	0	0	0	0
ZBTB44	Sinorhizobium_meliloti positively correlated gene	0	0.347304	0	0	0	0.419134	0.363245	0.304532	0	0
MAK16	Sinorhizobium_meliloti positively correlated gene	0	0.346525	0	0	0	0.419098	0.305984	0.303434	0.312307	0
SNRPA	Sinorhizobium_meliloti positively correlated gene	0	0.315221	0	0	0	0.419049	0.337447	0	0	0
ACP4	Sinorhizobium_meliloti positively correlated gene	0	0.337181	0	0	0	0.419019	0	0.328915	0.321011	0
GART	Sinorhizobium_meliloti positively correlated gene	0	0	0	0	0	0.418639	0.313771	0	0	0
KLHL15	Sinorhizobium_meliloti positively correlated gene	0	0.321535	0	0	0	0.418593	0.32054	0.335131	0.302798	0
POLR3H	Sinorhizobium_meliloti positively correlated gene	0	0	0	0	0	0.418563	0	0	0	0
BBIP1	Sinorhizobium_meliloti positively correlated gene	0	0.356448	0	0	0	0.418466	0.364841	0.338076	0.316166	0
CD5L	Sinorhizobium_meliloti positively correlated gene	0	0	0	0	0	0.418446	0	0	0	0
TDP2	Sinorhizobium_meliloti positively correlated gene	0	0.37855	0	0	0	0.418335	0.364655	0.375367	0	0
MDM4	Sinorhizobium_meliloti positively correlated gene	0	0.36405	0	0	0	0.418274	0.348993	0.311447	0	0
BTF3	Sinorhizobium_meliloti positively correlated gene	0	0.320302	0	0	0	0.41822	0.378051	0	0	0
SENP1	Sinorhizobium_meliloti positively correlated gene	0	0.336163	0	0	0	0.418217	0.362721	0	0	0
CHAF1A	Sinorhizobium_meliloti positively correlated gene	0	0.300603	0	0	0	0.418002	0	0	0	0
ERCC3	Sinorhizobium_meliloti positively correlated gene	0	0	0	0	0	0.417865	0	0	0	0
NUP43	Sinorhizobium_meliloti positively correlated gene	0	0.351818	0	0	0	0.417837	0.336545	0	0	0
EIF3M	Sinorhizobium_meliloti positively correlated gene	0	0	0	0	0	0.41767	0.334234	0	0	0
PDCD4	Sinorhizobium_meliloti positively correlated gene	0	0	0	0	0	0.417528	0	0	0	0
NOP58	Sinorhizobium_meliloti positively correlated gene	0	0	0	0	0	0.417487	0	0	0	0
TEX10	Sinorhizobium_meliloti positively correlated gene	0	0.350284	0	0	0	0.41737	0.338037	0.322542	0.332315	0
MLLT10	Sinorhizobium_meliloti positively correlated gene	0	0.347757	0	0	0.311503	0.417305	0.389882	0.339213	0.304398	0
PRORP	Sinorhizobium_meliloti positively correlated gene	0	0.315623	0	0	0	0.417285	0.38358	0	0	0
ITGB3BP	Sinorhizobium_meliloti positively correlated gene	0	0.382714	0	0	0	0.417262	0.337096	0.307365	0.326859	0
BBX	Sinorhizobium_meliloti positively correlated gene	0	0.342263	0	0	0.312526	0.41725	0.367094	0.36262	0	0
TAF10	Sinorhizobium_meliloti positively correlated gene	0	0.302371	0	0	0	0.417231	0.374858	0	0	0
C1orf112	Sinorhizobium_meliloti positively correlated gene	0	0.349219	0	0	0	0.417074	0.348118	0	0	0
RTTN	Sinorhizobium_meliloti positively correlated gene	0	0.350421	0	0	0	0.417011	0.325727	0	0	0
ING1	Sinorhizobium_meliloti positively correlated gene	0	0.31329	0	0	0	0.416982	0.319145	0	0.307665	0
NPM3	Sinorhizobium_meliloti positively correlated gene	0	0.350007	0	0	0	0.416969	0.377665	0	0	0
PLAGL2	Sinorhizobium_meliloti positively correlated gene	0	0	0	0	0	0.41692	0.313205	0	0	0
RBL1	Sinorhizobium_meliloti positively correlated gene	0	0	0	0	0	0.416915	0.321439	0	0	0
NUP107	Sinorhizobium_meliloti positively correlated gene	0	0.318669	0	0	0	0.416875	0	0	0.315506	0
SMCHD1	Sinorhizobium_meliloti positively correlated gene	0	0.301396	0	0	0	0.41673	0	0	0	0
PABPC3	Sinorhizobium_meliloti positively correlated gene	0	0	0	0	0	0.41672	0.318213	0	0	0
NAIF1	Sinorhizobium_meliloti positively correlated gene	0	0.316891	0	0	0	0.416661	0.331944	0	0	0
SOCS4	Sinorhizobium_meliloti positively correlated gene	0	0	0	0	0	0.416652	0.347525	0	0	0
RBBP6	Sinorhizobium_meliloti positively correlated gene	0	0.368389	0	0	0.3098	0.416502	0.375749	0.325809	0.328974	0
SAP130	Sinorhizobium_meliloti positively correlated gene	0	0.346626	0	0	0	0.416486	0.379994	0.345644	0.326665	0
DDX52	Sinorhizobium_meliloti positively correlated gene	0	0.338124	0	0	0	0.416453	0.335876	0	0	0
C4orf46	Sinorhizobium_meliloti positively correlated gene	0	0.326414	0	0	0	0.416355	0.312897	0	0.323439	0
ATM	Sinorhizobium_meliloti positively correlated gene	0	0	0	0	0	0.416329	0	0	0	0
DDX31	Sinorhizobium_meliloti positively correlated gene	0	0.327072	0	0	0	0.416306	0.373484	0	0	0
INTS6	Sinorhizobium_meliloti positively correlated gene	0	0.368191	0	0	0	0.416276	0.379246	0.32668	0	0
NAT10	Sinorhizobium_meliloti positively correlated gene	0	0.310956	0	0	0	0.416257	0.353444	0	0	0
ZNF212	Sinorhizobium_meliloti positively correlated gene	0	0.353201	0	0	0	0.416207	0.348115	0.322236	0.334359	0
PAN3	Sinorhizobium_meliloti positively correlated gene	0	0.360956	0	0	0	0.41602	0	0.307389	0.364673	0
SRSF5	Sinorhizobium_meliloti positively correlated gene	0	0.334212	0	0	0	0.415965	0.323825	0	0	0
RPL18A	Sinorhizobium_meliloti positively correlated gene	0	0	0	0	0	0.415923	0	0	0	0
U2AF1	Sinorhizobium_meliloti positively correlated gene	0	0	0	0	0	0.415782	0	0	0	0
CSTF3	Sinorhizobium_meliloti positively correlated gene	0	0.367671	0	0	0	0.415775	0.345501	0.321703	0.353448	0
NUP88	Sinorhizobium_meliloti positively correlated gene	0	0.338085	0	0	0	0.415705	0.326407	0.310545	0.323656	0
SNRPG	Sinorhizobium_meliloti positively correlated gene	0	0.317433	0	0	0	0.415632	0.321631	0	0	0
RBM14	Sinorhizobium_meliloti positively correlated gene	0	0.33669	0	0	0	0.415576	0.349637	0.330183	0	0
HNRNPF	Sinorhizobium_meliloti positively correlated gene	0	0.315284	0	0	0	0.415536	0.356224	0	0	0
EEF1D	Sinorhizobium_meliloti positively correlated gene	0	0	0	0	0	0.415367	0.344985	0	0	0
EEF1B2	Sinorhizobium_meliloti positively correlated gene	0	0	0	0	0	0.415239	0	0	0	0
EIF3F	Sinorhizobium_meliloti positively correlated gene	0	0	0	0	0	0.41521	0.305441	0	0	0
MPHOSPH10	Sinorhizobium_meliloti positively correlated gene	0	0	0	0	0	0.415172	0	0	0	0
HNRNPM	Sinorhizobium_meliloti positively correlated gene	0	0.310862	0	0	0	0.415128	0.32319	0	0	0
SON	Sinorhizobium_meliloti positively correlated gene	0	0.357044	0	0	0	0.415001	0.33588	0.330501	0.311103	0
CNOT9	Sinorhizobium_meliloti positively correlated gene	0	0.340177	0	0	0	0.414938	0.322774	0	0.311073	0
DIS3	Sinorhizobium_meliloti positively correlated gene	0	0.362856	0	0	0	0.414727	0.387289	0.309377	0	0
WDHD1	Sinorhizobium_meliloti positively correlated gene	0	0	0	0	0	0.414703	0	0	0	0
USP37	Sinorhizobium_meliloti positively correlated gene	0	0.384964	0	0	0	0.414688	0.315727	0.330054	0.353414	0
QRICH1	Sinorhizobium_meliloti positively correlated gene	0	0.377313	0	0	0	0.414644	0.328446	0.352779	0.374003	0
DAXX	Sinorhizobium_meliloti positively correlated gene	0	0.317664	0	0	0	0.414604	0.33864	0	0	0
MRE11	Sinorhizobium_meliloti positively correlated gene	0	0.320844	0	0	0	0.414403	0.323645	0	0	0
ZNF274	Sinorhizobium_meliloti positively correlated gene	0	0.366839	0	0	0	0.414052	0.385639	0.369276	0	0
NSA2	Sinorhizobium_meliloti positively correlated gene	0	0	0	0	0	0.413981	0	0	0	0
ASXL1	Sinorhizobium_meliloti positively correlated gene	0	0.308954	0	0	0	0.413883	0.365526	0	0	0
SNRPF	Sinorhizobium_meliloti positively correlated gene	0	0	0	0	0	0.413641	0	0	0	0
SHQ1	Sinorhizobium_meliloti positively correlated gene	0	0.312899	0	0	0	0.413549	0.357377	0	0	0
RFWD3	Sinorhizobium_meliloti positively correlated gene	0	0.310651	0	0	0	0.413412	0.348113	0	0	0
THOC3	Sinorhizobium_meliloti positively correlated gene	0	0.335475	0	0	0	0.413346	0.345419	0.303025	0.31498	0
GEMIN5	Sinorhizobium_meliloti positively correlated gene	0	0.312946	0	0	0	0.4132	0.36213	0	0	0
SPATA5	Sinorhizobium_meliloti positively correlated gene	0	0.352016	0	0	0	0.413176	0.344381	0.347871	0	0
PIH1D1	Sinorhizobium_meliloti positively correlated gene	0	0	0	0	0	0.41315	0.360036	0	0	0
PCTP	Sinorhizobium_meliloti positively correlated gene	0	0.332013	0	0	0	0.413098	0.362629	0	0	0
PRPF3	Sinorhizobium_meliloti positively correlated gene	0	0.345588	0	0	0	0.413082	0.324173	0	0.308968	0
BRCA1	Sinorhizobium_meliloti positively correlated gene	0	0.32242	0	0	0	0.413072	0.316348	0	0	0
OTUD4	Sinorhizobium_meliloti positively correlated gene	0	0.357316	0	0	0	0.413061	0.368954	0.358941	0	0
FANCD2	Sinorhizobium_meliloti positively correlated gene	0	0.327603	0	0	0	0.413004	0.344874	0	0	0
SNRPE	Sinorhizobium_meliloti positively correlated gene	0	0	0	0	0	0.412978	0	0	0	0
SNRPB2	Sinorhizobium_meliloti positively correlated gene	0	0.327069	0	0	0	0.412939	0.319534	0	0	0
DDX27	Sinorhizobium_meliloti positively correlated gene	0	0.302641	0	0	0	0.412837	0.335278	0	0	0
E2F4	Sinorhizobium_meliloti positively correlated gene	0	0	0	0	0	0.412725	0	0	0	0
RNGTT	Sinorhizobium_meliloti positively correlated gene	0	0.30452	0	0	0	0.412702	0	0	0	0
ZCCHC8	Sinorhizobium_meliloti positively correlated gene	0	0.332506	0	0	0	0.412666	0.380148	0	0	0
SNX1	Sinorhizobium_meliloti positively correlated gene	0	0.311477	0	0	0	0.412597	0.352793	0	0	0
ISY1-RAB43	Sinorhizobium_meliloti positively correlated gene	0	0	0	0	0	0.412566	0	0	0	0
WDR76	Sinorhizobium_meliloti positively correlated gene	0	0	0	0	0	0.41237	0	0	0	0
NUP205	Sinorhizobium_meliloti positively correlated gene	0	0.314078	0	0	0	0.412351	0	0	0	0
IPO5	Sinorhizobium_meliloti positively correlated gene	0	0.33523	0	0	0	0.41235	0.310924	0.354893	0.355762	0
RAD17	Sinorhizobium_meliloti positively correlated gene	0	0.357414	0	0	0	0.412295	0.332304	0.329164	0.328719	0
CENPU	Sinorhizobium_meliloti positively correlated gene	0	0.306491	0	0	0	0.412287	0.342373	0	0	0
MTREX	Sinorhizobium_meliloti positively correlated gene	0	0.368079	0	0	0	0.412236	0.351442	0.317938	0.323712	0
PHKG2	Sinorhizobium_meliloti positively correlated gene	0	0.327921	0	0	0	0.412228	0.327543	0.313583	0.319363	0
PPP4C	Sinorhizobium_meliloti positively correlated gene	0	0.33048	0	0	0	0.412192	0.3481	0	0	0
MCM7	Sinorhizobium_meliloti positively correlated gene	0	0.308076	0	0	0	0.412184	0.329251	0	0	0
LSM1	Sinorhizobium_meliloti positively correlated gene	0	0	0	0	0	0.412172	0	0	0	0
RECQL5	Sinorhizobium_meliloti positively correlated gene	0	0.332901	0	0	0	0.412112	0.352589	0	0	0
RIF1	Sinorhizobium_meliloti positively correlated gene	0	0.377999	0	0	0	0.412111	0.345859	0.361848	0.323969	0
ZSCAN22	Sinorhizobium_meliloti positively correlated gene	0	0.309005	0	0	0	0.412103	0.347163	0	0	0
SDAD1	Sinorhizobium_meliloti positively correlated gene	0	0	0	0	0	0.412022	0.335025	0	0	0
RECQL4	Sinorhizobium_meliloti positively correlated gene	0	0.318661	0	0	0	0.411919	0.346695	0	0	0
POLD2	Sinorhizobium_meliloti positively correlated gene	0	0.321523	0	0	0	0.411902	0.326013	0	0	0
RESF1	Sinorhizobium_meliloti positively correlated gene	0	0.313656	0	0	0	0.411887	0.362792	0.337252	0	0
HAUS4	Sinorhizobium_meliloti positively correlated gene	0	0.313487	0	0	0	0.411887	0.373594	0	0	0
SF1	Sinorhizobium_meliloti positively correlated gene	0	0	0	0	0	0.411857	0.311815	0	0	0
TASOR2	Sinorhizobium_meliloti positively correlated gene	0	0.362784	0	0	0	0.411793	0.345012	0.300654	0.316191	0
CENPO	Sinorhizobium_meliloti positively correlated gene	0	0.315622	0	0	0	0.411755	0.323266	0	0	0
CCNK	Sinorhizobium_meliloti positively correlated gene	0	0.310537	0	0	0	0.411755	0.348236	0.311041	0	0
MED1	Sinorhizobium_meliloti positively correlated gene	0	0.309811	0	0	0	0.411686	0.340053	0	0	0
ALYREF	Sinorhizobium_meliloti positively correlated gene	0	0.332131	0	0	0	0.411642	0.303883	0	0.32012	0
PTPN2	Sinorhizobium_meliloti positively correlated gene	0	0	0	0	0	0.411633	0.305866	0	0	0
HGH1	Sinorhizobium_meliloti positively correlated gene	0	0.338149	0	0	0	0.411596	0.365497	0	0	0
MGME1	Sinorhizobium_meliloti positively correlated gene	0	0	0	0	0	0.41154	0.359964	0	0	0
ISG20L2	Sinorhizobium_meliloti positively correlated gene	0	0.330254	0	0	0	0.411467	0.364591	0	0	0
NEPRO	Sinorhizobium_meliloti positively correlated gene	0	0	0	0	0	0.411421	0	0	0	0
RBM17	Sinorhizobium_meliloti positively correlated gene	0	0.336973	0	0	0	0.411364	0.328228	0.302919	0.333402	0
RPL18	Sinorhizobium_meliloti positively correlated gene	0	0	0	0	0	0.411233	0	0	0	0
NSL1	Sinorhizobium_meliloti positively correlated gene	0	0.302926	0	0	0	0.411129	0	0	0	0
ZNF384	Sinorhizobium_meliloti positively correlated gene	0	0.324837	0	0	0	0.41105	0.389017	0	0	0
ORC1	Sinorhizobium_meliloti positively correlated gene	0	0	0	0	0	0.411049	0	0	0	0
LIN54	Sinorhizobium_meliloti positively correlated gene	0	0.341239	0	0	0	0.410997	0	0	0	0
CCDC82	Sinorhizobium_meliloti positively correlated gene	0	0	0	0	0	0.410994	0	0	0	0
POT1	Sinorhizobium_meliloti positively correlated gene	0	0	0	0	0	0.410931	0	0	0	0
VRK2	Sinorhizobium_meliloti positively correlated gene	0	0	0	0	0	0.410899	0	0	0	0
RAD51AP1	Sinorhizobium_meliloti positively correlated gene	0	0.345794	0	0	0	0.410838	0	0	0.333254	0
ZCCHC7	Sinorhizobium_meliloti positively correlated gene	0	0	0	0	0	0.410829	0	0	0	0
NCAPH2	Sinorhizobium_meliloti positively correlated gene	0	0.317946	0	0	0	0.410809	0.307128	0	0.31468	0
BAZ2A	Sinorhizobium_meliloti positively correlated gene	0	0.306834	0	0	0	0.410764	0.342314	0	0	0
SF3B2	Sinorhizobium_meliloti positively correlated gene	0	0.369591	0	0	0.310356	0.410716	0.346363	0.35689	0.32658	0
PARP2	Sinorhizobium_meliloti positively correlated gene	0	0.303198	0	0	0	0.410659	0.365032	0.316782	0	0
FSCN3	Sinorhizobium_meliloti positively correlated gene	0	0.319369	0	0	0	0.410658	0.301584	0	0	0
SF3B4	Sinorhizobium_meliloti positively correlated gene	0	0.328947	0	0	0	0.410618	0.379252	0.321395	0	0
TRIM39	Sinorhizobium_meliloti positively correlated gene	0	0.335177	0	0	0	0.410602	0.330924	0.336209	0.306878	0
SETX	Sinorhizobium_meliloti positively correlated gene	0	0.370177	0	0	0	0.410587	0.309125	0.307884	0.363555	0
PNKP	Sinorhizobium_meliloti positively correlated gene	0	0.310656	0	0	0	0.410587	0.341985	0.316659	0	0
GEMIN4	Sinorhizobium_meliloti positively correlated gene	0	0.339489	0	0	0	0.410512	0.382028	0.323523	0	0
RPL34	Sinorhizobium_meliloti positively correlated gene	0	0	0	0	0	0.410444	0	0	0	0
MED8	Sinorhizobium_meliloti positively correlated gene	0	0.366661	0	0	0	0.410245	0.364383	0.345018	0.322817	0
VRK3	Sinorhizobium_meliloti positively correlated gene	0	0.301454	0	0	0	0.410239	0.36529	0	0	0
PIBF1	Sinorhizobium_meliloti positively correlated gene	0	0.357964	0	0	0	0.410227	0.340285	0.346876	0	0
DHX8	Sinorhizobium_meliloti positively correlated gene	0	0.318552	0	0	0	0.410206	0.30605	0	0.339259	0
TCEANC2	Sinorhizobium_meliloti positively correlated gene	0	0	0	0	0	0.410205	0.352103	0.308842	0	0
IL4I1	Sinorhizobium_meliloti positively correlated gene	0	0	0	0	0	0.410203	0.3234	0	0	0
LRIF1	Sinorhizobium_meliloti positively correlated gene	0	0.364712	0	0	0	0.410106	0.344185	0.348959	0	0
CEP72	Sinorhizobium_meliloti positively correlated gene	0	0.310791	0	0	0	0.410066	0.326784	0	0	0
ZPR1	Sinorhizobium_meliloti positively correlated gene	0	0.323371	0	0	0	0.410065	0.318985	0.305757	0.315487	0
RBM27	Sinorhizobium_meliloti positively correlated gene	0	0.355981	0	0	0	0.410063	0.315813	0.346475	0.371293	0
TANK	Sinorhizobium_meliloti positively correlated gene	0	0	0	0	0	0.410045	0	0	0	0
CEP128	Sinorhizobium_meliloti positively correlated gene	0	0.30398	0	0	0	0.409963	0	0	0	0
SGF29	Sinorhizobium_meliloti positively correlated gene	0	0.36205	0	0	0	0.409884	0.364765	0.336999	0	0
METTL4	Sinorhizobium_meliloti positively correlated gene	0	0.341052	0	0	0	0.409857	0.383337	0	0	0
USP38	Sinorhizobium_meliloti positively correlated gene	0	0	0	0	0	0.40983	0	0	0	0
PPIL1	Sinorhizobium_meliloti positively correlated gene	0	0	0	0	0	0.409814	0	0	0	0
EXOSC3	Sinorhizobium_meliloti positively correlated gene	0	0	0	0	0	0.409679	0.356814	0	0	0
ING3	Sinorhizobium_meliloti positively correlated gene	0	0.307826	0	0	0	0.409678	0	0	0.332662	0
RNF38	Sinorhizobium_meliloti positively correlated gene	0	0.330347	0	0	0	0.409537	0.349439	0.301641	0.310688	0
RBM33	Sinorhizobium_meliloti positively correlated gene	0	0	0	0	0	0.409535	0	0	0	0
QARS1	Sinorhizobium_meliloti positively correlated gene	0	0	0	0	0	0.409443	0.323545	0	0	0
ZWILCH	Sinorhizobium_meliloti positively correlated gene	0	0.326994	0	0	0	0.409392	0.323139	0	0	0
KIAA0586	Sinorhizobium_meliloti positively correlated gene	0	0.361991	0	0	0	0.40939	0.343419	0.33156	0.340486	0
CIR1	Sinorhizobium_meliloti positively correlated gene	0	0.358087	0	0	0	0.409229	0.31043	0.315119	0.35132	0
NUP155	Sinorhizobium_meliloti positively correlated gene	0	0.368505	0	0	0	0.409216	0.333661	0.330333	0.368558	0
TAMM41	Sinorhizobium_meliloti positively correlated gene	0	0.328671	0	0	0	0.40911	0.317534	0	0.33652	0
MBTD1	Sinorhizobium_meliloti positively correlated gene	0	0.329325	0	0	0	0.409078	0.3679	0	0	0
HIRIP3	Sinorhizobium_meliloti positively correlated gene	0	0.347615	0	0	0	0.409055	0.346763	0	0.309827	0
EPX	Sinorhizobium_meliloti positively correlated gene	0	0	0	0	0	0.409012	0	0	0	0
DCAF1	Sinorhizobium_meliloti positively correlated gene	0	0.356651	0	0	0	0.408959	0.356771	0.332112	0.311924	0
SETD2	Sinorhizobium_meliloti positively correlated gene	0	0.303309	0	0	0	0.408943	0.323585	0	0	0
NCAPD3	Sinorhizobium_meliloti positively correlated gene	0	0.328561	0	0	0	0.408437	0	0	0	0
RAD1	Sinorhizobium_meliloti positively correlated gene	0	0.332802	0	0	0	0.408417	0.329851	0.302856	0.306242	0
FBXO46	Sinorhizobium_meliloti positively correlated gene	0	0.329468	0	0	0	0.408345	0.360762	0.302373	0	0
YY1AP1	Sinorhizobium_meliloti positively correlated gene	0	0.342302	0	0	0	0.408291	0.325418	0.338822	0.316179	0
NUP42	Sinorhizobium_meliloti positively correlated gene	0	0.322457	0	0	0	0.408233	0.347053	0.332147	0	0
UBA52	Sinorhizobium_meliloti positively correlated gene	0	0	0	0	0	0.408148	0.305355	0	0	0
CDC25C	Sinorhizobium_meliloti positively correlated gene	0	0.302224	0	0	0	0.408106	0.332386	0	0	0
PNN	Sinorhizobium_meliloti positively correlated gene	0	0	0	0	0	0.408048	0	0	0	0
TOPBP1	Sinorhizobium_meliloti positively correlated gene	0	0.307028	0	0	0	0.40801	0	0	0	0
KDM3A	Sinorhizobium_meliloti positively correlated gene	0	0.356062	0	0	0	0.407955	0.344669	0.316881	0.336726	0
TTC9C	Sinorhizobium_meliloti positively correlated gene	0	0	0	0	0	0.407934	0	0	0	0
ACIN1	Sinorhizobium_meliloti positively correlated gene	0	0.301664	0	0	0	0.407879	0.347209	0	0	0
BTAF1	Sinorhizobium_meliloti positively correlated gene	0	0.333586	0	0	0	0.407795	0.313543	0.315024	0.321603	0
FEN1	Sinorhizobium_meliloti positively correlated gene	0	0	0	0	0	0.407785	0	0	0	0
RAPGEF6	Sinorhizobium_meliloti positively correlated gene	0	0	0	0	0	0.407783	0	0	0	0
RBM7	Sinorhizobium_meliloti positively correlated gene	0	0	0	0	0	0.407779	0.326894	0.324114	0	0
MAGOH	Sinorhizobium_meliloti positively correlated gene	0	0	0	0	0	0.407708	0.324435	0	0	0
BORA	Sinorhizobium_meliloti positively correlated gene	0	0.309062	0	0	0	0.407698	0.313897	0	0	0
MIS18BP1	Sinorhizobium_meliloti positively correlated gene	0	0	0	0	0	0.407682	0	0	0	0
PFAS	Sinorhizobium_meliloti positively correlated gene	0	0	0	0	0	0.407658	0	0	0	0
NXT1	Sinorhizobium_meliloti positively correlated gene	0	0	0	0	0	0.407637	0.33853	0	0	0
SF3B1	Sinorhizobium_meliloti positively correlated gene	0	0	0	0	0	0.407561	0.300334	0	0	0
POLR1E	Sinorhizobium_meliloti positively correlated gene	0	0	0	0	0	0.407489	0	0	0	0
TAF1D	Sinorhizobium_meliloti positively correlated gene	0	0.313852	0	0	0	0.407467	0	0	0	0
AKAP8	Sinorhizobium_meliloti positively correlated gene	0	0	0	0	0	0.407432	0	0	0	0
URB1	Sinorhizobium_meliloti positively correlated gene	0	0.32595	0	0	0	0.407309	0.360542	0.305795	0	0
ABRAXAS1	Sinorhizobium_meliloti positively correlated gene	0	0.330702	0	0	0	0.407287	0.322408	0	0	0
TBP	Sinorhizobium_meliloti positively correlated gene	0	0.385284	0	0	0	0.407272	0.33441	0.329167	0.372327	0
THUMPD3	Sinorhizobium_meliloti positively correlated gene	0	0.342352	0	0	0	0.407253	0.320523	0.318364	0.30338	0
ZNF438	Sinorhizobium_meliloti positively correlated gene	0	0.345606	0	0	0	0.407231	0.348007	0	0	0
BLM	Sinorhizobium_meliloti positively correlated gene	0	0.306489	0	0	0	0.407226	0.308287	0	0	0
RBM26	Sinorhizobium_meliloti positively correlated gene	0	0.329421	0	0	0	0.407187	0.313894	0	0.310637	0
CDK19	Sinorhizobium_meliloti positively correlated gene	0	0.342831	0	0	0	0.407186	0	0.337078	0.350734	0
SMARCA5	Sinorhizobium_meliloti positively correlated gene	0	0.342341	0	0	0	0.407114	0.304727	0	0.331787	0
USP16	Sinorhizobium_meliloti positively correlated gene	0	0.324896	0	0	0	0.407057	0.369156	0.310554	0	0
EEF1A1	Sinorhizobium_meliloti positively correlated gene	0	0	0	0	0	0.406988	0	0	0	0
BIN3	Sinorhizobium_meliloti positively correlated gene	0	0	0	0	0	0.406922	0.356555	0.307439	0	0
LCK	Sinorhizobium_meliloti positively correlated gene	0	0	0	0	0	0.406873	0	0	0	0
FNBP4	Sinorhizobium_meliloti positively correlated gene	0	0	0	0	0	0.406753	0	0	0	0
CYREN	Sinorhizobium_meliloti positively correlated gene	0	0.32388	0	0	0	0.406747	0.309742	0	0.322565	0
ZFC3H1	Sinorhizobium_meliloti positively correlated gene	0	0.31062	0	0	0	0.40671	0.306914	0	0	0
DBR1	Sinorhizobium_meliloti positively correlated gene	0	0.314618	0	0	0	0.406615	0.33766	0	0	0
PRPF31	Sinorhizobium_meliloti positively correlated gene	0	0.350562	0	0	0	0.406613	0	0.304968	0.33812	0
SRSF11	Sinorhizobium_meliloti positively correlated gene	0	0	0	0	0	0.406599	0	0	0	0
SRRT	Sinorhizobium_meliloti positively correlated gene	0	0.34723	0	0	0	0.406566	0.358301	0.323321	0.332902	0
MTERF1	Sinorhizobium_meliloti positively correlated gene	0	0	0	0	0	0.406462	0.36833	0.310196	0	0
CHD1	Sinorhizobium_meliloti positively correlated gene	0	0	0	0	0	0.406436	0.311782	0	0	0
PPP4R3B	Sinorhizobium_meliloti positively correlated gene	0	0.301343	0	0	0	0.406419	0.312819	0	0	0
MBD4	Sinorhizobium_meliloti positively correlated gene	0	0.327709	0	0	0	0.406397	0.334701	0	0.31936	0
POC1B	Sinorhizobium_meliloti positively correlated gene	0	0	0	0	0	0.40638	0.351194	0	0	0
NUP37	Sinorhizobium_meliloti positively correlated gene	0	0.337394	0	0	0	0.406269	0.377079	0.330469	0	0
HNRNPA2B1	Sinorhizobium_meliloti positively correlated gene	0	0	0	0	0	0.406078	0	0	0	0
XRCC2	Sinorhizobium_meliloti positively correlated gene	0	0.326872	0	0	0	0.406056	0	0	0.339456	0
NXF1	Sinorhizobium_meliloti positively correlated gene	0	0	0	0	0	0.406004	0.346814	0.310706	0	0
CEP250	Sinorhizobium_meliloti positively correlated gene	0	0	0	0	0	0.405976	0.325572	0	0	0
DSN1	Sinorhizobium_meliloti positively correlated gene	0	0.307813	0	0	0	0.405897	0	0	0	0
RFC4	Sinorhizobium_meliloti positively correlated gene	0	0.328878	0	0	0	0.405831	0.316595	0	0.32417	0
GPS2	Sinorhizobium_meliloti positively correlated gene	0	0.355382	0	0	0	0.4057	0.394576	0.309141	0	0
TMEM81	Sinorhizobium_meliloti positively correlated gene	0	0.346374	0	0	0	0.405643	0.374403	0.316161	0	0
TRIM11	Sinorhizobium_meliloti positively correlated gene	0	0.333541	0	0	0	0.405581	0.390034	0	0	0
SHARPIN	Sinorhizobium_meliloti positively correlated gene	0	0.348301	0	0	0	0.405522	0.398177	0.318827	0	0
NANP	Sinorhizobium_meliloti positively correlated gene	0	0	0	0	0	0.405482	0	0	0	0
BUB3	Sinorhizobium_meliloti positively correlated gene	0	0	0	0	0	0.405321	0.328261	0	0	0
CAPRIN1	Sinorhizobium_meliloti positively correlated gene	0	0.341712	0	0	0	0.405249	0.401949	0.301044	0	0
SECISBP2	Sinorhizobium_meliloti positively correlated gene	0	0.316507	0	0	0	0.405164	0.359667	0	0	0
WDR43	Sinorhizobium_meliloti positively correlated gene	0	0	0	0	0	0.40514	0	0	0	0
JPT2	Sinorhizobium_meliloti positively correlated gene	0	0.311409	0	0	0	0.405135	0.338625	0	0	0
NUP133	Sinorhizobium_meliloti positively correlated gene	0	0.337592	0	0	0	0.405104	0.337774	0.329027	0.304991	0
SDE2	Sinorhizobium_meliloti positively correlated gene	0	0	0	0	0	0.40509	0.304615	0	0	0
ETF1	Sinorhizobium_meliloti positively correlated gene	0	0	0	0	0	0.405079	0.355765	0	0	0
RSBN1	Sinorhizobium_meliloti positively correlated gene	0	0.365948	0	0	0	0.405061	0.303382	0.339807	0.37036	0
GINS4	Sinorhizobium_meliloti positively correlated gene	0	0.33411	0	0	0	0.405025	0.339795	0	0.305776	0
SRSF1	Sinorhizobium_meliloti positively correlated gene	0	0	0	0	0	0.405009	0	0	0	0
GPBP1	Sinorhizobium_meliloti positively correlated gene	0	0.378565	0	0	0	0.404991	0.317799	0.338522	0.359868	0
CCHCR1	Sinorhizobium_meliloti positively correlated gene	0	0.316254	0	0	0	0.404898	0.334721	0	0	0
EIF3K	Sinorhizobium_meliloti positively correlated gene	0	0	0	0	0	0.404786	0	0	0	0
TRMT10A	Sinorhizobium_meliloti positively correlated gene	0	0.32646	0	0	0	0.404774	0.365305	0	0	0
GTF2F2	Sinorhizobium_meliloti positively correlated gene	0	0.339673	0	0	0	0.404755	0.337801	0	0	0
SF3A3	Sinorhizobium_meliloti positively correlated gene	0	0.312041	0	0	0	0.404751	0.305896	0	0.309347	0
FBXL12	Sinorhizobium_meliloti positively correlated gene	0	0	0	0	0	0.404729	0	0	0	0
EIF2S1	Sinorhizobium_meliloti positively correlated gene	0	0.356397	0	0	0	0.404645	0.350627	0.327173	0	0
SCYL3	Sinorhizobium_meliloti positively correlated gene	0	0	0	0	0	0.404635	0.314166	0	0	0
NUP160	Sinorhizobium_meliloti positively correlated gene	0	0	0	0	0	0.404595	0.30237	0	0	0
BUD13	Sinorhizobium_meliloti positively correlated gene	0	0.361473	0	0	0	0.404567	0.377879	0.346287	0.304494	0
EPC1	Sinorhizobium_meliloti positively correlated gene	0	0	0	0	0	0.404546	0	0	0	0
NUP50	Sinorhizobium_meliloti positively correlated gene	0	0.354413	0	0	0	0.404541	0.32968	0	0.316956	0
WFIKKN1	Sinorhizobium_meliloti positively correlated gene	0	0	0	0	0	0.404532	0.320833	0	0	0
NVL	Sinorhizobium_meliloti positively correlated gene	0	0.350987	0	0	0	0.404482	0.33598	0.341822	0.313842	0
SFMBT1	Sinorhizobium_meliloti positively correlated gene	0	0.316563	0	0	0.308931	0.404458	0.322807	0.336247	0.302487	0
TEPSIN	Sinorhizobium_meliloti positively correlated gene	0	0.3324	0	0	0	0.404448	0.336795	0.337513	0.316609	0
PRAM1	Sinorhizobium_meliloti positively correlated gene	0	0.330754	0	0	0	0.404418	0.36301	0.349337	0.312633	0
TMEM209	Sinorhizobium_meliloti positively correlated gene	0	0.323169	0	0	0	0.404379	0.382934	0	0	0
EIF4ENIF1	Sinorhizobium_meliloti positively correlated gene	0	0.334595	0	0	0	0.40434	0.330771	0	0.302939	0
GGNBP2	Sinorhizobium_meliloti positively correlated gene	0	0.369911	0	0	0.326436	0.404326	0.347075	0.342065	0.323203	0
CENPC	Sinorhizobium_meliloti positively correlated gene	0	0.300074	0	0	0	0.404235	0	0	0	0
TRIM28	Sinorhizobium_meliloti positively correlated gene	0	0.338004	0	0	0	0.404231	0.361779	0.31682	0.330106	0
SERBP1	Sinorhizobium_meliloti positively correlated gene	0	0	0	0	0	0.40421	0	0	0	0
KPNB1	Sinorhizobium_meliloti positively correlated gene	0	0.340531	0	0	0	0.4042	0.311064	0.324213	0.362477	0
ZNF169	Sinorhizobium_meliloti positively correlated gene	0	0.321045	0	0	0	0.404131	0.308971	0	0.308501	0
TPR	Sinorhizobium_meliloti positively correlated gene	0	0	0	0	0	0.404117	0	0	0	0
MDM1	Sinorhizobium_meliloti positively correlated gene	0	0.38441	0	0	0	0.404094	0.34201	0.360224	0.363799	0
HNRNPUL1	Sinorhizobium_meliloti positively correlated gene	0	0.331978	0	0	0	0.40408	0.350813	0	0.308002	0
RFC3	Sinorhizobium_meliloti positively correlated gene	0	0	0	0	0	0.403949	0	0	0	0
CXXC1	Sinorhizobium_meliloti positively correlated gene	0	0.318088	0	0	0	0.403921	0.351273	0	0	0
STYX	Sinorhizobium_meliloti positively correlated gene	0	0.344779	0	0	0	0.403892	0.376941	0	0	0
GPATCH2	Sinorhizobium_meliloti positively correlated gene	0	0.328468	0	0	0	0.403852	0.338772	0.300785	0.305622	0
FANCA	Sinorhizobium_meliloti positively correlated gene	0	0.324105	0	0	0	0.403768	0.352111	0	0	0
EXOSC10	Sinorhizobium_meliloti positively correlated gene	0	0.355984	0	0	0	0.403766	0.32636	0.334867	0.356629	0
INTS9	Sinorhizobium_meliloti positively correlated gene	0	0.358322	0	0	0	0.403754	0.360776	0.330894	0	0
SRBD1	Sinorhizobium_meliloti positively correlated gene	0	0	0	0	0	0.40375	0	0	0	0
CEP63	Sinorhizobium_meliloti positively correlated gene	0	0.381791	0	0	0	0.4036	0.404318	0.347194	0.306459	0
HNRNPU	Sinorhizobium_meliloti positively correlated gene	0	0	0	0	0	0.403567	0.308849	0	0	0
BCLAF1	Sinorhizobium_meliloti positively correlated gene	0	0	0	0	0	0.403525	0	0	0	0
UBAP2L	Sinorhizobium_meliloti positively correlated gene	0	0.342183	0	0	0	0.403429	0.395134	0.334107	0	0
ZUP1	Sinorhizobium_meliloti positively correlated gene	0	0	0	0	0	0.403425	0	0	0	0
CCAR2	Sinorhizobium_meliloti positively correlated gene	0	0	0	0	0	0.403416	0	0	0	0
PDCD2	Sinorhizobium_meliloti positively correlated gene	0	0.359671	0	0	0	0.403388	0.339991	0.318544	0.313506	0
RPA2	Sinorhizobium_meliloti positively correlated gene	0	0	0	0	0	0.403233	0	0	0	0
XPO4	Sinorhizobium_meliloti positively correlated gene	0	0.344049	0	0	0	0.403227	0.390442	0.320776	0	0
MEMO1	Sinorhizobium_meliloti positively correlated gene	0	0	0	0	0	0.403182	0.304408	0	0	0
TTLL4	Sinorhizobium_meliloti positively correlated gene	0	0.369622	0	0	0	0.403159	0.369957	0.349832	0.308914	0
DDIT4	Sinorhizobium_meliloti positively correlated gene	0	0	0	0	0	0.403147	0	0	0	0
XRCC6	Sinorhizobium_meliloti positively correlated gene	0	0.305084	0	0	0	0.403035	0.312745	0	0.303822	0
MAD1L1	Sinorhizobium_meliloti positively correlated gene	0	0.327611	0	0	0	0.403007	0.307968	0	0	0
POLH	Sinorhizobium_meliloti positively correlated gene	0	0.322228	0	0	0	0.402924	0.312066	0	0	0
DET1	Sinorhizobium_meliloti positively correlated gene	0	0	0	0	0	0.402861	0.333055	0	0	0
RSRC2	Sinorhizobium_meliloti positively correlated gene	0	0.364373	0	0	0	0.4028	0.322111	0.330453	0.352037	0
NUFIP1	Sinorhizobium_meliloti positively correlated gene	0	0.344728	0	0	0	0.402798	0.329396	0.319062	0.358133	0
THRAP3	Sinorhizobium_meliloti positively correlated gene	0	0	0	0	0	0.402795	0	0	0	0
ADAT2	Sinorhizobium_meliloti positively correlated gene	0	0	0	0	0	0.402763	0	0	0	0
NUP35	Sinorhizobium_meliloti positively correlated gene	0	0.348626	0	0	0	0.402751	0.334076	0	0.330597	0
DUS1L	Sinorhizobium_meliloti positively correlated gene	0	0.302478	0	0	0	0.402717	0.3685	0	0	0
GMPR2	Sinorhizobium_meliloti positively correlated gene	0	0.353351	0	0	0	0.402703	0.320224	0.341278	0.327565	0
ANAPC15	Sinorhizobium_meliloti positively correlated gene	0	0.374691	0	0	0	0.402699	0.350727	0	0.313301	0
LMNB1	Sinorhizobium_meliloti positively correlated gene	0	0	0	0	0	0.40267	0	0	0	0
CREB1	Sinorhizobium_meliloti positively correlated gene	0	0	0	0	0	0.402654	0.31044	0	0	0
SART3	Sinorhizobium_meliloti positively correlated gene	0	0.316369	0	0	0	0.402431	0.317776	0	0.304216	0
HAUS8	Sinorhizobium_meliloti positively correlated gene	0	0	0	0	0	0.402331	0	0	0	0
CCT4	Sinorhizobium_meliloti positively correlated gene	0	0.327877	0	0	0	0.402317	0.350214	0.310508	0	0
ILF3	Sinorhizobium_meliloti positively correlated gene	0	0.33986	0	0	0	0.402309	0.335286	0.325672	0.36837	0
TFDP2	Sinorhizobium_meliloti positively correlated gene	0	0	0	0	0	0.402244	0	0	0	0
EIF3E	Sinorhizobium_meliloti positively correlated gene	0	0	0	0	0	0.402229	0	0	0	0
RPL26	Sinorhizobium_meliloti positively correlated gene	0	0	0	0	0	0.402182	0	0	0	0
RAB8A	Sinorhizobium_meliloti positively correlated gene	0	0	0	0	0	0.40218	0.308632	0	0	0
EIF3I	Sinorhizobium_meliloti positively correlated gene	0	0	0	0	0	0.402158	0.324538	0	0	0
BCAP29	Sinorhizobium_meliloti positively correlated gene	0	0	0	0	0	0.402077	0	0.318739	0.312075	0
SYF2	Sinorhizobium_meliloti positively correlated gene	0	0.304843	0	0	0	0.402056	0.337317	0	0	0
CDCA4	Sinorhizobium_meliloti positively correlated gene	0	0	0	0	0	0.401839	0	0	0	0
ATF1	Sinorhizobium_meliloti positively correlated gene	0	0	0	0	0	0.40175	0.358677	0	0	0
TOPORS	Sinorhizobium_meliloti positively correlated gene	0	0.373125	0	0	0.314347	0.401648	0.381015	0.335229	0	0
LRCH4	Sinorhizobium_meliloti positively correlated gene	0	0	0	0	0	0.401576	0.303801	0	0	0
CCDC14	Sinorhizobium_meliloti positively correlated gene	0	0.346738	0	0	0	0.401558	0.393711	0.314205	0	0
TENT2	Sinorhizobium_meliloti positively correlated gene	0	0.3037	0	0	0	0.401519	0.310481	0	0	0
DIDO1	Sinorhizobium_meliloti positively correlated gene	0	0	0	0	0	0.401482	0.305158	0	0	0
HPSE	Sinorhizobium_meliloti positively correlated gene	0	0	0	0	0	0.401407	0	0	0	0
CCT5	Sinorhizobium_meliloti positively correlated gene	0	0.313961	0	0	0	0.401296	0.342877	0	0	0
TBC1D5	Sinorhizobium_meliloti positively correlated gene	0	0	0	0	0	0.40126	0	0.37602	0.303246	0
AKAP10	Sinorhizobium_meliloti positively correlated gene	0	0.339981	0	0	0	0.401151	0	0.322551	0.343142	0
USP39	Sinorhizobium_meliloti positively correlated gene	0	0.344718	0	0	0	0.401124	0.341341	0.313795	0.324372	0
RRM1	Sinorhizobium_meliloti positively correlated gene	0	0	0	0	0	0.401028	0	0	0	0
NUP98	Sinorhizobium_meliloti positively correlated gene	0	0.320649	0	0	0	0.400878	0.378652	0.343919	0	0
EED	Sinorhizobium_meliloti positively correlated gene	0	0	0	0	0	0.400851	0	0	0	0
SUZ12	Sinorhizobium_meliloti positively correlated gene	0	0	0	0	0	0.400783	0.310085	0	0	0
STXBP2	Sinorhizobium_meliloti positively correlated gene	0	0	0	0	0	0.400764	0.318505	0	0	0
BAZ1A	Sinorhizobium_meliloti positively correlated gene	0	0	0	0	0	0.400713	0.316845	0	0	0
LSM2	Sinorhizobium_meliloti positively correlated gene	0	0.329498	0	0	0	0.400685	0.346548	0	0.302204	0
RPL23	Sinorhizobium_meliloti positively correlated gene	0	0	0	0	0	0.400674	0	0	0	0
HERC4	Sinorhizobium_meliloti positively correlated gene	0	0.313905	0	0	0	0.400672	0.352378	0.334774	0	0
UHRF1	Sinorhizobium_meliloti positively correlated gene	0	0	0	0	0	0.400668	0	0	0	0
CBL	Sinorhizobium_meliloti positively correlated gene	0	0.31556	0	0	0	0.400663	0	0	0.319195	0
EFTUD2	Sinorhizobium_meliloti positively correlated gene	0	0.314539	0	0	0	0.400588	0.300867	0.32035	0.342912	0
ERI1	Sinorhizobium_meliloti positively correlated gene	0	0	0	0	0	0.400538	0	0	0	0
RCBTB2	Sinorhizobium_meliloti positively correlated gene	0	0	0	0	0	0.400498	0	0	0	0
CDC45	Sinorhizobium_meliloti positively correlated gene	0	0.310629	0	0	0	0.400412	0	0	0.305497	0
ASCC3	Sinorhizobium_meliloti positively correlated gene	0	0.315057	0	0	0	0.400405	0.3121	0.300761	0	0
ZNF845	Sinorhizobium_meliloti positively correlated gene	0	0.307044	0	0	0	0.400351	0.31116	0	0	0
SRSF2	Sinorhizobium_meliloti positively correlated gene	0	0	0	0	0	0.400339	0.308949	0	0	0
SH3BP5	Sinorhizobium_meliloti positively correlated gene	0	0.340253	0	0	0	0.400324	0.305932	0.324018	0.344445	0
PMS2	Sinorhizobium_meliloti positively correlated gene	0	0.359938	0	0	0	0.400307	0.325963	0.319372	0.345214	0
UMPS	Sinorhizobium_meliloti positively correlated gene	0	0	0	0	0	0.400244	0	0	0	0
KDM2B	Sinorhizobium_meliloti positively correlated gene	0	0.309792	0	0	0	0.400229	0.342422	0	0	0
CEP95	Sinorhizobium_meliloti positively correlated gene	0	0.349752	0	0	0	0.400166	0.356273	0.327363	0.326101	0
NCAPD2	Sinorhizobium_meliloti positively correlated gene	0	0	0	0	0	0.400149	0	0	0	0
RPL14	Sinorhizobium_meliloti positively correlated gene	0	0	0	0	0	0.400147	0	0	0	0
SMARCC1	Sinorhizobium_meliloti positively correlated gene	0	0	0	0	0	0.400147	0	0	0	0
UPF2	Sinorhizobium_meliloti positively correlated gene	0	0.327268	0	0	0	0.400104	0.321148	0.333389	0.327461	0
NPAT	Sinorhizobium_meliloti positively correlated gene	0	0.352947	0	0	0	0.400094	0.320105	0.308538	0.330574	0
PAK1IP1	Sinorhizobium_meliloti positively correlated gene	0	0.326936	0	0	0	0.400077	0	0	0	0
ERH	Sinorhizobium_meliloti positively correlated gene	0	0	0	0	0	0.400027	0.305381	0	0.300917	0
EIF3A	Sinorhizobium_meliloti positively correlated gene	0	0	0	0	0	0.399998	0.315032	0	0	0
WWP2	Sinorhizobium_meliloti positively correlated gene	0	0.32484	0	0	0	0.39997	0.367583	0	0	0
PRIM1	Sinorhizobium_meliloti positively correlated gene	0	0	0	0	0	0.399893	0	0	0	0
NUDT21	Sinorhizobium_meliloti positively correlated gene	0	0.320938	0	0	0	0.399874	0.303488	0	0.311306	0
DNAAF2	Sinorhizobium_meliloti positively correlated gene	0	0.335256	0	0	0	0.399845	0.33085	0.354961	0	0
EMB	Sinorhizobium_meliloti positively correlated gene	0	0	0	0	0	0.399831	0	0	0	0
TDP1	Sinorhizobium_meliloti positively correlated gene	0	0.311561	0	0	0	0.399778	0.324601	0	0.305413	0
OGG1	Sinorhizobium_meliloti positively correlated gene	0	0	0	0	0	0.399715	0	0	0	0
TAF6L	Sinorhizobium_meliloti positively correlated gene	0	0.306291	0	0	0	0.399692	0.36573	0.325726	0	0
ABRAXAS2	Sinorhizobium_meliloti positively correlated gene	0	0.326349	0	0	0	0.399543	0.336252	0.371219	0	0
EEF2	Sinorhizobium_meliloti positively correlated gene	0	0	0	0	0	0.399532	0	0	0	0
ORC3	Sinorhizobium_meliloti positively correlated gene	0	0.377879	0	0	0	0.399504	0.367864	0.366417	0.311193	0
PAPOLA	Sinorhizobium_meliloti positively correlated gene	0	0	0	0	0	0.399489	0.335618	0	0	0
RLF	Sinorhizobium_meliloti positively correlated gene	0	0.312215	0	0	0	0.399469	0	0	0.309401	0
DCLRE1C	Sinorhizobium_meliloti positively correlated gene	0	0	0	0	0	0.399373	0	0	0	0
LYAR	Sinorhizobium_meliloti positively correlated gene	0	0.341647	0	0	0	0.399349	0.324327	0.309755	0	0
CCNL1	Sinorhizobium_meliloti positively correlated gene	0	0	0	0	0	0.399344	0	0	0	0
PRIMPOL	Sinorhizobium_meliloti positively correlated gene	0	0	0	0	0	0.399329	0	0	0	0
SNRPA1	Sinorhizobium_meliloti positively correlated gene	0	0.345316	0	0	0	0.399261	0.333413	0.311623	0.32262	0
SF3B6	Sinorhizobium_meliloti positively correlated gene	0	0.318817	0	0	0	0.399257	0.33827	0	0	0
EIF3D	Sinorhizobium_meliloti positively correlated gene	0	0.331692	0	0	0	0.399252	0.373905	0.312217	0	0
TRMT1L	Sinorhizobium_meliloti positively correlated gene	0	0.308095	0	0	0	0.39924	0.355586	0.307344	0	0
FAAP24	Sinorhizobium_meliloti positively correlated gene	0	0.333646	0	0	0	0.399236	0.344737	0.307267	0	0
RANBP1	Sinorhizobium_meliloti positively correlated gene	0	0.337993	0	0	0	0.399222	0.319997	0	0.337188	0
NAA15	Sinorhizobium_meliloti positively correlated gene	0	0	0	0	0	0.399219	0	0	0	0
YY1	Sinorhizobium_meliloti positively correlated gene	0	0	0	0	0	0.399149	0.33733	0	0	0
HNRNPD	Sinorhizobium_meliloti positively correlated gene	0	0	0	0	0	0.399142	0	0	0	0
NOP14	Sinorhizobium_meliloti positively correlated gene	0	0	0	0	0	0.399137	0	0	0	0
SIN3A	Sinorhizobium_meliloti positively correlated gene	0	0.320963	0	0	0	0.39912	0.367641	0.31429	0	0
PSPC1	Sinorhizobium_meliloti positively correlated gene	0	0.360679	0	0	0	0.399093	0.315152	0.306144	0.358166	0
STIL	Sinorhizobium_meliloti positively correlated gene	0	0.313475	0	0	0	0.399045	0	0	0	0
EIF3B	Sinorhizobium_meliloti positively correlated gene	0	0.30972	0	0	0	0.399025	0.381045	0.316958	0	0
CDCA5	Sinorhizobium_meliloti positively correlated gene	0	0.311202	0	0	0	0.399012	0.322238	0	0	0
TRIM14	Sinorhizobium_meliloti positively correlated gene	0	0	0	0	0	0.398973	0.344695	0	0	0
C2orf42	Sinorhizobium_meliloti positively correlated gene	0	0.351412	0	0	0.30793	0.398948	0.3501	0.342575	0.319037	0
PNRC1	Sinorhizobium_meliloti positively correlated gene	0	0	0	0	0	0.398885	0	0	0	0
RFX5	Sinorhizobium_meliloti positively correlated gene	0	0	0	0	0	0.398832	0	0	0	0
PASK	Sinorhizobium_meliloti positively correlated gene	0	0.374725	0	0	0	0.39882	0.318564	0.30723	0.375045	0
GINS1	Sinorhizobium_meliloti positively correlated gene	0	0	0	0	0	0.398791	0.307847	0	0	0
RFC1	Sinorhizobium_meliloti positively correlated gene	0	0.300389	0	0	0	0.39878	0	0.322064	0.308286	0
RBM6	Sinorhizobium_meliloti positively correlated gene	0	0.302038	0	0	0	0.398768	0.309863	0	0	0
TERF1	Sinorhizobium_meliloti positively correlated gene	0	0.302076	0	0	0	0.398738	0	0	0	0
IZUMO4	Sinorhizobium_meliloti positively correlated gene	0	0.324454	0	0	0	0.398725	0.314217	0	0	0
MSH2	Sinorhizobium_meliloti positively correlated gene	0	0	0	0	0	0.398636	0	0	0	0
MAD2L1BP	Sinorhizobium_meliloti positively correlated gene	0	0	0	0	0	0.398601	0.32669	0	0	0
TMEM179B	Sinorhizobium_meliloti positively correlated gene	0	0	0	0	0	0.398539	0	0	0	0
DNAJB7	Sinorhizobium_meliloti positively correlated gene	0	0.32384	0	0	0	0.398436	0.304312	0	0	0
SASS6	Sinorhizobium_meliloti positively correlated gene	0	0.341984	0	0	0	0.398397	0	0	0.320016	0
PIAS1	Sinorhizobium_meliloti positively correlated gene	0	0.355996	0	0	0	0.398354	0.313489	0.34356	0.345512	0
POLI	Sinorhizobium_meliloti positively correlated gene	0	0.353876	0	0	0	0.39826	0.314583	0.392131	0.343928	0
QTRT2	Sinorhizobium_meliloti positively correlated gene	0	0	0	0	0	0.398235	0.334965	0	0	0
CDC27	Sinorhizobium_meliloti positively correlated gene	0	0.364095	0	0	0	0.398195	0.321227	0.363707	0.3362	0
ALKBH1	Sinorhizobium_meliloti positively correlated gene	0	0	0	0	0	0.398142	0	0	0	0
ATXN2L	Sinorhizobium_meliloti positively correlated gene	0	0.307757	0	0	0	0.398101	0.340679	0.31957	0.308313	0
MGA	Sinorhizobium_meliloti positively correlated gene	0	0.30343	0	0	0	0.398084	0.306671	0	0	0
ANKRD13A	Sinorhizobium_meliloti positively correlated gene	0	0	0	0	0	0.398033	0.361325	0.301425	0	0
NELFA	Sinorhizobium_meliloti positively correlated gene	0	0	0	0	0	0.398018	0.310226	0	0	0
PMF1-BGLAP	Sinorhizobium_meliloti positively correlated gene	0	0	0	0	0	0.397965	0.326877	0	0	0
MTMR1	Sinorhizobium_meliloti positively correlated gene	0	0.301274	0	0	0	0.39796	0	0	0.323096	0
CDKN2AIP	Sinorhizobium_meliloti positively correlated gene	0	0.37612	0	0	0	0.397916	0.368171	0.343143	0.301765	0
YRDC	Sinorhizobium_meliloti positively correlated gene	0	0.339397	0	0	0	0.397866	0.350319	0.311208	0.313741	0
ACTL6A	Sinorhizobium_meliloti positively correlated gene	0	0.319675	0	0	0	0.397828	0.369116	0	0	0
DDX5	Sinorhizobium_meliloti positively correlated gene	0	0.361045	0	0	0	0.397798	0.331088	0.373587	0.320256	0
TBC1D15	Sinorhizobium_meliloti positively correlated gene	0	0.30052	0	0	0	0.397755	0.313292	0.347331	0	0
WAC	Sinorhizobium_meliloti positively correlated gene	0	0.377281	0	0	0	0.397719	0.316448	0.336179	0.362397	0
ANP32B	Sinorhizobium_meliloti positively correlated gene	0	0	0	0	0	0.397717	0	0	0	0
CCAR1	Sinorhizobium_meliloti positively correlated gene	0	0.304043	0	0	0	0.397696	0.361393	0	0	0
MIER3	Sinorhizobium_meliloti positively correlated gene	0	0.331811	0	0	0	0.39766	0.316388	0.350418	0.304774	0
RAD51C	Sinorhizobium_meliloti positively correlated gene	0	0.31479	0	0	0	0.397644	0.336679	0	0	0
ZC3H18	Sinorhizobium_meliloti positively correlated gene	0	0.313423	0	0	0	0.397578	0.353477	0.300476	0	0
TOR1AIP1	Sinorhizobium_meliloti positively correlated gene	0	0	0	0	0	0.397562	0.337691	0.336377	0	0
ATG7	Sinorhizobium_meliloti positively correlated gene	0	0.309612	0	0	0	0.397558	0.351898	0.346638	0	0
NUP62	Sinorhizobium_meliloti positively correlated gene	0	0.332901	0	0	0	0.397552	0.313887	0.307136	0.338078	0
GAPVD1	Sinorhizobium_meliloti positively correlated gene	0	0	0	0	0	0.397541	0	0.338727	0	0
MOB3A	Sinorhizobium_meliloti positively correlated gene	0	0	0	0	0	0.397488	0	0	0	0
MIER1	Sinorhizobium_meliloti positively correlated gene	0	0	0	0	0	0.39748	0	0	0	0
CDK13	Sinorhizobium_meliloti positively correlated gene	0	0	0	0	0	0.397479	0	0	0	0
PAPOLG	Sinorhizobium_meliloti positively correlated gene	0	0.340938	0	0	0	0.397457	0	0	0.320609	0
KARS1	Sinorhizobium_meliloti positively correlated gene	0	0.323986	0	0	0	0.397446	0.321146	0.317003	0	0
ODF2	Sinorhizobium_meliloti positively correlated gene	0	0.363821	0	0	0	0.397365	0.32473	0.328062	0.364749	0
WDR70	Sinorhizobium_meliloti positively correlated gene	0	0.374974	0	0	0	0.397335	0.307874	0.348075	0.396619	0
SLU7	Sinorhizobium_meliloti positively correlated gene	0	0.346055	0	0	0	0.397307	0.304195	0.340235	0.347969	0
TCF20	Sinorhizobium_meliloti positively correlated gene	0	0.355154	0	0	0	0.397259	0	0	0.380511	0
TATDN1	Sinorhizobium_meliloti positively correlated gene	0	0.316117	0	0	0	0.397252	0.301694	0	0	0
YTHDF2	Sinorhizobium_meliloti positively correlated gene	0	0	0	0	0	0.3972	0	0	0	0
DDX11	Sinorhizobium_meliloti positively correlated gene	0	0	0	0	0	0.3971	0.346264	0	0	0
SNRNP200	Sinorhizobium_meliloti positively correlated gene	0	0.35612	0	0	0	0.397086	0.336211	0.338119	0.352739	0
NRDC	Sinorhizobium_meliloti positively correlated gene	0	0	0	0.304655	0.310479	0.397077	0.367139	0.304804	0	0
RPS15	Sinorhizobium_meliloti positively correlated gene	0	0	0	0	0	0.396975	0	0	0	0
PRMT7	Sinorhizobium_meliloti positively correlated gene	0	0.311185	0	0	0	0.396974	0	0.317558	0.346666	0
FBXO24	Sinorhizobium_meliloti positively correlated gene	0	0.322198	0	0	0	0.396924	0.345799	0	0	0
NFATC2IP	Sinorhizobium_meliloti positively correlated gene	0	0.355354	0	0	0	0.396856	0.349786	0	0.33275	0
GMIP	Sinorhizobium_meliloti positively correlated gene	0	0	0	0	0	0.396847	0	0	0	0
KDM5A	Sinorhizobium_meliloti positively correlated gene	0	0	0	0	0	0.396838	0	0	0	0
APOBEC3H	Sinorhizobium_meliloti positively correlated gene	0	0	0	0	0	0.396813	0	0	0	0
FMC1-LUC7L2	Sinorhizobium_meliloti positively correlated gene	0	0	0	0	0	0.396602	0	0	0	0
TRAF2	Sinorhizobium_meliloti positively correlated gene	0	0.313726	0	0	0	0.396587	0.361046	0	0	0
LMNB2	Sinorhizobium_meliloti positively correlated gene	0	0.337557	0	0	0	0.396584	0.315012	0	0.354274	0
CHERP	Sinorhizobium_meliloti positively correlated gene	0	0	0	0	0	0.396551	0.346728	0	0	0
ERCC6L	Sinorhizobium_meliloti positively correlated gene	0	0	0	0	0	0.396521	0	0	0	0
ZNF143	Sinorhizobium_meliloti positively correlated gene	0	0	0	0	0	0.396482	0	0	0	0
CRCP	Sinorhizobium_meliloti positively correlated gene	0	0.327542	0	0.315632	0	0.396429	0.315941	0.317644	0.308275	0
RCC2	Sinorhizobium_meliloti positively correlated gene	0	0	0	0	0	0.396394	0.325636	0	0	0
SMNDC1	Sinorhizobium_meliloti positively correlated gene	0	0.36269	0	0	0	0.396373	0.376122	0	0	0
KIN	Sinorhizobium_meliloti positively correlated gene	0	0.310454	0	0	0	0.396365	0.33071	0.327335	0	0
GSTCD	Sinorhizobium_meliloti positively correlated gene	0	0.343296	0	0	0	0.396361	0.343952	0.310493	0.30118	0
DPH1	Sinorhizobium_meliloti positively correlated gene	0	0	0	0	0	0.396295	0	0	0	0
ADSS2	Sinorhizobium_meliloti positively correlated gene	0	0	0	0	0	0.396267	0.312279	0	0	0
ESS2	Sinorhizobium_meliloti positively correlated gene	0	0.350411	0	0	0	0.396152	0.332603	0.33339	0.357006	0
NSUN3	Sinorhizobium_meliloti positively correlated gene	0	0.351715	0	0	0	0.396142	0.34124	0	0	0
H2AZ1	Sinorhizobium_meliloti positively correlated gene	0	0.310326	0	0	0	0.396141	0.307354	0	0	0
SMG5	Sinorhizobium_meliloti positively correlated gene	0	0.309932	0	0	0	0.396103	0.31868	0.309609	0.326092	0
RPP40	Sinorhizobium_meliloti positively correlated gene	0	0	0	0	0	0.396062	0	0	0	0
POLR1D	Sinorhizobium_meliloti positively correlated gene	0	0.302281	0	0	0	0.396057	0.35645	0	0	0
DNAJC2	Sinorhizobium_meliloti positively correlated gene	0	0.333133	0	0	0	0.395979	0.313179	0	0.339408	0
ITK	Sinorhizobium_meliloti positively correlated gene	0	0	0	0	0	0.395978	0	0	0	0
ATG3	Sinorhizobium_meliloti positively correlated gene	0	0	0	0	0	0.395951	0	0	0	0
ARID2	Sinorhizobium_meliloti positively correlated gene	0	0.315421	0	0	0	0.395909	0.366282	0	0	0
CCDC150	Sinorhizobium_meliloti positively correlated gene	0	0.361694	0	0	0	0.395803	0.346775	0	0.343471	0
TAGAP	Sinorhizobium_meliloti positively correlated gene	0	0	0	0	0	0.395796	0	0	0	0
MTA2	Sinorhizobium_meliloti positively correlated gene	0	0	0	0	0	0.395783	0	0	0	0
ZNF236	Sinorhizobium_meliloti positively correlated gene	0	0	0	0	0	0.395723	0.340678	0	0	0
EP400	Sinorhizobium_meliloti positively correlated gene	0	0.308339	0	0	0	0.39569	0.334487	0.315568	0	0
SF3A1	Sinorhizobium_meliloti positively correlated gene	0	0.320843	0	0	0	0.395682	0.316339	0	0.321438	0
POLR2D	Sinorhizobium_meliloti positively correlated gene	0	0	0	0	0	0.395628	0	0	0	0
CWC27	Sinorhizobium_meliloti positively correlated gene	0	0	0	0	0	0.395614	0.320753	0	0	0
SPCS2	Sinorhizobium_meliloti positively correlated gene	0	0	0	0	0	0.39558	0	0	0	0
SNRPD2	Sinorhizobium_meliloti positively correlated gene	0	0.30073	0	0	0	0.39556	0.324215	0	0	0
PIGW	Sinorhizobium_meliloti positively correlated gene	0	0.357075	0	0	0	0.395502	0.365773	0.312569	0.309891	0
UTP14A	Sinorhizobium_meliloti positively correlated gene	0	0	0	0	0	0.395491	0	0	0	0
RBM15	Sinorhizobium_meliloti positively correlated gene	0	0	0	0	0	0.395476	0	0	0	0
NOL7	Sinorhizobium_meliloti positively correlated gene	0	0.345075	0	0	0	0.395371	0.344205	0.302931	0	0
RPF2	Sinorhizobium_meliloti positively correlated gene	0	0.351457	0	0	0	0.395369	0.321677	0.3207	0.350048	0
SRSF10	Sinorhizobium_meliloti positively correlated gene	0	0.341148	0	0	0	0.395358	0.358782	0.302057	0.311656	0
GNL3	Sinorhizobium_meliloti positively correlated gene	0	0	0	0	0	0.395316	0	0	0	0
MAGOHB	Sinorhizobium_meliloti positively correlated gene	0	0.303263	0	0	0	0.395289	0	0	0	0
METTL26	Sinorhizobium_meliloti positively correlated gene	0	0	0	0	0	0.395269	0.316855	0	0	0
FUS	Sinorhizobium_meliloti positively correlated gene	0	0	0	0	0	0.395265	0	0.300681	0	0
RPRD2	Sinorhizobium_meliloti positively correlated gene	0	0	0	0	0	0.395265	0	0	0	0
RIOX2	Sinorhizobium_meliloti positively correlated gene	0	0	0	0	0	0.395245	0	0	0	0
TCOF1	Sinorhizobium_meliloti positively correlated gene	0	0	0	0	0	0.395232	0	0	0	0
ZNF687	Sinorhizobium_meliloti positively correlated gene	0	0.32495	0	0	0	0.395147	0.341734	0.334759	0	0
NASP	Sinorhizobium_meliloti positively correlated gene	0	0.341976	0	0	0	0.395135	0.315465	0	0.305585	0
PYM1	Sinorhizobium_meliloti positively correlated gene	0	0	0	0	0	0.395135	0	0	0	0
SMG7	Sinorhizobium_meliloti positively correlated gene	0	0.341176	0	0	0	0.395097	0.309807	0.31084	0.350906	0
PRPF38A	Sinorhizobium_meliloti positively correlated gene	0	0	0	0	0	0.39509	0	0	0.313599	0
GOLPH3L	Sinorhizobium_meliloti positively correlated gene	0	0.319444	0	0	0	0.39507	0.354513	0.347878	0	0
NUP210L	Sinorhizobium_meliloti positively correlated gene	0	0.311462	0	0	0	0.395028	0.320292	0.319457	0	0
MRPL9	Sinorhizobium_meliloti positively correlated gene	0	0	0	0	0	0.394991	0.3189	0	0	0
MZT1	Sinorhizobium_meliloti positively correlated gene	0	0.350313	0	0	0	0.394965	0	0	0.34579	0
NDOR1	Sinorhizobium_meliloti positively correlated gene	0	0.317881	0	0	0	0.394963	0.377371	0.308697	0	0
DNASE1L3	Sinorhizobium_meliloti positively correlated gene	0	0	0	0	0	0.394938	0	0	0	0
TXNDC9	Sinorhizobium_meliloti positively correlated gene	0	0.368103	0	0	0.303083	0.394894	0.351505	0.339977	0.328738	0
XPO1	Sinorhizobium_meliloti positively correlated gene	0	0.322761	0	0	0	0.39489	0.303411	0	0.30628	0
DDX23	Sinorhizobium_meliloti positively correlated gene	0	0.306437	0	0	0	0.394809	0	0	0.31776	0
ZNF746	Sinorhizobium_meliloti positively correlated gene	0	0.335758	0	0	0	0.394806	0.328185	0	0.327741	0
POP5	Sinorhizobium_meliloti positively correlated gene	0	0	0	0	0	0.394766	0.307697	0	0	0
FAM133B	Sinorhizobium_meliloti positively correlated gene	0	0.377052	0	0	0.309312	0.394763	0.323923	0.31923	0.349319	0
NAA16	Sinorhizobium_meliloti positively correlated gene	0	0	0	0	0	0.394747	0	0	0	0
WASF2	Sinorhizobium_meliloti positively correlated gene	0	0	0	0	0	0.394742	0.340693	0	0	0
SART1	Sinorhizobium_meliloti positively correlated gene	0	0.316868	0	0	0	0.394618	0.321186	0	0.306137	0
MTF2	Sinorhizobium_meliloti positively correlated gene	0	0.335387	0	0	0	0.394617	0	0	0.352183	0
NAA25	Sinorhizobium_meliloti positively correlated gene	0	0	0	0	0	0.394616	0	0.316355	0.302295	0
PHF23	Sinorhizobium_meliloti positively correlated gene	0	0	0	0	0	0.394568	0.330128	0.322953	0	0
VPS16	Sinorhizobium_meliloti positively correlated gene	0	0.32977	0	0	0	0.39455	0	0	0.324042	0
KAT6A	Sinorhizobium_meliloti positively correlated gene	0	0	0	0	0	0.394514	0.312232	0	0	0
SIRT7	Sinorhizobium_meliloti positively correlated gene	0	0	0	0	0	0.394498	0	0	0	0
MCM6	Sinorhizobium_meliloti positively correlated gene	0	0	0	0	0	0.394448	0	0	0	0
UBN1	Sinorhizobium_meliloti positively correlated gene	0	0	0	0	0	0.394439	0.348784	0	0	0
NEK1	Sinorhizobium_meliloti positively correlated gene	0	0.398989	0	0	0	0.394418	0.322132	0.375335	0.372639	0
CTCF	Sinorhizobium_meliloti positively correlated gene	0	0	0	0	0	0.394416	0	0	0	0
BPTF	Sinorhizobium_meliloti positively correlated gene	0	0	0	0	0	0.394396	0	0	0	0
PSMC3IP	Sinorhizobium_meliloti positively correlated gene	0	0.327705	0	0	0	0.394336	0.370108	0	0	0
EXO1	Sinorhizobium_meliloti positively correlated gene	0	0	0	0	0	0.394316	0	0	0	0
UTP20	Sinorhizobium_meliloti positively correlated gene	0	0	0	0	0	0.394228	0.301209	0	0	0
RIOK3	Sinorhizobium_meliloti positively correlated gene	0	0	0	0	0	0.394205	0	0	0	0
ZC3H7A	Sinorhizobium_meliloti positively correlated gene	0	0	0	0	0	0.394198	0	0	0	0
SUPT20H	Sinorhizobium_meliloti positively correlated gene	0	0.347366	0	0	0	0.394152	0.38296	0.328942	0	0
UBA6	Sinorhizobium_meliloti positively correlated gene	0	0.342552	0	0	0	0.394137	0.342438	0.340788	0	0
RANBP9	Sinorhizobium_meliloti positively correlated gene	0	0.309844	0	0	0	0.39413	0	0.34092	0.323426	0
FASTKD2	Sinorhizobium_meliloti positively correlated gene	0	0	0	0	0	0.394095	0.335144	0	0	0
RRP9	Sinorhizobium_meliloti positively correlated gene	0	0.354693	0	0	0	0.394066	0.335647	0.344577	0.354106	0
DIMT1	Sinorhizobium_meliloti positively correlated gene	0	0.352513	0	0	0	0.394002	0.313617	0.335794	0.369643	0
DHX15	Sinorhizobium_meliloti positively correlated gene	0	0	0	0	0	0.393986	0	0	0	0
NT5DC1	Sinorhizobium_meliloti positively correlated gene	0	0	0	0	0	0.393983	0.31305	0	0	0
DEK	Sinorhizobium_meliloti positively correlated gene	0	0	0	0	0	0.393873	0	0	0	0
ATXN7L1	Sinorhizobium_meliloti positively correlated gene	0	0.324268	0	0	0	0.393804	0	0.357219	0.361579	0
FAU	Sinorhizobium_meliloti positively correlated gene	0	0	0	0	0	0.393755	0	0	0	0
C5orf34	Sinorhizobium_meliloti positively correlated gene	0	0.30327	0	0	0	0.393629	0.35719	0	0	0
CEP295	Sinorhizobium_meliloti positively correlated gene	0	0.358721	0	0	0	0.393615	0	0	0.371284	0
SHLD2	Sinorhizobium_meliloti positively correlated gene	0	0.350824	0	0	0	0.393593	0.334143	0.335908	0.307428	0
GTF3C2	Sinorhizobium_meliloti positively correlated gene	0	0	0	0	0	0.393587	0.313456	0	0	0
PHIP	Sinorhizobium_meliloti positively correlated gene	0	0	0	0	0	0.393559	0	0	0	0
MIOS	Sinorhizobium_meliloti positively correlated gene	0	0.339279	0	0	0	0.393558	0.304082	0.32435	0.343228	0
PCM1	Sinorhizobium_meliloti positively correlated gene	0	0.396729	0	0	0.327313	0.393544	0.326198	0.381151	0.396774	0
MED7	Sinorhizobium_meliloti positively correlated gene	0	0.362734	0	0	0	0.393495	0.326355	0.342143	0.342115	0
TACC3	Sinorhizobium_meliloti positively correlated gene	0	0	0	0	0	0.39334	0	0	0	0
TRPC4AP	Sinorhizobium_meliloti positively correlated gene	0	0.312009	0	0	0	0.393293	0.315204	0.306613	0.327583	0
POC5	Sinorhizobium_meliloti positively correlated gene	0	0.352152	0	0	0	0.393286	0	0.326983	0.350204	0
FASTKD1	Sinorhizobium_meliloti positively correlated gene	0	0	0	0	0	0.393249	0.356245	0	0	0
SMG1	Sinorhizobium_meliloti positively correlated gene	0	0.351472	0	0	0	0.393198	0	0.310851	0.362564	0
ZNF445	Sinorhizobium_meliloti positively correlated gene	0	0	0	0	0	0.393173	0	0	0	0
COG5	Sinorhizobium_meliloti positively correlated gene	0	0.355631	0	0	0.311719	0.393157	0.360722	0.365007	0.313808	0
MLH3	Sinorhizobium_meliloti positively correlated gene	0	0.351699	0	0	0	0.39309	0.380861	0	0	0
C8orf44-SGK3	Sinorhizobium_meliloti positively correlated gene	0	0	0	0	0	0.393067	0	0	0	0
AAAS	Sinorhizobium_meliloti positively correlated gene	0	0.323749	0	0	0	0.392986	0.302825	0	0.352734	0
TOE1	Sinorhizobium_meliloti positively correlated gene	0	0	0	0	0	0.392953	0	0	0	0
SPRTN	Sinorhizobium_meliloti positively correlated gene	0	0.316878	0	0	0	0.392926	0.348905	0.360959	0.317734	0
UTP25	Sinorhizobium_meliloti positively correlated gene	0	0	0	0	0	0.392913	0	0	0	0
TONSL	Sinorhizobium_meliloti positively correlated gene	0	0.306	0	0	0	0.392912	0	0	0	0
FANCM	Sinorhizobium_meliloti positively correlated gene	0	0	0	0	0	0.392878	0	0	0	0
AKNA	Sinorhizobium_meliloti positively correlated gene	0	0	0	0	0	0.392876	0	0	0	0
NCL	Sinorhizobium_meliloti positively correlated gene	0	0	0	0	0	0.392821	0	0	0	0
DUS4L	Sinorhizobium_meliloti positively correlated gene	0	0	0	0	0	0.392812	0.337784	0.301009	0.30313	0
CNOT10	Sinorhizobium_meliloti positively correlated gene	0	0.376184	0	0	0	0.392757	0.341049	0.346246	0.36754	0
WWOX	Sinorhizobium_meliloti positively correlated gene	0	0.345038	0	0	0.320795	0.392734	0.413397	0	0	0
POC1A	Sinorhizobium_meliloti positively correlated gene	0	0.334799	0	0	0	0.392722	0.355314	0	0	0
ARPC2	Sinorhizobium_meliloti positively correlated gene	0	0	0	0	0	0.392678	0	0	0	0
NOSIP	Sinorhizobium_meliloti positively correlated gene	0	0.345268	0	0	0	0.392655	0.350605	0.340317	0.334758	0
FUBP1	Sinorhizobium_meliloti positively correlated gene	0	0	0	0	0	0.392516	0	0	0	0
MPLKIP	Sinorhizobium_meliloti positively correlated gene	0	0.333305	0	0	0	0.392492	0.386626	0.301769	0	0
PODNL1	Sinorhizobium_meliloti positively correlated gene	0	0.302851	0	0	0	0.392467	0	0	0	0
CBLL1	Sinorhizobium_meliloti positively correlated gene	0	0.353893	0	0	0	0.392438	0.308554	0.33732	0.367902	0
DDX10	Sinorhizobium_meliloti positively correlated gene	0	0.309746	0	0	0	0.39243	0	0	0.316771	0
TUBD1	Sinorhizobium_meliloti positively correlated gene	0	0	0	0	0	0.392426	0.339947	0	0	0
CSNK2A2	Sinorhizobium_meliloti positively correlated gene	0	0.313473	0	0	0	0.392371	0.332216	0.331378	0.323198	0
PPP1CC	Sinorhizobium_meliloti positively correlated gene	0	0.305211	0	0	0	0.392365	0.343553	0	0	0
KHDRBS1	Sinorhizobium_meliloti positively correlated gene	0	0	0	0	0	0.392361	0	0	0	0
DHX9	Sinorhizobium_meliloti positively correlated gene	0	0	0	0	0	0.392319	0	0	0	0
ZNF131	Sinorhizobium_meliloti positively correlated gene	0	0.34588	0	0	0	0.392288	0.309518	0.314739	0.339339	0
FANCB	Sinorhizobium_meliloti positively correlated gene	0	0	0	0	0	0.392273	0	0	0	0
FAM76B	Sinorhizobium_meliloti positively correlated gene	0	0	0	0	0	0.39222	0	0	0	0
ARID3B	Sinorhizobium_meliloti positively correlated gene	0	0.367182	0	0.303103	0	0.392112	0.349525	0	0	0
CFAP97	Sinorhizobium_meliloti positively correlated gene	0	0.383667	0	0	0.337697	0.392063	0.357318	0.344556	0.31817	0
HDAC1	Sinorhizobium_meliloti positively correlated gene	0	0.311088	0	0	0	0.392041	0.371422	0	0	0
GMFG	Sinorhizobium_meliloti positively correlated gene	0	0	0	0	0	0.392025	0	0	0	0
NOL12	Sinorhizobium_meliloti positively correlated gene	0	0	0	0	0	0.392	0.340919	0	0	0
SAP30BP	Sinorhizobium_meliloti positively correlated gene	0	0	0	0	0	0.391983	0	0	0.325652	0
POLE	Sinorhizobium_meliloti positively correlated gene	0	0	0	0	0	0.391889	0	0	0	0
GCC1	Sinorhizobium_meliloti positively correlated gene	0	0.301449	0	0	0	0.391852	0.338947	0.335676	0	0
NCAPH	Sinorhizobium_meliloti positively correlated gene	0	0	0	0	0	0.391817	0.31979	0	0	0
CNOT4	Sinorhizobium_meliloti positively correlated gene	0	0.372074	0	0	0	0.391727	0.319031	0.355897	0.379135	0
YTHDC1	Sinorhizobium_meliloti positively correlated gene	0	0.336481	0	0	0	0.391719	0.302918	0	0.312595	0
ZNF18	Sinorhizobium_meliloti positively correlated gene	0	0	0	0	0	0.391645	0	0	0	0
KRR1	Sinorhizobium_meliloti positively correlated gene	0	0	0	0	0	0.391633	0	0	0	0
CSE1L	Sinorhizobium_meliloti positively correlated gene	0	0	0	0	0	0.391615	0	0	0	0
HJURP	Sinorhizobium_meliloti positively correlated gene	0	0	0	0	0	0.391615	0.358271	0	0	0
PHF2	Sinorhizobium_meliloti positively correlated gene	0	0	0	0	0	0.391556	0.307689	0	0	0
CHIC2	Sinorhizobium_meliloti positively correlated gene	0	0.341179	0	0	0	0.391503	0.358198	0.336279	0	0
MSS51	Sinorhizobium_meliloti positively correlated gene	0	0	0	0	0	0.391496	0	0	0	0
OSER1	Sinorhizobium_meliloti positively correlated gene	0	0.348455	0	0	0.309792	0.391458	0.366425	0.377377	0.312441	0
UBR7	Sinorhizobium_meliloti positively correlated gene	0	0.322894	0	0	0	0.391425	0.327876	0.307427	0.323414	0
AATF	Sinorhizobium_meliloti positively correlated gene	0	0.351959	0	0	0	0.391422	0.309434	0.312302	0.347718	0
MTBP	Sinorhizobium_meliloti positively correlated gene	0	0.354829	0	0	0	0.391408	0.337913	0.309345	0	0
POLR3E	Sinorhizobium_meliloti positively correlated gene	0	0.313385	0	0	0.30121	0.391386	0.32536	0.370366	0.309108	0
TFAP4	Sinorhizobium_meliloti positively correlated gene	0	0	0	0	0	0.391353	0.351475	0	0	0
RNF169	Sinorhizobium_meliloti positively correlated gene	0	0	0	0	0	0.391349	0	0	0	0
NCOA2	Sinorhizobium_meliloti positively correlated gene	0	0.325782	0	0	0	0.391236	0.371904	0.329381	0	0
SLC38A9	Sinorhizobium_meliloti positively correlated gene	0	0.333364	0	0	0	0.391218	0	0.300612	0.327558	0
TIGD2	Sinorhizobium_meliloti positively correlated gene	0	0	0	0	0	0.391186	0	0.337663	0.321094	0
LEMD3	Sinorhizobium_meliloti positively correlated gene	0	0.352551	0	0	0	0.391176	0.312189	0.335423	0.338014	0
C18orf54	Sinorhizobium_meliloti positively correlated gene	0	0.347626	0	0	0	0.391164	0.304746	0.320636	0.330456	0
CNOT11	Sinorhizobium_meliloti positively correlated gene	0	0.32763	0	0	0	0.391123	0.341258	0.309146	0	0
RBM28	Sinorhizobium_meliloti positively correlated gene	0	0.345145	0	0	0	0.391023	0.351912	0.311381	0.314384	0
NUP85	Sinorhizobium_meliloti positively correlated gene	0	0.309054	0	0	0	0.391004	0	0	0.3005	0
PPIE	Sinorhizobium_meliloti positively correlated gene	0	0.326885	0	0	0	0.390978	0.324714	0.32271	0	0
MORC3	Sinorhizobium_meliloti positively correlated gene	0	0	0	0	0	0.390871	0	0	0	0
INIP	Sinorhizobium_meliloti positively correlated gene	0	0	0	0	0	0.390862	0	0	0	0
CUL4B	Sinorhizobium_meliloti positively correlated gene	0	0.320611	0	0	0	0.390855	0.318921	0.3255	0.323254	0
CEP57L1	Sinorhizobium_meliloti positively correlated gene	0	0.312174	0	0	0	0.390829	0.343013	0	0	0
ACRBP	Sinorhizobium_meliloti positively correlated gene	0	0	0	0	0	0.390793	0.382688	0	0	0
GEN1	Sinorhizobium_meliloti positively correlated gene	0	0	0	0	0	0.390771	0.329932	0	0	0
RPS17	Sinorhizobium_meliloti positively correlated gene	0	0	0	0	0	0.390717	0	0	0	0
ZNF202	Sinorhizobium_meliloti positively correlated gene	0	0	0	0	0	0.390712	0	0	0	0
ASF1A	Sinorhizobium_meliloti positively correlated gene	0	0	0	0	0	0.390699	0	0	0	0
RPL27	Sinorhizobium_meliloti positively correlated gene	0	0	0	0	0	0.390631	0	0	0	0
EYA3	Sinorhizobium_meliloti positively correlated gene	0	0	0	0	0	0.390626	0.336358	0	0	0
KANSL1	Sinorhizobium_meliloti positively correlated gene	0	0	0	0	0	0.390609	0	0	0	0
AOC3	Sinorhizobium_meliloti positively correlated gene	0	0	0	0	0	0.390599	0	0	0	0
CPSF2	Sinorhizobium_meliloti positively correlated gene	0	0	0	0	0	0.390544	0	0	0	0
SRSF6	Sinorhizobium_meliloti positively correlated gene	0	0	0	0	0	0.390513	0	0	0	0
NOL11	Sinorhizobium_meliloti positively correlated gene	0	0.335517	0	0	0	0.390511	0.313787	0.309316	0.320427	0
ZCCHC2	Sinorhizobium_meliloti positively correlated gene	0	0.324109	0	0	0	0.390435	0.339463	0.328312	0	0
UCHL5	Sinorhizobium_meliloti positively correlated gene	0	0.364321	0	0	0	0.390423	0.308359	0.313935	0.371242	0
RANBP10	Sinorhizobium_meliloti positively correlated gene	0	0	0	0	0	0.390407	0	0	0	0
HAUS6	Sinorhizobium_meliloti positively correlated gene	0	0	0	0	0	0.390393	0	0	0	0
SMC4	Sinorhizobium_meliloti positively correlated gene	0	0	0	0	0	0.390332	0.318905	0	0	0
CEBPZ	Sinorhizobium_meliloti positively correlated gene	0	0	0	0	0	0.390316	0.300943	0	0	0
HM13	Sinorhizobium_meliloti positively correlated gene	0	0	0	0	0	0.390297	0	0	0	0
BRMS1	Sinorhizobium_meliloti positively correlated gene	0	0.320372	0	0	0	0.390233	0.321218	0	0	0
RAVER1	Sinorhizobium_meliloti positively correlated gene	0	0	0	0	0	0.390213	0.324909	0	0	0
RCC1	Sinorhizobium_meliloti positively correlated gene	0	0.304582	0	0	0	0.390178	0.335607	0	0	0
RTF1	Sinorhizobium_meliloti positively correlated gene	0	0	0	0	0	0.390096	0	0	0	0
PHRF1	Sinorhizobium_meliloti positively correlated gene	0	0	0	0	0	0.390093	0.315654	0	0	0
HINFP	Sinorhizobium_meliloti positively correlated gene	0	0	0	0	0	0.390064	0	0	0	0
ATF7IP	Sinorhizobium_meliloti positively correlated gene	0	0	0	0	0	0.390055	0	0	0	0
MED19	Sinorhizobium_meliloti positively correlated gene	0	0.362975	0	0	0	0.390013	0.343213	0.366022	0.340816	0
MAD2L1	Sinorhizobium_meliloti positively correlated gene	0	0	0	0	0	0.389991	0	0	0	0
LRCH1	Sinorhizobium_meliloti positively correlated gene	0	0	0	0	0	0.389978	0.308157	0.378054	0	0
MED26	Sinorhizobium_meliloti positively correlated gene	0	0.351031	0	0	0	0.389953	0.357072	0.313484	0.321583	0
SNRNP40	Sinorhizobium_meliloti positively correlated gene	0	0	0	0	0	0.389807	0	0	0	0
TNRC6C	Sinorhizobium_meliloti positively correlated gene	0	0.32434	0	0	0	0.389802	0.301169	0	0.358085	0
EIF3CL	Sinorhizobium_meliloti positively correlated gene	0	0	0	0	0	0.3898	0.355148	0.304594	0	0
TCERG1	Sinorhizobium_meliloti positively correlated gene	0	0	0	0	0	0.389701	0	0	0	0
CDC5L	Sinorhizobium_meliloti positively correlated gene	0	0.334714	0	0	0	0.389682	0.307408	0	0.325079	0
TRIM41	Sinorhizobium_meliloti positively correlated gene	0	0.327716	0	0	0	0.389511	0.323639	0.336454	0.341566	0
THOC7	Sinorhizobium_meliloti positively correlated gene	0	0.323104	0	0.302594	0	0.389508	0.342896	0	0	0
SMG8	Sinorhizobium_meliloti positively correlated gene	0	0	0	0	0	0.389484	0	0	0	0
STAG1	Sinorhizobium_meliloti positively correlated gene	0	0.350919	0	0	0	0.389382	0.318398	0.316263	0.317143	0
SAFB	Sinorhizobium_meliloti positively correlated gene	0	0	0	0	0	0.38937	0	0	0	0
PTPN1	Sinorhizobium_meliloti positively correlated gene	0	0	0	0	0	0.38936	0	0	0	0
EIF3H	Sinorhizobium_meliloti positively correlated gene	0	0	0	0	0	0.389321	0	0	0	0
HYLS1	Sinorhizobium_meliloti positively correlated gene	0	0.376241	0	0	0	0.389295	0.304003	0.367081	0.370697	0
RAE1	Sinorhizobium_meliloti positively correlated gene	0	0	0	0	0	0.389207	0.322814	0	0.30178	0
RUVBL2	Sinorhizobium_meliloti positively correlated gene	0	0.348515	0	0	0	0.389156	0.342401	0.346822	0.349908	0
PKNOX1	Sinorhizobium_meliloti positively correlated gene	0	0.321998	0	0	0	0.38915	0.356906	0.307683	0	0
ANAPC16	Sinorhizobium_meliloti positively correlated gene	0	0.336441	0	0	0	0.389135	0.369973	0.314671	0	0
TAF9	Sinorhizobium_meliloti positively correlated gene	0	0.345059	0	0	0	0.389082	0	0.326996	0.347397	0
DDX39A	Sinorhizobium_meliloti positively correlated gene	0	0.311083	0	0	0	0.389064	0.351618	0	0	0
CDC6	Sinorhizobium_meliloti positively correlated gene	0	0	0	0	0	0.389054	0	0	0	0
BMP2K	Sinorhizobium_meliloti positively correlated gene	0	0	0	0	0	0.389026	0	0	0	0
TSR1	Sinorhizobium_meliloti positively correlated gene	0	0	0	0	0	0.38902	0.308145	0	0	0
UIMC1	Sinorhizobium_meliloti positively correlated gene	0	0.330061	0	0	0	0.389017	0.341227	0.352551	0.315894	0
RNF4	Sinorhizobium_meliloti positively correlated gene	0	0.321682	0	0	0	0.389017	0.302482	0.313419	0.322811	0
SRRM1	Sinorhizobium_meliloti positively correlated gene	0	0	0	0	0	0.388947	0	0	0	0
CCZ1B	Sinorhizobium_meliloti positively correlated gene	0	0	0	0	0	0.388935	0	0	0	0
HMGXB4	Sinorhizobium_meliloti positively correlated gene	0	0	0	0	0	0.388881	0	0	0	0
ARPC3	Sinorhizobium_meliloti positively correlated gene	0	0	0	0	0	0.388879	0	0	0	0
AASDH	Sinorhizobium_meliloti positively correlated gene	0	0	0	0	0	0.388875	0	0	0	0
FBXO7	Sinorhizobium_meliloti positively correlated gene	0	0.311889	0	0	0	0.388863	0.334024	0.351671	0	0
ZCCHC4	Sinorhizobium_meliloti positively correlated gene	0	0	0	0	0	0.388862	0	0	0	0
C10orf143	Sinorhizobium_meliloti positively correlated gene	0	0	0	0	0	0.388772	0	0	0	0
CEP162	Sinorhizobium_meliloti positively correlated gene	0	0.338453	0	0	0.303372	0.388706	0.358213	0	0	0
CDC25A	Sinorhizobium_meliloti positively correlated gene	0	0.300821	0	0	0	0.388685	0.366051	0	0	0
CCDC74B	Sinorhizobium_meliloti positively correlated gene	0	0.326323	0	0	0	0.388625	0.347677	0	0.31892	0
FAM117A	Sinorhizobium_meliloti positively correlated gene	0	0	0	0	0	0.388603	0	0	0	0
SUPT4H1	Sinorhizobium_meliloti positively correlated gene	0	0	0	0	0	0.388595	0	0	0	0
ZNF101	Sinorhizobium_meliloti positively correlated gene	0	0.341758	0	0	0	0.38856	0.368901	0.367228	0	0
TAF8	Sinorhizobium_meliloti positively correlated gene	0	0	0	0	0	0.388531	0	0	0	0
BYSL	Sinorhizobium_meliloti positively correlated gene	0	0.301208	0	0	0	0.388514	0.309855	0.301025	0	0
SCAF4	Sinorhizobium_meliloti positively correlated gene	0	0	0	0	0	0.388389	0.324564	0	0	0
CENPN	Sinorhizobium_meliloti positively correlated gene	0	0.319544	0	0	0	0.38836	0.369387	0	0	0
NOP9	Sinorhizobium_meliloti positively correlated gene	0	0.307936	0	0	0	0.388354	0.351757	0	0	0
CNOT2	Sinorhizobium_meliloti positively correlated gene	0	0.302675	0	0	0	0.388338	0	0	0	0
FAM104A	Sinorhizobium_meliloti positively correlated gene	0	0.335025	0	0	0	0.388301	0.311619	0.354399	0.365163	0
UBOX5	Sinorhizobium_meliloti positively correlated gene	0	0.390738	0	0	0.324407	0.388222	0.354893	0.396427	0.361207	0
PIK3CD	Sinorhizobium_meliloti positively correlated gene	0	0	0	0	0	0.388141	0	0	0	0
EIF1AD	Sinorhizobium_meliloti positively correlated gene	0	0.335055	0	0	0	0.388126	0.30192	0	0.306368	0
FBXO33	Sinorhizobium_meliloti positively correlated gene	0	0.310351	0	0	0	0.388113	0	0	0.323291	0
ZBTB6	Sinorhizobium_meliloti positively correlated gene	0	0.373536	0	0	0	0.38809	0.302684	0.35757	0.368498	0
EPG5	Sinorhizobium_meliloti positively correlated gene	0	0	0	0	0	0.388035	0	0	0	0
TLK2	Sinorhizobium_meliloti positively correlated gene	0	0.351835	0	0	0.302034	0.387981	0.343573	0.328397	0.347266	0
CHAF1B	Sinorhizobium_meliloti positively correlated gene	0	0	0	0	0	0.387926	0.30716	0	0	0
SFI1	Sinorhizobium_meliloti positively correlated gene	0	0.325894	0	0	0	0.387881	0.391275	0.327868	0	0
U2AF2	Sinorhizobium_meliloti positively correlated gene	0	0	0	0	0	0.387869	0	0	0	0
ASB3	Sinorhizobium_meliloti positively correlated gene	0	0.372438	0	0	0	0.387826	0	0.357908	0.3873	0
CD2AP	Sinorhizobium_meliloti positively correlated gene	0	0	0	0	0	0.387821	0.338855	0	0	0
TRIP13	Sinorhizobium_meliloti positively correlated gene	0	0	0	0	0	0.387804	0	0	0	0
LPXN	Sinorhizobium_meliloti positively correlated gene	0	0	0	0	0	0.387797	0	0	0	0
SNRNP25	Sinorhizobium_meliloti positively correlated gene	0	0	0	0	0	0.387795	0	0	0	0
HROB	Sinorhizobium_meliloti positively correlated gene	0	0.324523	0	0	0	0.387765	0.344341	0	0	0
GPANK1	Sinorhizobium_meliloti positively correlated gene	0	0.310867	0	0	0	0.387717	0	0.301143	0.303982	0
PRR14	Sinorhizobium_meliloti positively correlated gene	0	0	0	0	0	0.387711	0.304261	0	0	0
SLC35B3	Sinorhizobium_meliloti positively correlated gene	0	0	0	0	0	0.38765	0	0	0	0
NUP58	Sinorhizobium_meliloti positively correlated gene	0	0.355505	0	0	0	0.387635	0.310759	0.326809	0.35086	0
SIVA1	Sinorhizobium_meliloti positively correlated gene	0	0	0	0	0	0.38758	0.325129	0	0	0
PUM1	Sinorhizobium_meliloti positively correlated gene	0	0.30589	0	0	0	0.387511	0.330148	0.320985	0	0
ALMS1	Sinorhizobium_meliloti positively correlated gene	0	0.40908	0	0	0.300316	0.387492	0.33778	0.363363	0.380948	0
MCM3	Sinorhizobium_meliloti positively correlated gene	0	0	0	0	0	0.387441	0	0	0	0
PAOX	Sinorhizobium_meliloti positively correlated gene	0	0	0	0	0	0.38728	0	0	0	0
ICOS	Sinorhizobium_meliloti positively correlated gene	0	0	0	0	0	0.387261	0	0	0	0
TEX30	Sinorhizobium_meliloti positively correlated gene	0	0	0	0	0	0.387249	0.32771	0.309881	0	0
GPATCH4	Sinorhizobium_meliloti positively correlated gene	0	0	0	0	0	0.38721	0	0	0	0
HYPK	Sinorhizobium_meliloti positively correlated gene	0	0.346723	0	0	0	0.387199	0	0.33146	0.374926	0
NGDN	Sinorhizobium_meliloti positively correlated gene	0	0.342849	0	0	0	0.387169	0	0.309108	0.353068	0
ESCO1	Sinorhizobium_meliloti positively correlated gene	0	0.364118	0	0	0	0.387144	0.311559	0.307778	0.31551	0
PES1	Sinorhizobium_meliloti positively correlated gene	0	0.304593	0	0	0	0.387126	0.312806	0	0	0
UTP4	Sinorhizobium_meliloti positively correlated gene	0	0	0	0	0	0.387098	0.327798	0	0	0
THOC1	Sinorhizobium_meliloti positively correlated gene	0	0.343912	0	0	0	0.387089	0.342335	0.323242	0.337109	0
KRI1	Sinorhizobium_meliloti positively correlated gene	0	0	0	0	0	0.387046	0	0	0	0
ELAVL1	Sinorhizobium_meliloti positively correlated gene	0	0	0	0	0	0.387042	0	0	0	0
ETAA1	Sinorhizobium_meliloti positively correlated gene	0	0	0	0	0	0.387001	0.304648	0	0	0
CENPJ	Sinorhizobium_meliloti positively correlated gene	0	0.342073	0	0	0	0.386997	0.36192	0.330053	0	0
NAT9	Sinorhizobium_meliloti positively correlated gene	0	0.303966	0	0	0	0.386984	0.324065	0.345094	0	0
ASH2L	Sinorhizobium_meliloti positively correlated gene	0	0.352453	0	0	0	0.386923	0.357763	0.357677	0.30117	0
CEP70	Sinorhizobium_meliloti positively correlated gene	0	0.328535	0	0.309244	0.343345	0.386911	0.330152	0	0	0
FAM193A	Sinorhizobium_meliloti positively correlated gene	0	0.325169	0	0	0	0.386891	0.340465	0.340716	0.316811	0
PPP1R10	Sinorhizobium_meliloti positively correlated gene	0	0.312657	0	0	0	0.386891	0.365375	0	0	0
SHKBP1	Sinorhizobium_meliloti positively correlated gene	0	0	0	0	0	0.386779	0	0	0	0
CEP164	Sinorhizobium_meliloti positively correlated gene	0	0.349093	0	0	0	0.386711	0.358675	0.317032	0	0
TRMT2A	Sinorhizobium_meliloti positively correlated gene	0	0	0	0	0	0.386684	0	0	0	0
RPS16	Sinorhizobium_meliloti positively correlated gene	0	0	0	0	0	0.386679	0	0	0	0
LBR	Sinorhizobium_meliloti positively correlated gene	0	0	0	0	0	0.386626	0	0	0	0
INTS13	Sinorhizobium_meliloti positively correlated gene	0	0.320282	0	0	0	0.386551	0.327658	0	0	0
PPIL2	Sinorhizobium_meliloti positively correlated gene	0	0.316516	0	0	0	0.38655	0.340897	0.313094	0	0
KDM2A	Sinorhizobium_meliloti positively correlated gene	0	0	0	0	0	0.386494	0	0	0	0
PRKDC	Sinorhizobium_meliloti positively correlated gene	0	0	0	0	0	0.386491	0	0	0	0
FZR1	Sinorhizobium_meliloti positively correlated gene	0	0	0	0	0	0.386482	0	0.324275	0.339795	0
CENPK	Sinorhizobium_meliloti positively correlated gene	0	0.330136	0	0	0	0.386417	0	0	0.334991	0
CTU2	Sinorhizobium_meliloti positively correlated gene	0	0.332015	0	0	0	0.386407	0.356559	0.341101	0.336353	0
PPWD1	Sinorhizobium_meliloti positively correlated gene	0	0	0	0	0	0.386386	0	0	0	0
FIBP	Sinorhizobium_meliloti positively correlated gene	0	0	0	0	0	0.386374	0.335694	0	0	0
NUP188	Sinorhizobium_meliloti positively correlated gene	0	0.306799	0	0	0	0.386364	0.366219	0	0	0
SRSF3	Sinorhizobium_meliloti positively correlated gene	0	0	0	0	0	0.386327	0	0	0	0
PPAN-P2RY11	Sinorhizobium_meliloti positively correlated gene	0	0	0	0	0	0.38628	0	0	0	0
FBXL14	Sinorhizobium_meliloti positively correlated gene	0	0	0	0	0	0.386215	0	0	0	0
HDGF	Sinorhizobium_meliloti positively correlated gene	0	0.317568	0	0	0	0.386193	0.327812	0.313114	0.306983	0
TRMT6	Sinorhizobium_meliloti positively correlated gene	0	0	0	0	0	0.386176	0	0	0	0
TUBGCP2	Sinorhizobium_meliloti positively correlated gene	0	0.343233	0	0	0	0.386084	0.345985	0.357209	0.30464	0
GATAD2A	Sinorhizobium_meliloti positively correlated gene	0	0.332338	0	0	0	0.386055	0.378086	0.343434	0	0
GP1BA	Sinorhizobium_meliloti positively correlated gene	0	0	0	0	0	0.386051	0	0	0	0
ZNF426	Sinorhizobium_meliloti positively correlated gene	0	0.361441	0	0	0	0.385987	0.310906	0.324076	0.372523	0
GON7	Sinorhizobium_meliloti positively correlated gene	0	0.336726	0	0	0	0.385887	0.360509	0.308498	0	0
THOC5	Sinorhizobium_meliloti positively correlated gene	0	0.352048	0	0	0	0.385847	0.310124	0.321072	0.369977	0
SARNP	Sinorhizobium_meliloti positively correlated gene	0	0.350627	0	0	0	0.385834	0.314546	0.307973	0.303138	0
MUS81	Sinorhizobium_meliloti positively correlated gene	0	0.312695	0	0	0	0.385831	0.319756	0	0.331374	0
ARHGEF39	Sinorhizobium_meliloti positively correlated gene	0	0	0	0	0	0.38571	0	0	0	0
KIF18A	Sinorhizobium_meliloti positively correlated gene	0	0	0	0	0	0.385699	0.316695	0	0	0
TMBIM4	Sinorhizobium_meliloti positively correlated gene	0	0.327571	0	0	0	0.385673	0.356487	0.329219	0	0
KNL1	Sinorhizobium_meliloti positively correlated gene	0	0	0	0	0	0.385582	0.302526	0	0	0
STK10	Sinorhizobium_meliloti positively correlated gene	0	0	0	0	0	0.385556	0	0	0	0
USP44	Sinorhizobium_meliloti positively correlated gene	0	0.323972	0	0	0	0.385551	0	0	0	0
EIF5B	Sinorhizobium_meliloti positively correlated gene	0	0	0	0	0	0.385502	0.389056	0	0	0
RRP8	Sinorhizobium_meliloti positively correlated gene	0	0	0	0	0	0.385443	0	0	0	0
SFPQ	Sinorhizobium_meliloti positively correlated gene	0	0	0	0	0	0.385417	0	0	0	0
ZBTB1	Sinorhizobium_meliloti positively correlated gene	0	0	0	0	0	0.385371	0	0	0	0
TEDC2	Sinorhizobium_meliloti positively correlated gene	0	0	0	0	0	0.385333	0	0	0.30602	0
HMG20A	Sinorhizobium_meliloti positively correlated gene	0	0.319188	0	0	0	0.385277	0	0.306237	0.341105	0
EDRF1	Sinorhizobium_meliloti positively correlated gene	0	0.345694	0	0	0	0.385261	0.301725	0.31397	0.356424	0
ZC3H4	Sinorhizobium_meliloti positively correlated gene	0	0	0	0	0	0.385241	0	0	0	0
H2AZ2	Sinorhizobium_meliloti positively correlated gene	0	0	0	0	0	0.385226	0	0	0	0
TAF5	Sinorhizobium_meliloti positively correlated gene	0	0.353443	0	0	0	0.385168	0.30306	0	0.348071	0
SSBP3	Sinorhizobium_meliloti positively correlated gene	0	0	0	0	0	0.385021	0	0	0.324	0
INCENP	Sinorhizobium_meliloti positively correlated gene	0	0	0	0	0	0.384983	0	0	0	0
PUM3	Sinorhizobium_meliloti positively correlated gene	0	0	0	0	0	0.38489	0	0	0	0
SMARCAD1	Sinorhizobium_meliloti positively correlated gene	0	0	0	0	0	0.384853	0	0	0	0
DYRK1A	Sinorhizobium_meliloti positively correlated gene	0	0	0	0	0	0.384849	0	0	0	0
C21orf91	Sinorhizobium_meliloti positively correlated gene	0	0	0	0	0	0.384733	0	0.307668	0	0
CNOT6	Sinorhizobium_meliloti positively correlated gene	0	0	0	0	0	0.384695	0.311674	0	0	0
CLN6	Sinorhizobium_meliloti positively correlated gene	0	0	0	0	0	0.384663	0.332321	0	0	0
TSSK6	Sinorhizobium_meliloti positively correlated gene	0	0.321931	0	0	0	0.38461	0.325538	0	0	0
RFX1	Sinorhizobium_meliloti positively correlated gene	0	0	0	0	0	0.384609	0.364808	0	0	0
CDK11A	Sinorhizobium_meliloti positively correlated gene	0	0.311598	0	0	0	0.384577	0.329998	0.3158	0	0
WDR83	Sinorhizobium_meliloti positively correlated gene	0	0.327881	0	0	0	0.384559	0.315759	0	0.323932	0
LARP1	Sinorhizobium_meliloti positively correlated gene	0	0	0	0	0	0.384547	0.361135	0.323999	0	0
CCDC174	Sinorhizobium_meliloti positively correlated gene	0	0.357493	0	0	0	0.384506	0	0.337604	0.352255	0
CASP8AP2	Sinorhizobium_meliloti positively correlated gene	0	0	0	0	0	0.384446	0	0	0	0
PWWP3A	Sinorhizobium_meliloti positively correlated gene	0	0.358802	0	0	0	0.384433	0.326239	0.328075	0.35663	0
POLN	Sinorhizobium_meliloti positively correlated gene	0	0.332295	0	0	0	0.384409	0	0	0.346212	0
SNRPD3	Sinorhizobium_meliloti positively correlated gene	0	0	0	0	0	0.384407	0.301767	0	0	0
POLD1	Sinorhizobium_meliloti positively correlated gene	0	0	0	0	0	0.384322	0	0	0	0
TARDBP	Sinorhizobium_meliloti positively correlated gene	0	0	0	0	0	0.384319	0.309105	0	0	0
STRADA	Sinorhizobium_meliloti positively correlated gene	0	0.329026	0	0	0.32265	0.384245	0.343187	0.382092	0.346099	0
INTS12	Sinorhizobium_meliloti positively correlated gene	0	0.315484	0	0	0	0.384186	0.37102	0	0	0
PHF10	Sinorhizobium_meliloti positively correlated gene	0	0	0	0	0	0.384184	0.340304	0	0	0
RNPS1	Sinorhizobium_meliloti positively correlated gene	0	0	0	0	0	0.384163	0	0	0	0
GINS2	Sinorhizobium_meliloti positively correlated gene	0	0	0	0	0	0.384126	0	0	0	0
TRMT5	Sinorhizobium_meliloti positively correlated gene	0	0.343744	0	0	0	0.384106	0	0	0.345561	0
NRF1	Sinorhizobium_meliloti positively correlated gene	0	0	0	0	0	0.384104	0	0	0	0
ALG8	Sinorhizobium_meliloti positively correlated gene	0	0.31408	0	0	0	0.384102	0.378845	0	0	0
FEM1C	Sinorhizobium_meliloti positively correlated gene	0	0	0	0	0.306118	0.384056	0.300907	0.300192	0.309925	0
DCAF15	Sinorhizobium_meliloti positively correlated gene	0	0.347689	0	0	0	0.384055	0.34508	0.315232	0.344382	0
MGAT2	Sinorhizobium_meliloti positively correlated gene	0	0	0	0	0	0.383942	0.330828	0	0	0
DDX21	Sinorhizobium_meliloti positively correlated gene	0	0	0	0	0	0.383916	0	0	0	0
CORO1B	Sinorhizobium_meliloti positively correlated gene	0	0	0	0	0	0.383889	0	0	0	0
DGCR8	Sinorhizobium_meliloti positively correlated gene	0	0	0	0	0	0.383888	0	0	0	0
CDAN1	Sinorhizobium_meliloti positively correlated gene	0	0.32021	0	0	0	0.383853	0.3199	0	0.316028	0
GMNN	Sinorhizobium_meliloti positively correlated gene	0	0.314178	0	0	0	0.383812	0	0	0.302035	0
EXOSC1	Sinorhizobium_meliloti positively correlated gene	0	0.360344	0	0	0	0.383755	0.321005	0.355424	0.374239	0
FANCI	Sinorhizobium_meliloti positively correlated gene	0	0.312568	0	0	0	0.383747	0.315271	0	0	0
AP4B1	Sinorhizobium_meliloti positively correlated gene	0	0	0	0	0	0.383673	0	0	0	0
DESI2	Sinorhizobium_meliloti positively correlated gene	0	0	0	0	0	0.383578	0.361251	0	0	0
CENPE	Sinorhizobium_meliloti positively correlated gene	0	0	0	0	0	0.383573	0	0	0	0
CIP2A	Sinorhizobium_meliloti positively correlated gene	0	0	0	0	0	0.38354	0.301677	0	0	0
EIF2S2	Sinorhizobium_meliloti positively correlated gene	0	0.323325	0	0	0	0.383501	0.309232	0.314753	0.332263	0
UBE2I	Sinorhizobium_meliloti positively correlated gene	0	0.32294	0	0	0	0.383442	0.325269	0	0	0
SPDL1	Sinorhizobium_meliloti positively correlated gene	0	0.317203	0	0	0	0.383432	0.343559	0	0	0
ZNF507	Sinorhizobium_meliloti positively correlated gene	0	0.324393	0	0	0	0.383406	0.313106	0	0.307866	0
RANBP2	Sinorhizobium_meliloti positively correlated gene	0	0.378622	0	0	0.307323	0.383403	0.335561	0.339057	0	0
USP25	Sinorhizobium_meliloti positively correlated gene	0	0	0	0	0	0.383385	0.308506	0.319234	0	0
FBRS	Sinorhizobium_meliloti positively correlated gene	0	0	0	0	0	0.383376	0.324099	0	0	0
EDEM2	Sinorhizobium_meliloti positively correlated gene	0	0	0	0	0	0.383354	0.322127	0.324502	0	0
GTF2H3	Sinorhizobium_meliloti positively correlated gene	0	0	0	0	0	0.383332	0	0	0	0
PUS3	Sinorhizobium_meliloti positively correlated gene	0	0.349313	0	0	0	0.383314	0.308989	0.317308	0.342967	0
NFKBIB	Sinorhizobium_meliloti positively correlated gene	0	0	0	0	0	0.383305	0.327836	0	0	0
BBS12	Sinorhizobium_meliloti positively correlated gene	0	0.336785	0	0	0	0.38328	0.360961	0.374757	0	0
ERCC6	Sinorhizobium_meliloti positively correlated gene	0	0	0	0	0	0.383234	0	0	0	0
CDC16	Sinorhizobium_meliloti positively correlated gene	0	0.338219	0	0	0	0.383229	0.330774	0.315597	0.350078	0
XPO6	Sinorhizobium_meliloti positively correlated gene	0	0.343116	0	0	0	0.383205	0	0.34163	0.362979	0
ZW10	Sinorhizobium_meliloti positively correlated gene	0	0.323343	0	0	0	0.383142	0.307806	0	0.339885	0
SLC25A28	Sinorhizobium_meliloti positively correlated gene	0	0.317148	0	0	0	0.383093	0.378768	0.30161	0	0
YJU2B	Sinorhizobium_meliloti positively correlated gene	0	0.339521	0	0	0.312244	0.383068	0.318979	0.360141	0.357795	0
STK4	Sinorhizobium_meliloti positively correlated gene	0	0	0	0	0	0.383009	0	0	0	0
WDR5	Sinorhizobium_meliloti positively correlated gene	0	0.314595	0	0	0	0.38298	0.337449	0	0	0
CPSF3	Sinorhizobium_meliloti positively correlated gene	0	0.339154	0	0	0	0.382925	0.370586	0	0	0
PTBP3	Sinorhizobium_meliloti positively correlated gene	0	0	0	0	0	0.382897	0	0	0	0
GTPBP4	Sinorhizobium_meliloti positively correlated gene	0	0	0	0	0	0.382893	0	0	0	0
PDS5A	Sinorhizobium_meliloti positively correlated gene	0	0	0	0	0	0.382858	0	0	0	0
TTC37	Sinorhizobium_meliloti positively correlated gene	0	0	0	0	0	0.382836	0	0	0	0
RPL22L1	Sinorhizobium_meliloti positively correlated gene	0	0.301008	0	0	0	0.382806	0	0	0	0
ARHGAP19-SLIT1	Sinorhizobium_meliloti positively correlated gene	0	0	0	0	0	0.382786	0	0	0.30323	0
WRAP53	Sinorhizobium_meliloti positively correlated gene	0	0	0	0	0	0.382782	0.322041	0	0	0
NCOA4	Sinorhizobium_meliloti positively correlated gene	0	0	0	0	0	0.382769	0.31257	0	0	0
ATAD2B	Sinorhizobium_meliloti positively correlated gene	0	0	0	0	0	0.382743	0	0	0	0
DDX56	Sinorhizobium_meliloti positively correlated gene	0	0	0	0	0	0.382724	0	0	0	0
ERICH1	Sinorhizobium_meliloti positively correlated gene	0	0.32112	0	0.303487	0	0.382721	0	0.316414	0	0
TOX4	Sinorhizobium_meliloti positively correlated gene	0	0.364255	0	0	0	0.382637	0.326125	0.334506	0.353578	0
EEF1AKMT4	Sinorhizobium_meliloti positively correlated gene	0	0	0	0	0	0.38257	0.336664	0	0	0
TNPO1	Sinorhizobium_meliloti positively correlated gene	0	0	0	0	0	0.382556	0.324965	0	0	0
CNTROB	Sinorhizobium_meliloti positively correlated gene	0	0.30704	0	0	0	0.38254	0.316622	0	0.300381	0
ASF1B	Sinorhizobium_meliloti positively correlated gene	0	0	0	0	0	0.382427	0	0	0	0
BCAS2	Sinorhizobium_meliloti positively correlated gene	0	0	0	0	0	0.382413	0	0	0	0
APEX1	Sinorhizobium_meliloti positively correlated gene	0	0	0	0	0	0.382288	0.327796	0	0	0
PPP2R5C	Sinorhizobium_meliloti positively correlated gene	0	0.314424	0	0	0	0.382278	0	0	0.3527	0
CCDC115	Sinorhizobium_meliloti positively correlated gene	0	0	0	0	0	0.382272	0	0	0	0
MTIF3	Sinorhizobium_meliloti positively correlated gene	0	0	0	0	0	0.382248	0.338022	0	0	0
ZNF217	Sinorhizobium_meliloti positively correlated gene	0	0	0	0	0	0.382233	0.319444	0	0	0
FGFR1OP2	Sinorhizobium_meliloti positively correlated gene	0	0	0	0	0	0.38222	0	0	0.3096	0
BRD7	Sinorhizobium_meliloti positively correlated gene	0	0	0	0	0	0.382184	0	0	0	0
C1orf74	Sinorhizobium_meliloti positively correlated gene	0	0	0	0	0	0.382133	0.326182	0	0	0
NDC1	Sinorhizobium_meliloti positively correlated gene	0	0.331594	0	0	0	0.382117	0.374968	0.308489	0	0
WDR74	Sinorhizobium_meliloti positively correlated gene	0	0.315356	0	0	0	0.382097	0.326561	0.309004	0.329074	0
CCDC88B	Sinorhizobium_meliloti positively correlated gene	0	0	0	0	0	0.382092	0	0	0	0
R3HCC1L	Sinorhizobium_meliloti positively correlated gene	0	0.335505	0	0	0	0.382068	0.367161	0	0	0
CDC73	Sinorhizobium_meliloti positively correlated gene	0	0.315985	0	0	0	0.38204	0.326028	0.356166	0	0
TXK	Sinorhizobium_meliloti positively correlated gene	0	0	0	0	0	0.381976	0	0	0	0
NSUN6	Sinorhizobium_meliloti positively correlated gene	0	0.310808	0	0	0	0.38197	0	0	0	0
TRIM33	Sinorhizobium_meliloti positively correlated gene	0	0.389721	0	0	0	0.381966	0.322494	0.38414	0.396858	0
CCDC77	Sinorhizobium_meliloti positively correlated gene	0	0.310991	0	0	0	0.381956	0.339575	0	0	0
CBFB	Sinorhizobium_meliloti positively correlated gene	0	0	0	0	0	0.381935	0	0	0	0
NAP1L1	Sinorhizobium_meliloti positively correlated gene	0	0	0	0	0	0.381849	0	0	0	0
ABT1	Sinorhizobium_meliloti positively correlated gene	0	0.326405	0	0	0	0.381838	0	0	0	0
SMG9	Sinorhizobium_meliloti positively correlated gene	0	0.321965	0	0	0	0.381819	0	0	0.352087	0
PAFAH1B3	Sinorhizobium_meliloti positively correlated gene	0	0.345647	0	0	0	0.381812	0.403772	0	0	0
ELOA	Sinorhizobium_meliloti positively correlated gene	0	0	0	0	0	0.381808	0.338659	0	0	0
KIZ	Sinorhizobium_meliloti positively correlated gene	0	0.316958	0	0	0	0.381789	0	0.31016	0.30609	0
EPSTI1	Sinorhizobium_meliloti positively correlated gene	0	0	0	0	0	0.381784	0	0	0	0
DHX29	Sinorhizobium_meliloti positively correlated gene	0	0	0	0	0	0.381769	0	0	0.300575	0
ATXN3L	Sinorhizobium_meliloti positively correlated gene	0	0	0	0	0	0.381746	0.34092	0.341012	0	0
NECAP2	Sinorhizobium_meliloti positively correlated gene	0	0	0	0	0	0.381733	0	0	0	0
PTPN18	Sinorhizobium_meliloti positively correlated gene	0	0	0	0	0	0.381719	0.314748	0	0	0
CTDP1	Sinorhizobium_meliloti positively correlated gene	0	0.323245	0	0	0	0.381719	0.388645	0.328558	0	0
ZNF526	Sinorhizobium_meliloti positively correlated gene	0	0	0	0	0	0.381646	0.349875	0.331507	0	0
TNFAIP8L2	Sinorhizobium_meliloti positively correlated gene	0	0	0	0	0	0.381644	0	0	0	0
DBF4	Sinorhizobium_meliloti positively correlated gene	0	0.301532	0	0	0	0.381635	0.307954	0	0	0
NEDD1	Sinorhizobium_meliloti positively correlated gene	0	0	0	0	0	0.381625	0.355004	0	0	0
ANAPC10	Sinorhizobium_meliloti positively correlated gene	0	0.353228	0	0	0	0.381516	0.303538	0.336567	0.365454	0
SMIM8	Sinorhizobium_meliloti positively correlated gene	0	0	0	0	0	0.381496	0.321327	0	0	0
NR2C2	Sinorhizobium_meliloti positively correlated gene	0	0.37436	0	0	0	0.381483	0.314856	0.361537	0.39742	0
PPM1B	Sinorhizobium_meliloti positively correlated gene	0	0.360156	0	0	0	0.381437	0.322749	0.329953	0.351048	0
FAM76A	Sinorhizobium_meliloti positively correlated gene	0	0.354823	0	0	0	0.381432	0	0.407701	0.386039	0
RAN	Sinorhizobium_meliloti positively correlated gene	0	0.327522	0	0	0	0.381394	0	0	0.353711	0
PRR14L	Sinorhizobium_meliloti positively correlated gene	0	0	0	0	0	0.381349	0	0	0	0
MRTFA	Sinorhizobium_meliloti positively correlated gene	0	0	0	0	0	0.38133	0	0	0	0
INTS14	Sinorhizobium_meliloti positively correlated gene	0	0.323539	0	0	0	0.381312	0.331176	0	0.320119	0
EMG1	Sinorhizobium_meliloti positively correlated gene	0	0	0	0	0	0.381309	0	0	0.301207	0
GAK	Sinorhizobium_meliloti positively correlated gene	0	0	0	0	0	0.381299	0	0	0	0
CSTF1	Sinorhizobium_meliloti positively correlated gene	0	0.305651	0	0	0	0.381283	0.367892	0.307823	0	0
KRCC1	Sinorhizobium_meliloti positively correlated gene	0	0.32601	0	0	0	0.381275	0.358928	0.304467	0	0
PRKRIP1	Sinorhizobium_meliloti positively correlated gene	0	0	0	0	0	0.381248	0	0	0	0
RBMXL1	Sinorhizobium_meliloti positively correlated gene	0	0	0	0	0	0.381246	0	0	0	0
FIZ1	Sinorhizobium_meliloti positively correlated gene	0	0.333494	0	0	0.311457	0.381214	0.345004	0.338879	0.341974	0
LIMD2	Sinorhizobium_meliloti positively correlated gene	0	0	0	0	0	0.381212	0	0	0.32351	0
DCAF4	Sinorhizobium_meliloti positively correlated gene	0	0.304118	0	0	0	0.381173	0.357092	0	0	0
CHTF18	Sinorhizobium_meliloti positively correlated gene	0	0	0	0	0	0.381173	0	0	0	0
TAF1C	Sinorhizobium_meliloti positively correlated gene	0	0.325455	0	0	0	0.381146	0.369207	0.327863	0	0
NMD3	Sinorhizobium_meliloti positively correlated gene	0	0	0	0	0	0.381112	0	0	0	0
NEMF	Sinorhizobium_meliloti positively correlated gene	0	0	0	0	0	0.381098	0	0	0	0
SNRPD1	Sinorhizobium_meliloti positively correlated gene	0	0.331367	0	0	0	0.381063	0	0	0.316767	0
SMPD4	Sinorhizobium_meliloti positively correlated gene	0	0.329236	0	0	0	0.38105	0.367204	0.32864	0	0
[truncated: 7,719 more rows]

## Sheet: P2_enriched pathways
S. meliloti positive
[truncated: 2,385 more rows]

## Sheet: P3_correlated host genes&coef.
	Group	Acinetobacter schindleri	Acinetobacter lwoffii	Staphylococcus hominis	Actinomyces odontolyticus	Streptococcus mitis	Veillonella dispar	Lactococcus lactis	Lachnoanaerobaculum umeaense	Lactobacillus sanfranciscensis	Nocardioides sp. MMS17-SY207-3
[truncated: 653 more rows]

[truncated: 2 more sheets: P3_enriched pathways, P4_correlated host genes&coef.]
