# Supplementary material for: Rat microbial biogeography and age-dependent lactic acid bacteria in healthy lungs
Source: Lab Anim (NY). 2024 Jan 31;53(2):43–55. doi: 10.1038/s41684-023-01322-x (PMC10834367; doi:10.1038/s41684-023-01322-x)
Supplement: Supplementary file 3 — Supplementary Data 1–8. [file 41684_2023_1322_MOESM3_ESM.zip › Supplementary Tables/Supplementary Data 2. 2829 species-level microbial OUT table in 660 samples.xlsx]

## Sheet: Table S2
Supplementary Data 2. 2829 species-level microbial OUT table in 660 samples.
TaxID	Kingdom	Phylum	Class	Order	Family	Genus	Species	SRR1169893	SRR1169894	SRR1169895	SRR1169896	SRR1169897	SRR1169898	SRR1169899	SRR1169900	SRR1169901	SRR1169902	SRR1169903	SRR1169904	SRR1169905	SRR1169906	SRR1169907	SRR1169908	SRR1169909	SRR1169910	SRR1169911	SRR1169912	SRR1169913	SRR1169914	SRR1169915	SRR1169916	SRR1169917	SRR1169918	SRR1169919	SRR1169920	SRR1169921	SRR1169922	SRR1169923	SRR1169924	SRR1169925	SRR1169926	SRR1169927	SRR1169928	SRR1169929	SRR1169930	SRR1169931	SRR1169933	SRR1169932	SRR1169934
1396	Bacteria	Firmicutes	Bacilli	Bacillales	Bacillaceae	Bacillus	Bacillus cereus	6976	7115	8851	9218	10229	10236	9476	9295	7147	7234	6428	6308	10847	10932	10850	10662	9444	9343	8907	8967	8132	7926	5851	5809	9064	8989	3077	3214	7633	7831	6244	6279	7052	7178	7850	7816	5576	5621	7231	8370	8236	9744
1405	Bacteria	Firmicutes	Bacilli	Bacillales	Bacillaceae	Bacillus	Bacillus mycoides	2	0	1	3	2	0	1	0	0	1	0	0	0	0	0	1	0	2	0	1	0	0	0	2	0	2	3	0	0	1	2	0	1	0	0	1	0	4	2	4	0	0
1428	Bacteria	Firmicutes	Bacilli	Bacillales	Bacillaceae	Bacillus	Bacillus thuringiensis	2	0	0	3	0	2	2	0	0	3	1	2	0	1	1	1	1	1	1	1	4	1	0	4	0	1	6	0	3	7	2	0	0	0	5	3	6	1	5	0	0	0
1392	Bacteria	Firmicutes	Bacilli	Bacillales	Bacillaceae	Bacillus	Bacillus anthracis	0	0	0	0	0	0	0	1	0	0	0	3	0	0	1	2	0	0	0	0	0	0	0	0	0	0	0	0	2	4	0	0	0	3	0	3	1	1	0	0	0	0
64104	Bacteria	Firmicutes	Bacilli	Bacillales	Bacillaceae	Bacillus	Bacillus pseudomycoides	0	0	0	0	0	0	0	0	1	0	3	1	0	0	0	0	0	0	0	0	0	0	0	0	0	0	0	0	0	0	0	0	0	0	0	0	0	0	4	2	0	0
580165	Bacteria	Firmicutes	Bacilli	Bacillales	Bacillaceae	Bacillus	Bacillus cytotoxicus	0	0	0	0	0	0	0	0	0	0	0	0	0	0	0	0	0	0	0	0	0	1	0	2	0	1	0	0	0	0	0	2	0	0	0	0	0	0	0	0	0	0
2026188	Bacteria	Firmicutes	Bacilli	Bacillales	Bacillaceae	Bacillus	Bacillus tropicus	0	0	0	0	0	0	1	0	0	0	0	0	0	0	0	0	1	0	0	0	0	0	0	0	0	0	0	0	0	0	0	0	0	0	0	0	0	0	0	0	0	0
1423	Bacteria	Firmicutes	Bacilli	Bacillales	Bacillaceae	Bacillus	Bacillus subtilis	203	178	126	129	36	40	78	65	121	141	143	124	45	62	64	37	111	139	56	54	164	139	162	110	75	96	300	543	99	132	177	181	63	79	134	189	253	307	293	346	200	35
260554	Bacteria	Firmicutes	Bacilli	Bacillales	Bacillaceae	Bacillus	Bacillus halotolerans	63	57	24	16	16	15	28	27	62	51	53	54	19	31	15	24	40	47	30	21	66	53	50	64	27	32	98	108	22	37	77	76	26	31	41	51	101	127	59	74	67	20
72361	Bacteria	Firmicutes	Bacilli	Bacillales	Bacillaceae	Bacillus	Bacillus vallismortis	55	33	47	49	14	7	21	18	33	44	41	43	20	22	17	21	26	37	27	12	43	53	69	62	29	17	137	104	39	15	80	57	28	21	45	51	67	71	73	80	76	11
492670	Bacteria	Firmicutes	Bacilli	Bacillales	Bacillaceae	Bacillus	Bacillus velezensis	2	4	4	0	0	1	0	1	3	1	3	0	0	3	1	1	3	2	0	0	4	3	2	2	1	3	3	8	1	0	0	4	0	2	5	10	1	0	3	2	3	0
1390	Bacteria	Firmicutes	Bacilli	Bacillales	Bacillaceae	Bacillus	Bacillus amyloliquefaciens	0	4	3	0	0	1	0	1	0	1	1	2	1	1	0	1	0	3	1	1	2	0	0	0	1	0	0	0	1	4	0	0	0	2	0	1	3	7	2	0	0	0
1452	Bacteria	Firmicutes	Bacilli	Bacillales	Bacillaceae	Bacillus	Bacillus atrophaeus	20	15	4	4	1	4	5	3	5	4	18	15	1	1	1	1	0	1	5	7	4	1	10	0	2	4	9	0	7	18	3	0	3	2	5	6	6	9	5	2	0	3
1402	Bacteria	Firmicutes	Bacilli	Bacillales	Bacillaceae	Bacillus	Bacillus licheniformis	2	2	0	0	0	0	0	0	0	0	3	0	0	0	1	0	0	1	0	0	0	0	0	2	0	0	0	0	0	0	0	0	0	0	0	1	0	0	0	0	0	0
119858	Bacteria	Firmicutes	Bacilli	Bacillales	Bacillaceae	Bacillus	Bacillus sonorensis	6	4	0	4	0	0	2	0	3	4	3	2	1	1	1	1	0	0	1	1	4	3	10	0	2	0	3	8	2	4	5	4	1	2	2	4	3	4	6	8	0	1
1404	Bacteria	Firmicutes	Bacilli	Bacillales	Bacillaceae	Bacillus	Bacillus megaterium	6	7	0	0	0	0	2	1	1	5	4	0	0	0	1	0	0	0	1	2	0	0	0	2	2	1	3	4	1	0	3	0	3	2	2	1	6	3	2	4	0	0
1574141	Bacteria	Firmicutes	Bacilli	Bacillales	Bacillaceae	Bacillus	Bacillus sp. YP1	0	0	0	1	0	0	2	0	0	0	1	3	0	1	1	0	0	0	0	0	4	3	0	0	2	0	0	0	1	0	2	2	1	0	2	1	1	0	1	4	3	1
2011012	Bacteria	Firmicutes	Bacilli	Bacillales	Bacillaceae	Bacillus	Bacillus sp. FJAT-45348	0	0	0	0	0	0	0	0	1	1	0	1	0	0	1	0	1	0	0	0	0	0	0	2	0	0	0	0	1	3	0	0	1	0	0	0	0	0	2	0	0	0
2014076	Bacteria	Firmicutes	Bacilli	Bacillales	Bacillaceae	Bacillus	Bacillus sp. FJAT-42376	0	0	0	0	0	0	0	0	0	1	0	0	1	0	0	0	1	0	0	0	0	0	0	0	0	0	0	0	0	0	2	2	0	2	0	0	0	0	1	0	0	0
2049935	Bacteria	Firmicutes	Bacilli	Bacillales	Bacillaceae	Bacillus	Bacillus sp. Lzh-5	4	0	0	0	0	0	2	0	0	0	1	1	0	1	0	0	1	0	0	0	2	0	0	2	0	1	0	0	1	0	5	0	0	0	0	0	0	0	1	2	0	0
1581038	Bacteria	Firmicutes	Bacilli	Bacillales	Bacillaceae	Bacillus	Bacillus sp. FJAT-22090	0	0	0	0	0	0	0	0	1	0	0	0	0	0	0	0	0	0	0	0	0	1	0	0	0	0	0	0	0	0	0	0	0	0	0	0	1	1	2	0	0	0
352858	Bacteria	Firmicutes	Bacilli	Bacillales	Bacillaceae	Bacillus	Bacillus sp. Y1	0	0	0	1	0	0	0	1	1	0	1	1	1	1	1	1	0	3	0	0	0	3	0	0	0	1	3	0	1	0	0	2	0	0	2	1	0	3	1	2	0	0
666686	Bacteria	Firmicutes	Bacilli	Bacillales	Bacillaceae	Bacillus	Bacillus sp. 1NLA3E	0	2	0	1	0	0	0	1	0	1	0	1	0	0	0	0	0	0	0	0	0	0	0	0	0	1	0	0	0	0	0	0	0	2	0	0	0	0	1	4	3	0
1565991	Bacteria	Firmicutes	Bacilli	Bacillales	Bacillaceae	Bacillus	Bacillus sp. X1(2014)	0	2	0	0	0	0	0	0	0	0	0	0	0	0	0	0	0	0	0	0	0	0	0	0	1	0	0	0	0	0	0	0	0	0	0	0	0	1	2	0	0	0
98228	Bacteria	Firmicutes	Bacilli	Bacillales	Bacillaceae	Bacillus	Bacillus sp. OxB-1	0	0	0	0	0	0	0	0	0	0	0	0	0	0	0	0	0	0	0	0	0	0	0	0	1	0	0	0	0	0	0	0	0	0	0	0	0	0	0	0	3	0
1705566	Bacteria	Firmicutes	Bacilli	Bacillales	Bacillaceae	Bacillus	Bacillus sp. FJAT-18017	0	2	1	0	0	1	1	0	1	4	0	1	0	1	1	0	0	0	1	0	6	0	2	0	0	0	6	0	0	3	0	0	0	5	0	1	1	1	4	0	0	0
1742359	Bacteria	Firmicutes	Bacilli	Bacillales	Bacillaceae	Bacillus	Bacillus sp. FJAT-25496	0	0	0	0	0	0	0	0	0	0	0	0	0	0	0	0	0	0	1	0	0	0	0	0	0	0	0	0	0	0	0	0	0	0	0	0	0	0	0	0	0	0
79880	Bacteria	Firmicutes	Bacilli	Bacillales	Bacillaceae	Bacillus	Bacillus clausii	0	2	0	1	0	1	0	1	0	0	0	0	0	1	0	1	1	1	1	0	0	0	0	2	1	0	0	0	1	0	0	0	0	0	2	1	4	3	2	0	9	0
228899	Bacteria	Firmicutes	Bacilli	Bacillales	Bacillaceae	Bacillus	Bacillus asahii	0	0	0	0	0	0	0	0	1	1	0	0	0	0	0	0	0	0	0	0	2	1	0	0	0	0	3	0	0	0	2	0	0	0	0	0	4	0	1	0	0	0
293387	Bacteria	Firmicutes	Bacilli	Bacillales	Bacillaceae	Bacillus	Bacillus altitudinis	0	0	0	0	0	0	0	0	0	0	0	0	0	0	1	0	0	0	1	0	0	0	0	0	0	0	3	8	0	3	0	0	0	0	2	0	0	0	0	0	0	0
1547283	Bacteria	Firmicutes	Bacilli	Bacillales	Bacillaceae	Bacillus	Bacillus weihaiensis	0	4	0	1	1	0	0	0	1	0	1	0	0	1	1	0	1	0	1	0	0	0	0	0	0	0	3	0	1	1	0	0	0	0	0	0	1	1	2	0	0	0
421767	Bacteria	Firmicutes	Bacilli	Bacillales	Bacillaceae	Bacillus	Bacillus butanolivorans	0	0	0	0	0	0	0	0	0	0	0	0	0	0	0	1	0	0	0	0	0	0	0	0	0	0	0	0	0	0	0	0	0	0	2	0	0	0	0	0	0	0
279826	Bacteria	Firmicutes	Bacilli	Bacillales	Bacillaceae	Bacillus	Bacillus foraminis	2	0	0	0	0	0	0	0	0	0	1	0	0	0	0	0	0	0	0	0	0	0	0	0	0	0	0	0	0	0	0	0	0	0	0	0	0	0	2	2	0	0
264697	Bacteria	Firmicutes	Bacilli	Bacillales	Bacillaceae	Bacillus	Bacillus muralis	0	0	0	0	0	0	0	0	0	1	3	0	0	1	0	0	0	0	1	0	0	0	2	0	0	0	0	0	0	0	0	0	0	0	0	3	1	1	2	4	0	0
1398	Bacteria	Firmicutes	Bacilli	Bacillales	Bacillaceae	Bacillus	Bacillus coagulans	4	0	3	0	1	1	0	1	0	1	3	3	1	0	1	0	2	0	1	0	2	3	2	0	0	3	9	4	0	0	5	4	0	0	2	4	6	4	4	4	0	0
35841	Bacteria	Firmicutes	Bacilli	Bacillales	Bacillaceae	Bacillus	Bacillus thermoamylovorans	0	0	0	0	0	0	0	0	0	0	0	0	0	0	0	1	0	0	1	3	0	0	0	0	0	0	0	0	0	0	0	0	1	0	0	1	0	1	1	0	0	0
33932	Bacteria	Firmicutes	Bacilli	Bacillales	Bacillaceae	Bacillus	Bacillus cohnii	0	0	0	0	0	0	0	0	0	0	0	0	0	1	1	0	0	0	0	1	2	0	0	0	0	0	0	0	0	0	0	0	0	0	0	0	0	1	2	0	0	0
561879	Bacteria	Firmicutes	Bacilli	Bacillales	Bacillaceae	Bacillus	Bacillus safensis	0	0	0	0	0	0	0	0	1	0	0	0	0	1	0	0	0	0	0	0	0	0	0	0	0	0	0	0	0	0	0	0	0	0	0	0	0	0	2	0	0	0
1467	Bacteria	Firmicutes	Bacilli	Bacillales	Bacillaceae	Bacillus	Bacillus lentus	0	0	0	0	0	0	0	1	0	0	1	0	0	0	0	0	0	0	0	0	0	0	0	0	0	0	0	0	0	0	2	0	0	0	0	0	0	0	0	0	0	0
1413	Bacteria	Firmicutes	Bacilli	Bacillales	Bacillaceae	Bacillus	Bacillus cellulosilyticus	0	0	0	1	0	1	2	1	1	3	0	0	1	1	0	1	0	2	1	0	2	1	0	0	0	0	6	12	2	1	0	0	0	0	2	0	0	1	2	0	0	0
665099	Bacteria	Firmicutes	Bacilli	Bacillales	Bacillaceae	Bacillus	Bacillus oceanisediminis	0	0	0	0	1	0	0	1	0	0	0	0	0	1	0	0	0	0	0	0	0	1	0	2	0	1	0	0	0	3	0	2	1	0	0	0	0	0	2	2	0	0
859143	Bacteria	Firmicutes	Bacilli	Bacillales	Bacillaceae	Bacillus	Bacillus kochii	0	0	1	0	0	0	0	1	0	0	1	0	0	0	0	0	0	0	0	0	0	0	0	0	1	0	0	0	0	0	0	0	0	0	0	0	0	1	0	4	0	0
1193713	Bacteria	Firmicutes	Bacilli	Bacillales	Bacillaceae	Bacillus	Bacillus mesonae	0	0	0	0	0	0	0	0	1	1	0	0	0	0	0	0	1	2	0	0	0	0	0	0	0	0	0	0	0	0	0	0	0	0	0	1	0	0	1	0	3	0
1402861	Bacteria	Firmicutes	Bacilli	Bacillales	Bacillaceae	Bacillus	Bacillus filamentosus	0	0	0	0	0	0	0	0	0	0	0	0	0	0	0	0	3	0	0	0	2	0	0	2	2	0	0	0	0	0	0	2	0	0	0	0	1	0	2	0	0	0
1441095	Bacteria	Firmicutes	Bacilli	Bacillales	Bacillaceae	Bacillus	Bacillus gobiensis	2	0	1	0	1	0	0	0	1	1	1	0	0	0	0	0	0	0	1	0	0	0	2	0	1	0	0	0	0	1	2	0	0	0	0	0	1	0	2	2	0	0
1408	Bacteria	Firmicutes	Bacilli	Bacillales	Bacillaceae	Bacillus	Bacillus pumilus	0	0	3	3	0	0	0	1	1	0	1	1	0	1	1	1	1	2	0	0	0	0	0	2	1	3	3	4	0	0	2	0	0	0	2	0	1	1	0	2	0	0
1664069	Bacteria	Firmicutes	Bacilli	Bacillales	Bacillaceae	Bacillus	Bacillus glycinifermentans	0	0	0	0	0	0	1	1	0	0	0	0	1	1	0	0	0	1	0	0	0	0	0	2	0	0	3	0	0	1	3	2	1	0	0	0	1	0	4	4	0	0
1670641	Bacteria	Firmicutes	Bacilli	Bacillales	Bacillaceae	Bacillus	Bacillus ciccensis	0	0	3	0	0	0	2	1	0	1	1	2	0	0	1	1	0	1	1	2	2	1	0	0	1	0	3	12	1	1	3	0	1	0	2	0	0	1	5	6	6	0
1783501	Bacteria	Firmicutes	Bacilli	Bacillales	Bacillaceae	Bacillus	Bacillus freudenreichii	0	2	0	0	0	0	0	0	0	1	0	0	0	0	0	1	0	0	0	0	0	0	0	0	0	0	0	0	0	0	2	0	0	0	0	0	0	0	1	0	0	0
450367	Bacteria	Firmicutes	Bacilli	Bacillales	Bacillaceae	Bacillus	[Brevibacterium] frigoritolerans	0	0	0	0	0	0	0	0	0	0	1	0	0	0	0	0	0	0	0	0	0	0	2	2	0	0	0	0	0	0	0	0	0	0	0	0	0	0	0	0	0	0
324767	Bacteria	Firmicutes	Bacilli	Bacillales	Bacillaceae	Bacillus	Bacillus infantis	0	0	0	0	0	0	0	0	0	0	1	0	0	0	0	0	0	0	0	0	0	0	0	0	0	0	0	0	0	0	0	0	0	2	0	0	0	4	0	0	0	0
1471	Bacteria	Firmicutes	Bacilli	Bacillales	Bacillaceae	Bacillus	Bacillus methanolicus	0	0	0	1	0	0	0	0	0	0	0	0	0	1	0	1	0	0	0	0	0	1	0	0	1	0	6	4	0	0	0	0	0	0	0	0	0	3	2	0	0	0
1478	Bacteria	Firmicutes	Bacilli	Bacillales	Bacillaceae	Bacillus	Bacillus simplex	0	0	0	1	0	0	0	1	0	0	0	0	0	0	0	0	0	1	0	0	0	0	0	0	1	0	0	0	0	0	2	0	0	2	0	0	0	0	2	0	0	0
1479	Bacteria	Firmicutes	Bacilli	Bacillales	Bacillaceae	Bacillus	Bacillus smithii	0	0	0	0	0	0	0	0	0	0	0	0	0	0	0	0	0	0	0	0	0	0	0	0	0	0	0	0	0	0	0	0	0	0	0	0	0	0	0	0	0	0
1397	Bacteria	Firmicutes	Bacilli	Bacillales	Bacillaceae	Bacillus	Bacillus circulans	0	0	1	0	0	0	0	0	0	0	1	0	0	1	0	0	0	0	0	0	0	1	0	0	1	0	0	4	0	0	0	0	0	0	0	0	0	0	2	0	3	0
199441	Bacteria	Firmicutes	Bacilli	Bacillales	Bacillaceae	Bacillus	Bacillus krulwichiae	4	0	1	0	0	0	1	0	0	0	0	0	1	0	0	1	0	0	0	0	0	1	0	0	0	0	0	0	1	0	0	0	1	0	0	0	0	0	1	0	0	0
189381	Bacteria	Firmicutes	Bacilli	Bacillales	Bacillaceae	Bacillus	Bacillus marisflavi	0	0	1	0	0	0	0	0	0	0	0	0	0	0	0	0	0	0	0	0	0	0	0	0	0	0	0	8	0	0	0	0	0	0	0	1	0	0	2	0	0	0
152268	Bacteria	Firmicutes	Bacilli	Bacillales	Bacillaceae	Bacillus	Bacillus litoralis	0	0	0	0	0	1	1	0	0	3	1	1	1	1	0	1	1	0	0	0	0	3	0	2	1	0	0	0	0	3	0	2	1	2	0	0	0	1	1	0	0	0
129985	Bacteria	Firmicutes	Bacilli	Bacillales	Bacillaceae	Bacillus	Bacillus jeotgali	0	0	0	0	0	0	1	1	0	0	0	0	0	0	0	0	0	0	0	0	0	0	2	2	0	1	0	0	0	0	0	0	0	0	0	0	0	0	1	0	0	0
86665	Bacteria	Firmicutes	Bacilli	Bacillales	Bacillaceae	Bacillus	Bacillus halodurans	0	2	0	0	0	0	1	0	0	1	0	0	0	0	0	0	1	1	0	0	0	0	0	0	0	0	0	4	0	0	0	0	0	0	0	0	3	0	0	0	0	0
86664	Bacteria	Firmicutes	Bacilli	Bacillales	Bacillaceae	Bacillus	Bacillus flexus	6	4	0	0	0	0	0	1	0	0	1	3	0	1	0	1	1	0	1	3	0	1	0	4	0	0	0	0	0	0	0	0	0	0	0	0	0	0	2	0	0	0
79885	Bacteria	Firmicutes	Bacilli	Bacillales	Bacillaceae	Bacillus	Bacillus pseudofirmus	2	0	0	3	2	0	2	3	0	0	0	1	0	0	0	0	0	0	0	0	0	0	0	0	0	0	0	4	0	0	0	0	0	0	0	0	0	0	0	0	0	0
79883	Bacteria	Firmicutes	Bacilli	Bacillales	Bacillaceae	Bacillus	Bacillus horikoshii	0	0	0	0	0	0	0	0	0	0	0	0	0	0	1	1	0	0	0	0	0	0	0	0	0	0	0	0	0	0	0	0	0	0	0	0	0	0	1	0	0	0
2419842	Bacteria	Firmicutes	Bacilli	Bacillales	Bacillaceae	Virgibacillus	Virgibacillus sp. Bac332	0	0	1	0	1	0	1	0	0	1	1	0	1	0	1	2	0	1	0	0	0	3	2	0	0	1	0	12	0	4	2	4	1	2	0	0	0	0	2	0	0	2
1482	Bacteria	Firmicutes	Bacilli	Bacillales	Bacillaceae	Virgibacillus	Virgibacillus halodenitrificans	0	2	0	0	0	0	2	0	1	0	0	0	2	1	0	1	0	1	0	0	0	0	0	0	0	1	3	4	0	0	0	0	0	3	0	0	0	3	2	0	0	0
163877	Bacteria	Firmicutes	Bacilli	Bacillales	Bacillaceae	Virgibacillus	Virgibacillus necropolis	0	0	0	0	0	0	0	0	0	0	0	0	0	0	0	0	0	0	0	0	0	0	0	0	1	0	0	0	0	0	0	0	0	0	0	0	0	0	0	0	0	0
2017483	Bacteria	Firmicutes	Bacilli	Bacillales	Bacillaceae	Virgibacillus	Virgibacillus phasianinus	0	4	0	0	0	0	0	0	1	0	0	0	0	0	0	0	0	0	0	0	0	0	0	0	0	0	0	0	1	0	0	0	0	0	0	0	0	0	1	0	0	0
182710	Bacteria	Firmicutes	Bacilli	Bacillales	Bacillaceae	Oceanobacillus	Oceanobacillus iheyensis	0	2	1	1	0	0	0	1	1	3	4	0	1	0	1	0	1	0	0	0	0	0	0	0	0	2	3	0	1	0	2	0	0	0	0	3	0	1	3	4	0	0
28031	Bacteria	Firmicutes	Bacilli	Bacillales	Bacillaceae	Lysinibacillus	Lysinibacillus fusiformis	0	0	0	0	0	0	0	0	0	0	0	0	0	0	0	0	0	0	0	0	0	0	0	0	0	0	0	0	1	0	0	0	0	0	0	0	1	0	0	0	0	0
1421	Bacteria	Firmicutes	Bacilli	Bacillales	Bacillaceae	Lysinibacillus	Lysinibacillus sphaericus	0	0	0	0	0	0	0	0	1	1	0	0	0	1	0	0	0	0	0	0	0	0	0	0	0	0	0	4	0	0	0	0	0	2	0	0	0	0	1	0	0	0
1145276	Bacteria	Firmicutes	Bacilli	Bacillales	Bacillaceae	Lysinibacillus	Lysinibacillus varians	0	0	0	0	0	0	0	0	0	0	0	0	0	1	0	0	0	0	0	0	0	0	0	0	0	0	0	0	0	0	0	2	0	0	0	0	1	0	0	0	0	0
2070463	Bacteria	Firmicutes	Bacilli	Bacillales	Bacillaceae	Lysinibacillus	Lysinibacillus sp. SGAir0095	0	0	0	0	0	0	0	0	0	0	0	0	0	0	0	0	0	0	0	0	0	0	0	0	0	0	0	0	0	0	0	0	0	0	0	0	0	0	0	0	0	0
2086577	Bacteria	Firmicutes	Bacilli	Bacillales	Bacillaceae	Lysinibacillus	Lysinibacillus sp. Marseille-P5727	2	2	0	1	0	0	0	0	1	3	1	1	0	0	0	0	0	0	0	0	0	0	0	4	0	0	0	0	0	0	2	0	0	0	0	0	0	3	2	0	0	0
2169540	Bacteria	Firmicutes	Bacilli	Bacillales	Bacillaceae	Lysinibacillus	Lysinibacillus sp. 2017	0	0	0	1	0	0	0	1	0	0	0	0	0	0	0	1	1	0	0	0	0	0	0	0	0	0	6	0	0	0	0	0	0	0	0	0	0	0	0	0	0	0
1449	Bacteria	Firmicutes	Bacilli	Bacillales	Bacillaceae	Amphibacillus	Amphibacillus xylanus	0	2	0	0	0	0	0	0	0	0	0	0	0	0	0	0	0	0	0	0	0	1	0	0	0	0	0	0	0	0	0	0	0	2	2	0	0	0	1	0	0	0
402384	Bacteria	Firmicutes	Bacilli	Bacillales	Bacillaceae	Halobacillus	Halobacillus mangrovi	0	0	0	0	0	0	0	1	0	0	0	0	0	0	0	0	0	0	0	0	0	0	0	0	0	0	3	0	0	0	0	0	0	2	0	1	0	0	2	0	0	0
33940	Bacteria	Firmicutes	Bacilli	Bacillales	Bacillaceae	Geobacillus	Geobacillus thermodenitrificans	0	0	0	0	0	0	0	0	0	0	0	0	0	0	0	0	0	0	0	0	0	0	2	4	1	0	0	4	0	0	0	0	0	0	0	0	3	1	0	2	0	0
391290	Bacteria	Firmicutes	Bacilli	Bacillales	Bacillaceae	Geobacillus	Geobacillus sp. E263	0	0	0	1	0	0	0	0	0	0	1	0	0	1	0	0	1	0	0	0	0	0	0	0	0	0	0	0	0	1	2	0	1	0	2	0	0	0	0	0	3	0
1233873	Bacteria	Firmicutes	Bacilli	Bacillales	Bacillaceae	Geobacillus	Geobacillus sp. GHH01	0	0	0	0	0	0	0	0	0	1	0	1	1	0	0	0	0	0	0	1	2	0	5	2	2	1	0	0	1	0	2	0	1	0	0	0	1	0	1	0	0	0
1462	Bacteria	Firmicutes	Bacilli	Bacillales	Bacillaceae	Geobacillus	Geobacillus kaustophilus	0	0	1	0	0	0	0	0	1	0	0	0	1	1	0	0	0	0	0	0	0	0	2	0	0	0	6	0	0	0	0	0	0	0	0	1	0	0	2	2	0	0
255247	Bacteria	Firmicutes	Bacilli	Bacillales	Bacillaceae	Fictibacillus	Fictibacillus arsenicus	0	2	3	0	0	0	0	1	0	0	0	0	1	0	0	0	0	1	1	0	0	1	0	2	1	0	3	0	1	0	0	0	0	0	2	0	0	1	6	0	0	0
1221500	Bacteria	Firmicutes	Bacilli	Bacillales	Bacillaceae	Fictibacillus	Fictibacillus phosphorivorans	0	0	1	0	0	0	0	0	0	0	0	0	0	0	0	0	0	0	0	0	0	0	2	0	0	0	3	0	0	0	0	0	0	2	0	1	0	0	0	0	0	0
1295642	Bacteria	Firmicutes	Bacilli	Bacillales	Bacillaceae	Parageobacillus	Parageobacillus genomosp. 1	2	2	0	0	0	0	2	0	0	0	0	0	0	1	1	0	0	0	1	0	0	0	0	0	1	0	0	0	0	3	0	0	0	2	0	0	0	0	2	2	0	0
33934	Bacteria	Firmicutes	Bacilli	Bacillales	Bacillaceae	Anoxybacillus	Anoxybacillus flavithermus	0	2	0	0	0	0	0	0	0	0	0	0	0	0	0	0	0	0	0	0	0	0	0	0	0	0	0	0	0	0	0	0	0	0	0	0	0	3	0	0	0	0
294699	Bacteria	Firmicutes	Bacilli	Bacillales	Bacillaceae	Anoxybacillus	Anoxybacillus amylolyticus	0	0	0	0	0	0	0	0	0	0	0	0	0	0	0	0	0	0	0	0	0	0	0	0	0	0	0	0	0	0	0	0	0	0	0	0	0	1	0	0	0	0
1472767	Bacteria	Firmicutes	Bacilli	Bacillales	Bacillaceae	Lentibacillus	Lentibacillus amyloliquefaciens	0	0	0	0	0	0	0	0	0	1	0	0	0	0	0	1	0	0	0	0	0	1	0	0	1	0	0	0	0	0	0	0	0	2	0	0	1	1	2	0	0	0
2213194	Bacteria	Firmicutes	Bacilli	Bacillales	Bacillaceae	Paraliobacillus	Paraliobacillus sp. X-1125	0	2	0	0	0	0	0	0	0	1	0	0	0	0	0	0	1	0	0	0	0	0	0	0	0	1	0	0	0	0	0	0	0	0	2	0	0	0	0	0	0	0
1230341	Bacteria	Firmicutes	Bacilli	Bacillales	Bacillaceae	Salimicrobium	Salimicrobium jeotgali	0	0	0	0	0	0	0	0	1	0	0	1	0	0	0	0	0	0	0	0	0	1	0	0	2	0	0	0	0	0	0	0	0	0	0	0	0	0	1	0	0	0
386490	Bacteria	Firmicutes	Bacilli	Bacillales	Bacillaceae	Terribacillus	Terribacillus goriensis	0	0	0	0	0	0	0	0	0	0	0	0	0	0	0	0	0	0	0	0	0	0	0	0	0	0	0	0	1	1	0	0	0	0	0	0	0	0	1	0	0	0
33936	Bacteria	Firmicutes	Bacilli	Bacillales	Bacillaceae	Aeribacillus	Aeribacillus pallidus	0	0	0	0	0	0	0	0	1	0	0	1	0	0	0	0	0	0	9	9	0	0	2	0	0	0	0	0	0	0	0	2	1	0	0	0	0	0	0	0	0	0
1280	Bacteria	Firmicutes	Bacilli	Bacillales	Staphylococcaceae	Staphylococcus	Staphylococcus aureus	2001	1925	1510	1402	1998	1997	2747	2786	2267	2253	1631	1609	1590	1527	1656	1653	2011	2084	2557	2600	2666	2596	1883	1712	2719	2703	722	682	1413	1450	2207	2165	2520	2517	1144	1183	1318	1186	1494	1766	1836	2513
29382	Bacteria	Firmicutes	Bacilli	Bacillales	Staphylococcaceae	Staphylococcus	Staphylococcus cohnii	624	678	556	530	553	560	265	313	937	806	1057	1087	283	282	299	349	408	396	450	427	493	517	544	673	238	254	1473	1491	531	507	426	492	427	455	1059	964	1172	1121	510	530	532	472
1283	Bacteria	Firmicutes	Bacilli	Bacillales	Staphylococcaceae	Staphylococcus	Staphylococcus haemolyticus	155	171	140	151	169	171	126	116	247	296	394	444	93	96	104	103	114	99	121	125	162	156	167	178	61	66	401	459	150	115	114	132	148	155	317	307	413	371	134	120	142	158
1286	Bacteria	Firmicutes	Bacilli	Bacillales	Staphylococcaceae	Staphylococcus	Staphylococcus simulans	71	9	46	14	17	21	13	42	83	83	8	75	34	1	28	23	64	73	42	47	6	97	129	127	40	46	143	12	56	7	99	92	75	76	86	66	153	113	63	2	70	25
29388	Bacteria	Firmicutes	Bacilli	Bacillales	Staphylococcaceae	Staphylococcus	Staphylococcus capitis	4	0	0	4	0	0	0	0	0	1	5	1	0	1	0	1	0	0	0	0	0	1	2	0	1	0	3	0	1	1	0	0	0	0	2	0	1	1	0	2	3	0
28035	Bacteria	Firmicutes	Bacilli	Bacillales	Staphylococcaceae	Staphylococcus	Staphylococcus lugdunensis	0	0	0	0	0	0	0	0	0	1	0	0	0	0	0	0	0	0	0	0	4	0	0	0	0	0	3	0	1	0	0	0	0	0	0	1	0	0	0	0	0	0
61015	Bacteria	Firmicutes	Bacilli	Bacillales	Staphylococcaceae	Staphylococcus	Staphylococcus succinus	0	2	0	0	0	0	0	0	0	0	0	0	0	0	0	0	0	0	0	0	0	0	0	0	0	0	0	0	0	0	0	0	0	0	0	0	0	0	0	0	0	1
70258	Bacteria	Firmicutes	Bacilli	Bacillales	Staphylococcaceae	Staphylococcus	Staphylococcus piscifermentans	0	0	0	0	0	0	0	0	0	0	0	0	0	0	0	0	1	0	0	0	0	0	0	0	2	1	0	0	2	0	0	0	1	0	0	0	0	0	0	0	3	0
2025492	Bacteria	Firmicutes	Bacilli	Bacillales	Staphylococcaceae	Staphylococcus	Staphylococcus sp. M0911	0	0	0	0	1	3	0	0	0	0	0	0	0	0	0	0	0	1	1	2	0	0	0	0	0	0	0	0	0	0	0	0	0	2	2	4	1	3	0	0	0	0
170573	Bacteria	Firmicutes	Bacilli	Bacillales	Staphylococcaceae	Staphylococcus	Staphylococcus pettenkoferi	2	0	0	0	0	0	0	0	0	1	0	0	0	0	0	0	0	1	0	0	0	0	0	0	0	0	0	8	0	0	0	0	0	2	3	0	1	0	1	0	0	0
214473	Bacteria	Firmicutes	Bacilli	Bacillales	Staphylococcaceae	Staphylococcus	Staphylococcus nepalensis	0	0	0	0	0	0	0	0	0	0	0	0	0	0	0	0	0	0	0	0	0	0	0	2	1	0	0	0	0	0	0	0	0	0	2	1	1	3	1	0	0	0
283734	Bacteria	Firmicutes	Bacilli	Bacillales	Staphylococcaceae	Staphylococcus	Staphylococcus pseudintermedius	0	0	0	0	0	0	0	0	0	0	1	0	0	0	0	0	0	0	0	0	0	0	0	0	0	0	0	0	0	0	0	0	0	0	0	0	0	1	0	0	0	0
308354	Bacteria	Firmicutes	Bacilli	Bacillales	Staphylococcaceae	Staphylococcus	Staphylococcus simiae	2	0	0	1	0	1	0	0	1	0	0	2	0	1	1	0	4	1	0	0	0	0	0	0	2	0	3	0	1	0	2	2	0	0	5	1	0	0	1	0	3	1
643214	Bacteria	Firmicutes	Bacilli	Bacillales	Staphylococcaceae	Staphylococcus	Staphylococcus stepanovicii	2	2	0	0	0	0	0	0	0	0	0	0	0	1	0	1	0	0	0	0	0	0	0	0	0	0	0	0	0	0	3	0	0	0	2	1	1	0	2	0	0	0
45972	Bacteria	Firmicutes	Bacilli	Bacillales	Staphylococcaceae	Staphylococcus	Staphylococcus pasteuri	2	0	0	0	0	0	0	0	0	0	0	1	0	0	0	0	0	0	0	0	0	0	0	0	0	0	0	0	0	0	0	0	0	0	0	3	0	0	2	0	0	0
29385	Bacteria	Firmicutes	Bacilli	Bacillales	Staphylococcaceae	Staphylococcus	Staphylococcus saprophyticus	2	0	0	0	0	0	1	0	0	0	1	0	0	0	0	0	0	0	0	0	0	1	2	0	0	0	0	0	0	0	0	0	1	0	0	0	1	0	1	0	0	1
29380	Bacteria	Firmicutes	Bacilli	Bacillales	Staphylococcaceae	Staphylococcus	Staphylococcus caprae	0	0	0	0	0	0	0	0	0	0	0	0	0	0	0	0	0	0	0	0	0	0	0	0	0	0	0	0	0	0	0	0	0	0	0	0	0	0	0	0	0	0
29379	Bacteria	Firmicutes	Bacilli	Bacillales	Staphylococcaceae	Staphylococcus	Staphylococcus auricularis	0	0	0	0	0	0	2	1	0	0	0	0	0	0	0	0	1	0	0	0	0	0	0	0	0	0	0	4	0	0	0	0	0	0	0	0	1	0	2	0	0	0
1296	Bacteria	Firmicutes	Bacilli	Bacillales	Staphylococcaceae	Staphylococcus	Staphylococcus sciuri	0	0	1	0	0	0	2	1	0	0	1	1	0	0	0	1	1	2	0	0	0	0	0	0	0	0	0	4	0	1	0	0	0	0	0	0	1	0	0	0	0	0
1295	Bacteria	Firmicutes	Bacilli	Bacillales	Staphylococcaceae	Staphylococcus	Staphylococcus schleiferi	2	0	0	0	0	0	0	0	0	0	0	0	0	0	0	0	0	0	0	0	0	1	0	0	0	1	0	0	0	0	0	0	0	2	0	0	0	0	2	0	0	0
1292	Bacteria	Firmicutes	Bacilli	Bacillales	Staphylococcaceae	Staphylococcus	Staphylococcus warneri	0	0	0	0	0	0	0	0	0	0	0	0	0	1	0	0	0	0	0	0	0	0	0	0	0	0	0	0	0	0	0	0	0	0	3	1	0	0	1	0	0	0
1290	Bacteria	Firmicutes	Bacilli	Bacillales	Staphylococcaceae	Staphylococcus	Staphylococcus hominis	0	4	7	6	1	0	0	1	5	3	22	19	0	0	0	0	2	0	1	1	2	3	0	0	1	0	3	15	0	1	2	0	4	2	0	1	3	6	3	2	0	0
1288	Bacteria	Firmicutes	Bacilli	Bacillales	Staphylococcaceae	Staphylococcus	Staphylococcus xylosus	6	0	1	1	0	0	0	2	0	1	3	3	0	0	1	0	0	0	0	0	0	0	0	0	1	0	9	8	1	0	0	0	0	2	0	4	0	1	1	6	3	0
1284	Bacteria	Firmicutes	Bacilli	Bacillales	Staphylococcaceae	Staphylococcus	Staphylococcus hyicus	0	0	0	0	1	0	0	0	0	0	0	0	0	0	0	0	0	0	0	0	0	0	0	0	0	0	0	0	0	0	0	0	0	0	0	1	0	0	0	0	0	0
1282	Bacteria	Firmicutes	Bacilli	Bacillales	Staphylococcaceae	Staphylococcus	Staphylococcus epidermidis	4	7	9	11	1	4	1	1	3	1	11	10	1	3	1	1	2	4	0	2	6	0	2	0	1	2	6	4	1	1	9	7	4	0	2	6	15	12	2	4	3	5
69966	Bacteria	Firmicutes	Bacilli	Bacillales	Staphylococcaceae	Macrococcus	Macrococcus caseolyticus	6	7	0	0	0	0	0	1	0	1	11	1	0	0	0	0	0	0	0	0	2	0	0	2	1	1	0	0	0	0	0	0	0	2	0	0	0	0	0	0	0	0
1855823	Bacteria	Firmicutes	Bacilli	Bacillales	Staphylococcaceae	Macrococcus	Macrococcus canis	0	0	0	0	0	0	0	0	0	0	0	0	0	0	0	1	0	0	0	0	0	0	0	0	0	1	0	0	0	0	0	0	0	0	0	1	0	0	1	0	0	0
1898474	Bacteria	Firmicutes	Bacilli	Bacillales	Staphylococcaceae	Macrococcus	Macrococcus sp. IME1552	0	0	0	0	0	0	0	0	0	0	0	0	0	0	0	0	0	0	0	0	2	0	0	0	0	0	0	0	0	0	0	0	0	0	0	0	0	0	0	2	0	0
1461582	Bacteria	Firmicutes	Bacilli	Bacillales	Staphylococcaceae	Jeotgalicoccus	Jeotgalicoccus saudimassiliensis	0	0	0	0	0	0	0	1	4	0	0	0	0	0	0	0	1	1	1	1	4	1	0	0	0	0	6	0	0	0	0	0	0	2	0	1	0	3	1	0	3	0
407035	Bacteria	Firmicutes	Bacilli	Bacillales	Staphylococcaceae	Salinicoccus	Salinicoccus halodurans	0	0	0	0	0	0	0	1	0	0	0	0	0	0	0	0	0	0	0	0	0	3	0	0	0	0	0	4	0	0	2	0	0	0	3	0	0	0	0	2	0	1
1849491	Bacteria	Firmicutes	Bacilli	Bacillales	Staphylococcaceae	Auricoccus	Auricoccus indicus	0	0	0	0	0	0	0	0	4	0	0	0	0	1	0	0	0	0	1	0	2	0	0	0	0	0	0	0	0	0	0	2	0	0	5	3	0	0	0	0	0	1
2051906	Bacteria	Firmicutes	Bacilli	Bacillales		Exiguobacterium	Exiguobacterium sp. N4-1P	112	123	93	86	28	30	53	50	64	94	91	70	57	39	38	35	72	70	43	44	70	69	143	153	67	74	205	247	47	48	117	135	111	124	83	81	141	154	69	106	73	22
1399115	Bacteria	Firmicutes	Bacilli	Bacillales		Exiguobacterium	Exiguobacterium sp. MH3	0	2	0	1	0	0	0	0	0	0	0	1	0	0	0	0	0	0	0	0	0	0	0	0	0	0	0	0	0	1	0	0	0	0	0	0	0	0	0	0	0	0
340146	Bacteria	Firmicutes	Bacilli	Bacillales		Exiguobacterium	Exiguobacterium mexicanum	2	0	3	0	1	0	0	1	0	0	0	2	0	1	0	0	0	0	0	0	0	0	0	0	0	0	3	0	0	0	0	0	1	0	2	0	0	3	0	2	0	2
332410	Bacteria	Firmicutes	Bacilli	Bacillales		Exiguobacterium	Exiguobacterium sibiricum	2	2	0	0	1	0	1	2	0	0	0	3	0	0	0	1	0	3	0	0	0	0	0	0	1	2	0	4	1	1	2	0	0	0	2	1	0	0	4	0	0	0
132920	Bacteria	Firmicutes	Bacilli	Bacillales		Exiguobacterium	Exiguobacterium antarcticum	0	0	0	0	0	1	0	1	0	0	0	2	0	0	0	0	0	0	0	0	0	0	0	2	0	1	0	0	0	3	3	2	0	0	3	1	0	3	0	0	0	0
360911	Bacteria	Firmicutes	Bacilli	Bacillales		Exiguobacterium	Exiguobacterium sp. AT1b	4	0	0	0	0	0	0	1	1	0	3	3	0	0	0	0	0	0	0	0	0	0	0	0	0	0	3	0	0	0	0	0	0	0	0	1	0	0	1	0	3	1
1849031	Bacteria	Firmicutes	Bacilli	Bacillales		Exiguobacterium	Exiguobacterium sp. U13-1	2	0	0	0	0	0	0	0	0	0	0	0	0	0	0	0	0	0	0	0	0	0	0	0	0	0	0	0	0	0	0	0	0	0	0	0	0	0	1	2	0	0
1379	Bacteria	Firmicutes	Bacilli	Bacillales		Gemella	Gemella haemolysans	0	4	1	3	0	0	0	0	3	4	0	2	1	1	0	1	2	0	0	0	0	1	2	0	3	5	0	0	0	0	2	0	3	0	2	0	0	1	1	2	0	1
29391	Bacteria	Firmicutes	Bacilli	Bacillales		Gemella	Gemella morbillorum	2	2	0	0	0	0	1	0	0	0	0	3	0	0	0	0	0	0	0	0	0	0	0	0	1	0	0	0	0	1	0	2	0	0	0	3	0	0	0	0	0	0
1870820	Bacteria	Firmicutes	Bacilli	Bacillales	Paenibacillaceae	Paenibacillus	Paenibacillus ihbetae	8	0	0	0	0	0	5	0	3	0	1	1	0	1	2	1	3	0	0	1	2	0	2	2	0	3	0	0	1	3	3	0	1	0	0	0	3	3	3	4	0	1
1566358	Bacteria	Firmicutes	Bacilli	Bacillales	Paenibacillaceae	Paenibacillus	Paenibacillus sp. IHBB 10380	0	2	0	1	0	0	1	0	0	0	1	0	0	0	1	1	0	1	0	0	0	0	0	0	1	0	0	0	1	1	2	0	0	2	0	0	0	1	1	0	0	0
1980674	Bacteria	Firmicutes	Bacilli	Bacillales	Paenibacillaceae	Paenibacillus	Paenibacillus sp. Cedars	0	0	0	0	0	0	0	1	0	0	0	0	0	0	0	0	1	1	0	0	0	0	0	0	0	0	0	0	0	0	0	0	0	0	0	0	0	0	0	0	0	0
61624	Bacteria	Firmicutes	Bacilli	Bacillales	Paenibacillaceae	Paenibacillus	Paenibacillus mucilaginosus	0	0	0	0	1	0	0	0	1	1	0	0	0	2	1	1	0	0	1	1	0	0	2	0	0	0	0	0	0	1	0	2	1	0	0	0	1	0	2	0	6	2
79263	Bacteria	Firmicutes	Bacilli	Bacillales	Paenibacillaceae	Paenibacillus	Paenibacillus chitinolyticus	0	0	0	0	0	0	0	0	1	0	0	0	0	0	0	0	1	0	0	0	0	0	0	0	0	0	0	0	0	0	0	4	0	0	0	0	0	0	1	0	0	0
414771	Bacteria	Firmicutes	Bacilli	Bacillales	Paenibacillaceae	Paenibacillus	Paenibacillus donghaensis	0	0	0	0	0	0	0	0	0	0	0	0	0	0	0	0	0	0	0	0	0	1	0	0	0	0	0	0	1	0	2	0	1	0	2	0	0	0	1	0	0	0
162209	Bacteria	Firmicutes	Bacilli	Bacillales	Paenibacillaceae	Paenibacillus	Paenibacillus naphthalenovorans	0	0	0	0	0	0	0	0	0	0	0	0	0	0	0	0	0	0	0	0	0	0	0	0	0	0	0	0	0	0	0	0	0	0	0	0	1	0	1	0	0	0
1338368	Bacteria	Firmicutes	Bacilli	Bacillales	Paenibacillaceae	Paenibacillus	Paenibacillus lentus	0	0	0	0	0	0	0	0	0	1	0	0	1	0	0	0	0	0	0	0	0	1	0	2	0	0	0	0	0	0	0	0	0	0	0	0	0	0	1	0	0	0
159743	Bacteria	Firmicutes	Bacilli	Bacillales	Paenibacillaceae	Paenibacillus	Paenibacillus terrae	0	0	0	0	0	0	0	0	0	0	0	0	0	0	0	0	0	1	0	0	0	0	0	0	0	0	0	0	0	1	2	0	0	2	2	0	0	0	0	0	0	0
1616788	Bacteria	Firmicutes	Bacilli	Bacillales	Paenibacillaceae	Paenibacillus	Paenibacillus bovis	0	2	0	0	0	0	0	1	0	0	0	0	0	0	0	0	0	0	0	0	0	0	0	0	0	0	0	0	0	0	2	0	0	0	0	0	0	0	1	0	0	0
1619311	Bacteria	Firmicutes	Bacilli	Bacillales	Paenibacillaceae	Paenibacillus	Paenibacillus physcomitrellae	0	0	0	1	0	0	0	0	0	0	0	0	0	0	0	0	0	0	0	0	0	0	0	0	0	0	0	0	0	1	0	0	1	0	0	0	0	0	0	0	0	0
1712516	Bacteria	Firmicutes	Bacilli	Bacillales	Paenibacillaceae	Paenibacillus	Paenibacillus baekrokdamisoli	0	0	0	0	0	0	0	0	0	0	1	0	0	1	0	0	0	1	0	1	0	0	0	0	0	0	0	0	0	1	0	0	0	0	2	0	0	0	1	2	0	0
528191	Bacteria	Firmicutes	Bacilli	Bacillales	Paenibacillaceae	Paenibacillus	Paenibacillus xylanexedens	0	0	1	1	0	0	0	0	1	0	0	0	0	0	0	0	1	0	0	0	0	0	0	0	0	1	3	0	0	0	0	2	0	0	0	0	0	1	0	0	0	0
365617	Bacteria	Firmicutes	Bacilli	Bacillales	Paenibacillaceae	Paenibacillus	Paenibacillus sabinae	0	2	0	0	0	0	0	0	0	0	0	0	0	0	0	0	0	0	0	0	0	0	0	0	0	2	0	0	0	0	0	0	0	0	0	0	0	0	1	0	0	0
189426	Bacteria	Firmicutes	Bacilli	Bacillales	Paenibacillaceae	Paenibacillus	Paenibacillus odorifer	0	0	0	0	0	0	0	0	0	1	0	0	0	0	0	0	1	0	0	0	0	1	0	2	0	0	3	0	1	0	2	0	0	0	0	1	0	0	2	0	0	0
49283	Bacteria	Firmicutes	Bacilli	Bacillales	Paenibacillaceae	Paenibacillus	Paenibacillus thiaminolyticus	2	0	1	0	0	0	1	0	0	0	0	0	0	0	0	0	0	0	0	0	0	0	0	0	0	2	0	0	0	0	0	4	0	0	0	0	0	1	0	0	0	0
44250	Bacteria	Firmicutes	Bacilli	Bacillales	Paenibacillaceae	Paenibacillus	Paenibacillus alvei	0	0	0	0	0	0	0	0	0	0	1	0	0	0	0	0	0	0	0	0	0	0	0	0	0	0	0	0	0	0	0	0	0	0	0	1	0	0	1	0	0	0
1464	Bacteria	Firmicutes	Bacilli	Bacillales	Paenibacillaceae	Paenibacillus	Paenibacillus larvae	2	0	0	1	0	0	0	0	0	0	0	0	0	0	0	0	0	0	0	0	0	0	0	2	0	0	0	0	0	0	0	0	0	0	0	0	0	0	1	0	0	0
1406	Bacteria	Firmicutes	Bacilli	Bacillales	Paenibacillaceae	Paenibacillus	Paenibacillus polymyxa	2	0	0	0	0	0	0	1	0	0	1	0	0	0	0	0	0	0	0	0	0	0	0	0	1	0	0	0	0	0	0	2	1	0	0	0	0	0	2	0	0	0
1393	Bacteria	Firmicutes	Bacilli	Bacillales	Paenibacillaceae	Brevibacillus	Brevibacillus brevis	2	0	1	0	0	0	1	0	0	0	0	0	0	0	0	0	0	0	0	0	0	0	0	2	1	0	0	0	1	0	0	0	0	0	0	0	0	0	2	0	0	0
1465	Bacteria	Firmicutes	Bacilli	Bacillales	Paenibacillaceae	Brevibacillus	Brevibacillus laterosporus	0	0	0	0	0	0	0	0	1	0	0	0	0	0	0	0	0	0	0	0	4	1	0	0	0	0	0	0	1	0	0	0	0	0	0	0	0	0	1	0	0	0
377615	Bacteria	Firmicutes	Bacilli	Bacillales	Paenibacillaceae	Thermobacillus	Thermobacillus composti	0	0	0	0	0	0	0	0	0	0	0	0	0	0	0	0	0	0	0	0	0	0	0	0	0	0	0	0	0	0	0	0	0	0	0	0	0	0	0	0	0	0
1450761	Bacteria	Firmicutes	Bacilli	Bacillales	Paenibacillaceae	Aneurinibacillus	Aneurinibacillus sp. XH2	0	0	0	0	0	0	0	0	0	1	0	0	0	0	0	0	0	0	0	0	0	0	0	0	1	0	0	0	0	0	0	0	0	0	0	0	0	0	0	0	0	0
1500254	Bacteria	Firmicutes	Bacilli	Bacillales	Paenibacillaceae	Aneurinibacillus	Aneurinibacillus soli	0	0	0	0	0	0	0	0	0	0	0	0	0	0	0	1	0	0	0	0	0	0	0	0	0	0	0	0	0	0	0	0	0	0	0	0	0	0	0	0	0	0
2507935	Bacteria	Firmicutes	Bacilli	Bacillales	Paenibacillaceae	Cohnella	Cohnella sp. HS21	0	0	0	0	0	0	0	0	0	1	0	0	0	0	0	0	0	0	0	0	0	1	0	0	0	0	0	0	0	0	0	0	1	0	0	1	0	1	0	0	0	0
1215089	Bacteria	Firmicutes	Bacilli	Bacillales	Planococcaceae	Planococcus	Planococcus halocryophilus	0	0	1	0	0	0	1	0	1	0	1	1	0	0	0	0	1	0	0	0	0	1	2	0	0	0	0	0	0	0	0	0	5	2	0	0	0	0	1	0	0	0
161360	Bacteria	Firmicutes	Bacilli	Bacillales	Planococcaceae	Planococcus	Planococcus antarcticus	0	0	0	1	0	0	0	0	0	0	0	0	0	0	0	0	0	0	0	0	0	0	0	0	0	0	0	0	0	0	0	0	0	0	2	0	0	0	0	0	0	0
192421	Bacteria	Firmicutes	Bacilli	Bacillales	Planococcaceae	Planococcus	Planococcus maritimus	0	2	0	0	0	0	1	0	0	0	0	0	0	0	0	0	0	0	0	0	0	0	0	0	0	0	0	0	0	0	0	0	0	0	0	0	0	0	0	2	0	0
200991	Bacteria	Firmicutes	Bacilli	Bacillales	Planococcaceae	Planococcus	Planococcus rifietoensis	0	0	1	0	0	0	0	0	0	0	0	0	0	0	1	0	0	0	0	0	0	0	0	0	1	0	0	0	0	0	0	0	0	0	0	0	0	0	2	0	0	0
1038856	Bacteria	Firmicutes	Bacilli	Bacillales	Planococcaceae	Planococcus	Planococcus plakortidis	0	0	0	0	0	0	0	0	0	0	0	0	0	0	0	0	0	0	0	0	0	0	0	0	0	0	3	0	0	0	0	0	0	0	0	0	0	0	0	0	0	0
1302659	Bacteria	Firmicutes	Bacilli	Bacillales	Planococcaceae	Planococcus	Planococcus versutus	0	0	0	0	0	0	0	0	0	0	0	0	0	0	0	0	0	0	0	0	0	0	0	0	0	0	0	0	0	0	0	0	0	2	0	0	0	0	0	0	0	0
2058136	Bacteria	Firmicutes	Bacilli	Bacillales	Planococcaceae	Planococcus	Planococcus sp. MB-3u-03	0	0	0	0	0	0	0	1	0	0	0	0	0	0	0	0	0	0	0	0	0	0	0	0	0	0	0	0	0	0	0	0	0	0	0	1	0	0	1	0	0	0
2213202	Bacteria	Firmicutes	Bacilli	Bacillales	Planococcaceae	Planococcus	Planococcus sp. Y42	0	0	0	0	0	0	0	1	0	0	0	0	0	0	0	0	0	0	0	0	0	0	0	0	0	0	0	0	0	0	0	0	0	0	0	0	1	0	0	0	0	0
1650	Bacteria	Firmicutes	Bacilli	Bacillales	Planococcaceae	Kurthia	Kurthia zopfii	0	0	0	0	0	0	0	0	0	0	0	0	0	0	0	0	0	0	0	0	0	0	0	0	0	0	0	0	0	0	0	0	1	3	0	0	1	0	1	0	3	1
1750719	Bacteria	Firmicutes	Bacilli	Bacillales	Planococcaceae	Kurthia	Kurthia sp. 11kri321	0	0	3	1	0	0	0	0	0	0	0	0	0	0	3	1	1	0	0	0	0	0	0	0	0	0	0	0	1	0	0	0	0	0	0	0	0	0	1	0	0	0
1476	Bacteria	Firmicutes	Bacilli	Bacillales	Planococcaceae	Sporosarcina	Sporosarcina psychrophila	0	0	0	0	0	0	0	0	0	0	0	0	0	0	0	0	0	0	0	0	2	0	0	0	0	0	0	0	0	0	0	0	0	0	0	0	0	1	0	0	0	0
1571	Bacteria	Firmicutes	Bacilli	Bacillales	Planococcaceae	Sporosarcina	Sporosarcina ureae	0	4	1	0	0	0	1	0	1	1	0	0	0	0	0	1	0	1	0	0	0	0	5	0	0	1	3	4	0	0	0	0	0	0	0	0	0	1	2	2	0	0
1508404	Bacteria	Firmicutes	Bacilli	Bacillales	Planococcaceae	Jeotgalibacillus	Jeotgalibacillus malaysiensis	0	2	0	1	0	1	1	1	1	1	3	0	0	0	0	0	1	0	0	0	0	0	0	0	0	1	3	0	0	1	0	0	0	2	2	0	0	3	2	0	0	0
51173	Bacteria	Firmicutes	Bacilli	Bacillales	Planococcaceae	Ureibacillus	Ureibacillus thermosphaericus	0	0	0	0	0	0	0	0	0	0	0	0	0	0	0	0	0	0	0	0	0	0	0	2	0	0	0	0	0	0	0	0	0	0	0	0	0	0	1	0	0	0
76853	Bacteria	Firmicutes	Bacilli	Bacillales	Planococcaceae	Solibacillus	Solibacillus silvestris	2	0	1	3	0	0	0	0	3	1	1	3	1	1	1	0	2	0	0	1	0	1	0	0	2	0	3	0	1	1	0	2	1	0	0	0	0	1	2	2	0	1
241244	Bacteria	Firmicutes	Bacilli	Bacillales	Planococcaceae	Rummeliibacillus	Rummeliibacillus stabekisii	0	0	0	0	0	0	0	0	0	0	0	0	0	0	0	0	0	0	0	0	2	0	0	0	0	0	0	0	3	0	0	0	0	0	0	0	0	0	2	0	0	0
417367	Bacteria	Firmicutes	Bacilli	Bacillales	Planococcaceae	Paenisporosarcina	Paenisporosarcina antarctica	0	0	0	0	0	0	0	0	1	0	0	0	0	0	0	0	0	0	0	0	0	0	0	0	0	1	0	0	0	0	2	0	0	0	0	0	0	0	2	0	0	0
2320858	Bacteria	Firmicutes	Bacilli	Bacillales	Planococcaceae	Paenisporosarcina	Paenisporosarcina sp. K2R23-3	2	0	0	0	0	0	0	1	0	0	0	0	0	0	0	0	0	0	0	0	0	0	0	0	0	0	3	0	0	0	0	2	0	0	0	0	0	0	0	0	0	0
1638	Bacteria	Firmicutes	Bacilli	Bacillales	Listeriaceae	Listeria	Listeria ivanovii	2	2	0	0	0	0	1	0	0	0	0	0	1	0	0	0	0	0	0	0	0	0	0	0	1	1	0	0	0	0	0	0	0	0	0	0	1	0	0	0	0	0
1639	Bacteria	Firmicutes	Bacilli	Bacillales	Listeriaceae	Listeria	Listeria monocytogenes	2	4	1	1	0	0	0	0	0	3	0	0	0	0	0	1	0	0	0	1	2	0	0	0	0	1	3	4	1	3	0	0	0	0	0	0	3	0	3	0	0	0
2756	Bacteria	Firmicutes	Bacilli	Bacillales	Listeriaceae	Brochothrix	Brochothrix thermosphacta	0	0	0	0	0	0	0	0	0	0	0	1	0	0	0	0	0	0	1	0	0	1	0	2	1	0	0	0	0	0	2	0	0	0	0	0	0	0	0	0	0	0
405212	Bacteria	Firmicutes	Bacilli	Bacillales	Alicyclobacillaceae	Alicyclobacillus	Alicyclobacillus acidocaldarius	2	2	5	3	1	1	4	1	0	1	0	1	1	1	1	1	1	1	1	1	0	3	2	0	2	0	0	4	0	0	2	0	3	8	3	1	9	6	4	2	6	0
1903704	Bacteria	Firmicutes	Bacilli	Bacillales	Alicyclobacillaceae	Tumebacillus	Tumebacillus avium	0	0	0	0	0	0	1	0	0	0	0	0	0	1	0	0	0	0	0	0	0	0	0	0	0	0	0	0	0	0	0	0	0	0	0	1	0	0	1	0	0	0
269673	Bacteria	Firmicutes	Bacilli	Bacillales	Sporolactobacillaceae	Sporolactobacillus	Sporolactobacillus terrae	0	0	1	0	0	0	0	0	0	0	1	1	0	0	0	0	0	0	0	0	0	0	0	0	0	0	0	0	0	0	0	0	0	0	2	0	0	0	0	0	0	0
85683	Bacteria	Firmicutes	Bacilli	Bacillales	Sporolactobacillaceae		[Bacillus] selenitireducens	0	2	0	0	0	0	0	0	1	0	0	0	1	0	0	0	0	0	0	0	0	0	0	0	0	0	0	0	0	0	0	0	0	0	0	0	1	0	2	2	0	0
2026	Bacteria	Firmicutes	Bacilli	Bacillales	Thermoactinomycetaceae	Thermoactinomyces	Thermoactinomyces vulgaris	0	0	0	0	0	0	0	0	0	0	0	0	0	0	0	0	0	0	0	0	2	0	0	0	0	0	0	0	0	0	0	0	0	0	0	1	0	0	0	0	0	0
37482	Bacteria	Firmicutes	Bacilli	Bacillales	Thermoactinomycetaceae	Laceyella	Laceyella sacchari	0	0	0	0	0	0	0	0	0	0	0	1	0	1	0	0	0	0	0	0	0	0	0	0	0	0	0	0	0	0	0	0	0	0	0	0	0	0	1	0	0	0
2490858	Bacteria	Firmicutes	Bacilli	Bacillales	Thermoactinomycetaceae		Thermoactinomycetaceae bacterium SCSIO 07575	0	0	0	0	0	0	0	0	1	0	0	0	0	0	0	0	0	0	0	0	0	0	0	0	0	0	0	0	0	0	0	0	0	0	0	0	0	0	1	0	0	0
1471761	Bacteria	Firmicutes	Bacilli	Bacillales	Thermoactinomycetaceae	Novibacillus	Novibacillus thermophilus	0	0	0	0	0	0	0	0	0	0	1	0	0	0	0	0	0	0	0	0	0	0	0	0	0	0	0	0	0	0	0	0	0	0	0	0	0	0	0	0	0	0
1308	Bacteria	Firmicutes	Bacilli	Lactobacillales	Streptococcaceae	Streptococcus	Streptococcus thermophilus	4	0	1	0	0	0	0	2	1	1	1	3	0	1	1	0	1	0	1	0	2	0	2	4	1	2	0	0	0	0	0	4	0	0	0	0	3	3	1	0	0	0
82348	Bacteria	Firmicutes	Bacilli	Lactobacillales	Streptococcaceae	Streptococcus	Streptococcus pluranimalium	0	2	0	0	0	0	0	0	0	1	0	0	0	0	0	0	0	0	0	1	0	0	0	2	1	2	3	4	0	0	0	0	1	2	2	0	0	0	0	2	0	0
1305	Bacteria	Firmicutes	Bacilli	Lactobacillales	Streptococcaceae	Streptococcus	Streptococcus sanguinis	4	4	0	0	0	0	0	0	0	1	1	1	0	0	0	0	0	0	0	1	0	0	0	0	1	1	0	0	0	0	2	0	0	0	0	1	1	0	0	0	0	2
1307	Bacteria	Firmicutes	Bacilli	Lactobacillales	Streptococcaceae	Streptococcus	Streptococcus suis	4	2	7	3	1	0	1	2	4	1	5	3	0	0	1	2	1	0	1	0	0	1	2	8	2	2	6	0	0	7	0	2	3	2	0	1	4	4	5	0	0	0
1340	Bacteria	Firmicutes	Bacilli	Lactobacillales	Streptococcaceae	Streptococcus	Streptococcus porcinus	0	0	0	0	0	0	0	0	0	0	0	0	0	0	0	0	0	0	0	0	0	0	0	0	0	0	0	0	0	0	0	0	0	0	0	0	0	0	0	0	0	0
1314	Bacteria	Firmicutes	Bacilli	Lactobacillales	Streptococcaceae	Streptococcus	Streptococcus pyogenes	4	2	0	0	0	0	1	1	0	0	1	0	0	1	0	0	0	0	0	0	2	0	0	2	0	0	0	0	2	0	0	0	0	0	0	1	0	0	1	0	3	0
1318	Bacteria	Firmicutes	Bacilli	Lactobacillales	Streptococcaceae	Streptococcus	Streptococcus parasanguinis	2	4	0	1	0	0	0	0	4	1	0	0	0	0	0	0	0	0	0	0	0	0	2	0	1	0	3	4	0	0	0	0	1	0	0	0	0	1	0	0	0	0
1111760	Bacteria	Firmicutes	Bacilli	Lactobacillales	Streptococcaceae	Streptococcus	Streptococcus troglodytae	0	0	0	0	0	0	0	0	0	0	0	0	0	1	0	1	0	0	0	0	0	0	2	0	0	0	0	0	0	0	0	0	0	0	0	0	0	0	1	0	0	0
315405	Bacteria	Firmicutes	Bacilli	Lactobacillales	Streptococcaceae	Streptococcus	Streptococcus gallolyticus	2	0	0	1	0	0	0	0	1	0	0	0	1	0	0	0	0	0	0	0	0	0	0	0	0	0	0	0	0	0	0	0	0	0	0	0	0	0	1	2	0	0
257758	Bacteria	Firmicutes	Bacilli	Lactobacillales	Streptococcaceae	Streptococcus	Streptococcus pseudopneumoniae	0	2	1	0	0	0	0	0	1	0	0	3	0	0	0	0	0	0	0	0	0	0	0	0	0	1	0	0	0	0	0	0	0	0	0	0	0	0	0	0	0	0
1334	Bacteria	Firmicutes	Bacilli	Lactobacillales	Streptococcaceae	Streptococcus	Streptococcus dysgalactiae	0	0	0	0	0	0	1	1	0	0	0	0	0	0	0	0	0	0	0	0	0	0	0	0	0	0	0	0	0	0	0	0	0	0	0	0	0	0	0	0	0	0
1336	Bacteria	Firmicutes	Bacilli	Lactobacillales	Streptococcaceae	Streptococcus	Streptococcus equi	0	0	0	0	0	0	0	0	0	0	0	0	0	0	0	1	0	0	0	0	0	0	0	0	0	1	0	0	0	0	0	0	0	2	0	0	0	0	1	0	0	0
113107	Bacteria	Firmicutes	Bacilli	Lactobacillales	Streptococcaceae	Streptococcus	Streptococcus australis	0	0	0	0	0	0	0	0	0	0	0	0	0	0	0	0	0	0	0	0	0	1	0	0	3	0	0	0	0	0	0	0	0	0	0	0	0	1	0	0	0	0
400065	Bacteria	Firmicutes	Bacilli	Lactobacillales	Streptococcaceae	Streptococcus	Streptococcus merionis	0	0	0	0	0	0	0	0	0	1	0	1	0	0	0	0	0	0	0	0	0	0	0	0	0	0	0	0	0	0	0	0	0	0	0	0	0	0	1	0	0	0
1328	Bacteria	Firmicutes	Bacilli	Lactobacillales	Streptococcaceae	Streptococcus	Streptococcus anginosus	0	0	0	0	0	0	0	0	0	0	1	0	0	0	0	0	0	0	0	0	0	0	0	0	0	0	0	0	0	1	0	0	0	0	2	0	0	0	1	0	0	0
1338	Bacteria	Firmicutes	Bacilli	Lactobacillales	Streptococcaceae	Streptococcus	Streptococcus intermedius	0	0	0	0	0	0	0	0	0	0	1	0	0	1	0	1	0	0	0	0	0	0	0	0	0	0	0	0	0	0	0	0	0	0	0	0	0	0	1	0	0	0
45634	Bacteria	Firmicutes	Bacilli	Lactobacillales	Streptococcaceae	Streptococcus	Streptococcus cristatus	2	2	0	0	0	0	0	1	1	0	0	2	0	0	0	0	0	0	0	0	0	1	0	0	1	3	3	0	0	0	0	0	0	0	2	0	0	0	1	0	0	0
1811193	Bacteria	Firmicutes	Bacilli	Lactobacillales	Streptococcaceae	Streptococcus	Streptococcus pantholopis	0	0	0	0	0	0	0	0	0	0	0	0	1	0	0	1	1	0	0	0	0	0	0	0	2	1	0	0	0	0	0	0	1	0	0	0	0	0	0	0	0	0
1814128	Bacteria	Firmicutes	Bacilli	Lactobacillales	Streptococcaceae	Streptococcus	Streptococcus halotolerans	0	0	0	0	0	0	0	0	0	0	0	0	0	0	0	0	0	0	0	0	0	0	0	0	0	0	0	0	0	0	0	0	0	0	0	0	0	0	0	0	0	0
1825069	Bacteria	Firmicutes	Bacilli	Lactobacillales	Streptococcaceae	Streptococcus	Streptococcus marmotae	0	0	0	0	0	0	0	0	0	0	0	0	0	0	0	0	0	0	0	0	0	0	0	0	0	0	0	0	0	0	0	0	0	0	0	0	0	0	0	0	0	0
1888195	Bacteria	Firmicutes	Bacilli	Lactobacillales	Streptococcaceae	Streptococcus	Streptococcus himalayensis	0	0	0	0	0	0	0	0	0	0	0	0	1	0	0	0	0	0	0	0	0	1	0	0	0	0	0	0	0	0	0	0	0	0	0	0	1	0	0	0	0	0
1917441	Bacteria	Firmicutes	Bacilli	Lactobacillales	Streptococcaceae	Streptococcus	Streptococcus ruminantium	0	0	0	0	0	0	2	0	1	0	1	0	0	0	0	0	1	0	0	0	0	0	0	0	0	0	0	0	0	0	0	0	0	0	0	0	0	0	1	2	0	0
2021971	Bacteria	Firmicutes	Bacilli	Lactobacillales	Streptococcaceae	Streptococcus	Streptococcus respiraculi	2	0	0	0	0	0	0	0	0	0	0	0	1	0	0	0	0	0	0	0	0	0	0	0	0	0	0	0	0	0	0	0	0	0	0	0	0	0	0	0	0	0
1759399	Bacteria	Firmicutes	Bacilli	Lactobacillales	Streptococcaceae	Streptococcus	Streptococcus sp. A12	2	0	0	0	0	0	0	0	0	0	1	0	0	0	0	0	0	0	0	0	0	0	0	0	0	0	0	0	0	1	0	0	0	0	0	0	0	0	0	0	0	0
1433513	Bacteria	Firmicutes	Bacilli	Lactobacillales	Streptococcaceae	Streptococcus	Streptococcus sp. ChDC B345	4	0	0	0	0	0	0	0	0	0	1	0	0	0	0	0	0	0	0	0	0	0	0	2	0	0	0	0	0	0	0	0	0	0	0	0	0	0	0	0	0	0
1316412	Bacteria	Firmicutes	Bacilli	Lactobacillales	Streptococcaceae	Streptococcus	Streptococcus sp. HSISS3	0	0	0	0	0	0	0	0	1	1	7	6	0	0	0	0	0	0	0	0	0	0	0	2	0	0	3	8	0	0	0	0	0	0	0	0	0	0	0	0	0	0
1316408	Bacteria	Firmicutes	Bacilli	Lactobacillales	Streptococcaceae	Streptococcus	Streptococcus sp. HSISM1	0	0	0	0	0	0	0	0	0	0	0	1	0	0	0	0	0	0	0	0	0	0	0	0	0	0	0	0	0	0	0	0	0	0	0	0	0	0	0	0	0	0
712633	Bacteria	Firmicutes	Bacilli	Lactobacillales	Streptococcaceae	Streptococcus	Streptococcus sp. oral taxon 431	0	2	0	0	0	0	0	1	0	0	3	0	0	0	0	0	0	0	0	0	2	0	0	0	1	1	0	0	0	0	0	0	0	0	0	0	1	0	0	0	0	0
1303	Bacteria	Firmicutes	Bacilli	Lactobacillales	Streptococcaceae	Streptococcus	Streptococcus oralis	6	2	1	0	0	0	0	1	0	0	3	6	0	0	0	0	0	0	0	0	0	1	0	0	2	1	0	4	0	0	0	0	1	0	2	0	0	0	0	0	0	0
1304	Bacteria	Firmicutes	Bacilli	Lactobacillales	Streptococcaceae	Streptococcus	Streptococcus salivarius	0	2	0	0	0	0	0	0	1	1	5	5	0	0	0	0	0	1	0	1	0	0	0	0	1	0	3	0	0	0	0	0	0	2	0	0	1	0	1	0	0	0
1309	Bacteria	Firmicutes	Bacilli	Lactobacillales	Streptococcaceae	Streptococcus	Streptococcus mutans	0	0	0	0	0	0	0	1	0	0	1	0	0	0	1	0	0	0	0	0	0	0	0	0	0	1	6	0	0	0	0	0	0	0	2	0	0	0	3	0	0	0
1310	Bacteria	Firmicutes	Bacilli	Lactobacillales	Streptococcaceae	Streptococcus	Streptococcus sobrinus	0	2	0	0	0	0	0	1	0	0	0	0	0	1	0	0	0	0	0	0	0	0	0	2	0	0	0	0	0	0	2	0	0	0	0	0	0	0	0	0	0	0
1311	Bacteria	Firmicutes	Bacilli	Lactobacillales	Streptococcaceae	Streptococcus	Streptococcus agalactiae	0	7	0	0	0	0	0	0	1	1	7	1	0	0	0	0	0	0	1	0	0	3	0	0	1	1	0	0	0	0	0	0	1	2	2	0	0	0	0	0	0	0
1313	Bacteria	Firmicutes	Bacilli	Lactobacillales	Streptococcaceae	Streptococcus	Streptococcus pneumoniae	2	0	1	0	0	0	1	0	1	1	5	3	0	0	0	0	0	0	0	0	0	0	0	0	3	2	0	0	1	0	0	2	0	0	0	0	1	1	2	0	0	0
102684	Bacteria	Firmicutes	Bacilli	Lactobacillales	Streptococcaceae	Streptococcus	Streptococcus infantarius	0	2	0	0	0	0	0	0	0	0	0	0	0	0	0	0	0	0	0	0	0	0	0	0	0	0	0	0	0	0	0	0	0	0	0	1	0	0	0	0	0	0
1345	Bacteria	Firmicutes	Bacilli	Lactobacillales	Streptococcaceae	Streptococcus	Streptococcus ferus	0	0	0	0	0	0	0	0	0	0	0	0	0	0	0	0	0	0	0	0	0	0	0	0	0	0	0	0	0	0	0	0	0	0	0	0	0	0	1	0	0	0
1346	Bacteria	Firmicutes	Bacilli	Lactobacillales	Streptococcaceae	Streptococcus	Streptococcus iniae	0	0	0	0	0	0	0	0	0	0	0	0	0	0	0	0	0	0	0	0	0	0	0	0	0	0	0	0	0	0	0	0	0	2	0	0	0	0	1	0	0	0
1348	Bacteria	Firmicutes	Bacilli	Lactobacillales	Streptococcaceae	Streptococcus	Streptococcus parauberis	0	0	0	0	0	0	0	0	0	0	0	0	0	0	0	0	0	0	0	0	0	0	0	0	0	0	0	0	0	0	0	0	0	0	0	0	0	0	1	0	0	0
28037	Bacteria	Firmicutes	Bacilli	Lactobacillales	Streptococcaceae	Streptococcus	Streptococcus mitis	10	7	0	0	0	0	1	0	5	9	12	5	0	1	1	1	0	0	2	1	4	1	0	0	2	5	6	4	0	0	0	0	1	2	0	1	1	1	0	0	0	1
1302	Bacteria	Firmicutes	Bacilli	Lactobacillales	Streptococcaceae	Streptococcus	Streptococcus gordonii	8	2	1	0	0	0	0	1	5	1	5	5	1	1	0	0	0	0	1	0	2	0	2	0	0	1	0	4	0	0	0	0	1	0	2	0	0	0	1	0	0	0
78535	Bacteria	Firmicutes	Bacilli	Lactobacillales	Streptococcaceae	Streptococcus	Streptococcus viridans	0	0	0	0	0	0	0	0	1	0	0	2	0	0	0	0	0	0	0	0	0	0	0	0	0	0	0	0	0	0	0	0	0	0	0	0	0	0	0	0	0	0
1358	Bacteria	Firmicutes	Bacilli	Lactobacillales	Streptococcaceae	Lactococcus	Lactococcus lactis	6	4	1	0	0	0	1	0	7	8	14	7	0	0	1	0	0	1	1	1	6	1	2	0	1	3	3	4	0	0	2	0	0	2	0	1	1	0	3	0	0	2
1366	Bacteria	Firmicutes	Bacilli	Lactobacillales	Streptococcaceae	Lactococcus	Lactococcus raffinolactis	2	2	0	0	0	0	0	0	0	0	3	0	0	0	1	0	0	0	0	0	2	0	0	0	0	0	0	0	1	3	0	0	0	0	5	3	0	0	0	0	0	1
1363	Bacteria	Firmicutes	Bacilli	Lactobacillales	Streptococcaceae	Lactococcus	Lactococcus garvieae	2	7	1	1	0	0	0	1	0	0	0	0	0	0	0	0	0	0	0	1	0	0	0	0	1	0	3	0	0	1	2	0	0	3	0	0	1	0	0	0	0	0
1364	Bacteria	Firmicutes	Bacilli	Lactobacillales	Streptococcaceae	Lactococcus	Lactococcus piscium	0	0	0	1	0	0	0	0	0	0	0	0	0	0	0	0	0	0	0	0	0	0	0	0	0	0	0	0	0	0	0	0	0	0	0	0	1	0	0	0	0	0
2419773	Bacteria	Firmicutes	Bacilli	Lactobacillales	Streptococcaceae	Lactococcus	Lactococcus sp. 1JSPR-7	2	0	0	0	0	0	0	0	1	0	1	0	0	0	0	0	0	0	0	0	2	0	0	0	0	0	0	0	0	1	0	0	0	0	0	0	0	0	0	0	0	0
2005703	Bacteria	Firmicutes	Bacilli	Lactobacillales	Enterococcaceae	Enterococcus	Enterococcus wangshanyuanii	6	2	0	1	1	2	2	0	3	1	1	6	1	2	1	2	2	2	0	2	2	3	5	13	1	3	3	4	0	0	5	0	4	5	8	4	10	9	4	2	9	1
1352	Bacteria	Firmicutes	Bacilli	Lactobacillales	Enterococcaceae	Enterococcus	Enterococcus faecium	2	4	1	1	0	0	2	0	4	1	0	2	1	1	1	1	2	1	1	0	2	1	5	0	1	0	0	0	2	0	0	4	1	0	0	1	1	3	4	2	0	0
1351	Bacteria	Firmicutes	Bacilli	Lactobacillales	Enterococcaceae	Enterococcus	Enterococcus faecalis	6	4	0	3	2	6	0	1	0	0	0	0	1	1	0	1	0	0	1	0	4	0	0	4	0	0	3	8	1	0	0	0	3	0	2	0	1	1	2	0	0	0
44008	Bacteria	Firmicutes	Bacilli	Lactobacillales	Enterococcaceae	Enterococcus	Enterococcus cecorum	0	2	1	0	0	0	0	1	0	0	1	0	1	0	0	0	0	0	0	1	0	0	0	0	0	0	0	4	0	0	0	0	0	0	0	0	0	0	0	0	0	0
53345	Bacteria	Firmicutes	Bacilli	Lactobacillales	Enterococcaceae	Enterococcus	Enterococcus durans	0	0	0	0	0	0	0	0	0	0	0	0	0	0	0	0	0	0	0	0	0	0	0	0	0	0	0	0	0	0	0	0	0	0	0	0	0	0	1	0	0	0
53346	Bacteria	Firmicutes	Bacilli	Lactobacillales	Enterococcaceae	Enterococcus	Enterococcus mundtii	0	0	0	0	0	0	0	0	0	0	0	0	0	0	0	1	0	0	0	0	0	0	0	2	0	1	3	0	0	0	2	2	0	0	0	0	0	0	0	0	0	0
160453	Bacteria	Firmicutes	Bacilli	Lactobacillales	Enterococcaceae	Enterococcus	Enterococcus gilvus	0	0	0	1	0	0	0	0	0	0	0	0	0	1	0	0	0	0	0	0	0	0	0	0	1	0	0	4	0	0	0	0	1	0	0	0	0	0	1	0	0	0
2057791	Bacteria	Firmicutes	Bacilli	Lactobacillales	Enterococcaceae	Enterococcus	Enterococcus sp. CR-Ec1	0	0	0	0	0	0	0	0	0	0	0	0	0	0	0	0	0	0	0	0	0	0	2	0	0	0	0	0	0	0	0	0	0	0	0	0	0	1	0	0	0	0
519472	Bacteria	Firmicutes	Bacilli	Lactobacillales	Enterococcaceae	Vagococcus	Vagococcus teuberi	0	0	0	1	0	0	0	0	0	0	0	0	0	0	0	1	0	2	0	0	0	1	0	2	0	1	0	0	0	1	2	0	0	0	0	0	0	0	0	0	0	0
33970	Bacteria	Firmicutes	Bacilli	Lactobacillales	Enterococcaceae	Melissococcus	Melissococcus plutonius	0	2	0	0	0	0	0	0	0	0	0	0	1	0	0	1	0	0	0	0	0	0	0	0	0	0	0	0	0	0	0	0	1	0	0	0	1	0	1	0	0	0
51669	Bacteria	Firmicutes	Bacilli	Lactobacillales	Enterococcaceae	Tetragenococcus	Tetragenococcus halophilus	0	2	0	0	0	0	0	0	0	0	0	0	0	0	0	1	0	0	0	0	0	0	0	0	0	0	0	0	0	0	2	0	0	0	0	0	1	0	0	0	0	0
526944	Bacteria	Firmicutes	Bacilli	Lactobacillales	Enterococcaceae	Tetragenococcus	Tetragenococcus osmophilus	0	0	0	0	0	0	0	0	0	0	0	0	0	0	0	0	0	0	1	0	0	0	0	0	0	0	0	0	0	0	0	0	0	0	0	0	0	0	0	0	0	0
28038	Bacteria	Firmicutes	Bacilli	Lactobacillales	Lactobacillaceae	Lactobacillus	Lactobacillus curvatus	2	4	0	0	0	0	2	1	1	1	1	2	1	0	0	1	0	0	1	0	2	0	0	0	4	1	3	4	1	1	0	2	4	2	0	0	3	1	2	0	0	0
1007676	Bacteria	Firmicutes	Bacilli	Lactobacillales	Lactobacillaceae	Lactobacillus	Lactobacillus ginsenosidimutans	0	0	0	0	0	0	0	0	0	0	1	0	1	0	0	0	0	0	0	0	0	0	0	0	0	0	0	0	0	0	0	0	0	0	0	0	0	0	0	0	0	0
1579	Bacteria	Firmicutes	Bacilli	Lactobacillales	Lactobacillaceae	Lactobacillus	Lactobacillus acidophilus	0	0	1	1	0	0	0	0	0	3	1	2	0	0	0	1	0	1	3	2	0	0	2	0	0	0	3	0	0	1	0	0	0	0	0	0	0	0	0	0	0	0
33959	Bacteria	Firmicutes	Bacilli	Lactobacillales	Lactobacillaceae	Lactobacillus	Lactobacillus johnsonii	0	9	0	1	0	0	1	0	1	0	3	1	0	1	0	0	0	0	7	5	4	0	0	2	0	0	0	0	0	0	2	0	4	3	2	0	0	0	1	0	0	0
1598	Bacteria	Firmicutes	Bacilli	Lactobacillales	Lactobacillaceae	Lactobacillus	Lactobacillus reuteri	2	9	0	0	0	1	1	3	1	3	3	0	0	1	1	2	2	1	10	8	0	0	2	2	2	0	12	8	1	4	2	2	11	8	3	7	3	0	0	2	0	0
47770	Bacteria	Firmicutes	Bacilli	Lactobacillales	Lactobacillaceae	Lactobacillus	Lactobacillus crispatus	0	0	0	0	1	1	0	0	1	0	0	0	0	1	0	0	0	0	134	119	2	0	2	0	0	0	27	42	0	0	2	0	0	0	2	7	0	0	0	0	0	1
1597	Bacteria	Firmicutes	Bacilli	Lactobacillales	Lactobacillaceae	Lactobacillus	Lactobacillus paracasei	0	0	0	0	0	0	0	1	0	1	1	2	1	0	1	1	1	0	1	1	0	0	2	0	0	0	3	0	1	1	2	0	0	0	0	0	0	0	1	2	0	0
637971	Bacteria	Firmicutes	Bacilli	Lactobacillales	Lactobacillaceae	Lactobacillus	Lactobacillus koreensis	0	0	0	0	0	0	1	1	0	0	0	0	0	0	0	1	1	0	0	0	0	0	0	0	1	0	0	0	2	0	2	2	0	0	0	0	1	0	2	2	0	0
468911	Bacteria	Firmicutes	Bacilli	Lactobacillales	Lactobacillaceae	Lactobacillus	Lactobacillus hordei	0	0	0	0	0	0	0	0	0	0	0	0	0	0	0	0	0	0	0	0	0	0	0	0	0	0	0	0	0	0	0	0	0	0	0	0	1	0	0	0	0	0
240427	Bacteria	Firmicutes	Bacilli	Lactobacillales	Lactobacillaceae	Lactobacillus	Lactobacillus paracollinoides	0	0	0	0	0	0	0	1	0	0	0	0	0	0	0	0	0	0	0	0	0	0	0	0	0	0	0	0	0	0	0	0	0	0	0	0	0	0	0	0	0	0
1847728	Bacteria	Firmicutes	Bacilli	Lactobacillales	Lactobacillaceae	Lactobacillus	Lactobacillus allii	0	0	0	0	0	0	0	0	0	0	0	1	0	0	0	0	0	0	0	0	0	0	0	2	0	0	0	0	0	0	0	0	0	0	2	0	0	0	1	0	0	0
109790	Bacteria	Firmicutes	Bacilli	Lactobacillales	Lactobacillaceae	Lactobacillus	Lactobacillus jensenii	0	0	0	0	0	0	0	0	1	0	0	0	0	0	0	0	0	0	14	13	0	0	0	0	1	0	0	0	0	0	0	0	0	0	2	1	0	0	0	0	0	0
1720083	Bacteria	Firmicutes	Bacilli	Lactobacillales	Lactobacillaceae	Lactobacillus	Lactobacillus sp. HSLZ-75	2	0	0	0	0	1	0	0	0	0	0	0	0	0	0	0	0	0	0	0	0	1	0	0	0	0	3	0	1	4	2	0	0	0	0	0	0	1	0	0	0	1
1580	Bacteria	Firmicutes	Bacilli	Lactobacillales	Lactobacillaceae	Lactobacillus	Lactobacillus brevis	0	0	1	0	0	0	0	0	1	0	0	1	0	0	0	0	0	0	0	0	0	1	0	0	0	0	0	0	0	1	0	0	0	0	0	0	0	0	1	0	0	0
1584	Bacteria	Firmicutes	Bacilli	Lactobacillales	Lactobacillaceae	Lactobacillus	Lactobacillus delbrueckii	2	0	1	0	0	0	0	0	3	1	3	3	1	0	0	0	1	0	36	36	2	0	0	0	1	1	3	4	1	1	0	0	0	0	0	0	0	0	1	2	0	0
1587	Bacteria	Firmicutes	Bacilli	Lactobacillales	Lactobacillaceae	Lactobacillus	Lactobacillus helveticus	0	0	0	0	0	0	0	0	0	0	0	0	0	0	0	0	1	0	1	0	0	0	0	0	0	0	3	4	0	0	0	0	0	0	0	0	0	0	0	0	0	0
1589	Bacteria	Firmicutes	Bacilli	Lactobacillales	Lactobacillaceae	Lactobacillus	Lactobacillus pentosus	0	0	1	0	0	0	0	0	0	0	0	0	0	0	0	1	1	0	0	0	0	0	2	2	0	0	3	0	0	1	0	0	0	0	0	0	0	0	1	0	0	0
1590	Bacteria	Firmicutes	Bacilli	Lactobacillales	Lactobacillaceae	Lactobacillus	Lactobacillus plantarum	2	0	1	0	0	0	0	1	0	0	0	2	0	0	0	0	0	1	1	0	0	0	0	0	0	1	0	4	1	0	0	0	0	0	3	0	1	0	0	0	0	0
1596	Bacteria	Firmicutes	Bacilli	Lactobacillales	Lactobacillaceae	Lactobacillus	Lactobacillus gasseri	2	0	0	0	0	0	0	0	0	1	0	0	0	1	0	0	0	0	1	1	0	0	0	0	0	0	9	12	0	0	0	2	0	0	0	0	0	0	0	0	0	0
1599	Bacteria	Firmicutes	Bacilli	Lactobacillales	Lactobacillaceae	Lactobacillus	Lactobacillus sakei	0	0	1	0	0	0	0	0	0	0	0	1	0	0	0	0	0	0	3	3	2	0	0	2	0	0	0	0	0	0	0	0	0	0	0	0	0	1	1	0	0	0
1600	Bacteria	Firmicutes	Bacilli	Lactobacillales	Lactobacillaceae	Lactobacillus	Lactobacillus acetotolerans	0	0	0	0	0	0	0	0	0	0	0	0	0	0	0	0	0	0	0	2	0	0	0	0	0	0	3	0	0	0	0	0	0	0	0	0	0	0	0	0	0	0
1603	Bacteria	Firmicutes	Bacilli	Lactobacillales	Lactobacillaceae	Lactobacillus	Lactobacillus amylophilus	2	2	0	0	0	0	0	1	0	1	4	0	0	0	0	0	0	0	44	43	0	0	0	0	0	0	0	0	0	0	0	0	0	2	0	1	1	0	1	0	0	0
1604	Bacteria	Firmicutes	Bacilli	Lactobacillales	Lactobacillaceae	Lactobacillus	Lactobacillus amylovorus	0	0	0	0	0	0	0	0	0	0	0	0	0	0	0	1	0	0	0	0	0	1	0	0	0	0	3	4	0	0	0	0	0	0	6	4	1	1	1	0	0	0
1605	Bacteria	Firmicutes	Bacilli	Lactobacillales	Lactobacillaceae	Lactobacillus	Lactobacillus animalis	0	0	0	0	0	0	0	0	0	0	0	0	0	0	0	0	0	0	0	0	2	0	0	0	0	0	0	0	0	0	0	0	0	0	0	0	0	3	0	0	0	0
1610	Bacteria	Firmicutes	Bacilli	Lactobacillales	Lactobacillaceae	Lactobacillus	Lactobacillus coryniformis	0	0	0	0	0	0	0	0	0	0	0	0	0	0	0	0	0	0	0	0	0	0	0	0	0	0	3	0	0	0	0	0	0	0	0	0	1	0	0	0	0	0
1613	Bacteria	Firmicutes	Bacilli	Lactobacillales	Lactobacillaceae	Lactobacillus	Lactobacillus fermentum	0	0	1	0	0	0	0	0	0	0	1	0	0	0	0	0	1	0	3	4	0	1	26	6	0	1	3	0	1	1	0	0	1	2	0	0	0	0	0	0	0	0
1622	Bacteria	Firmicutes	Bacilli	Lactobacillales	Lactobacillaceae	Lactobacillus	Lactobacillus murinus	0	0	0	0	0	0	0	0	0	1	1	0	1	1	0	0	0	0	2	1	2	1	0	2	0	0	0	0	0	0	0	0	1	0	6	3	13	6	3	4	3	0
1623	Bacteria	Firmicutes	Bacilli	Lactobacillales	Lactobacillaceae	Lactobacillus	Lactobacillus ruminis	0	2	0	0	0	0	2	1	0	0	0	0	0	0	0	0	0	0	0	0	0	0	0	0	0	0	0	0	0	0	0	0	0	0	0	0	0	0	0	0	0	0
1624	Bacteria	Firmicutes	Bacilli	Lactobacillales	Lactobacillaceae	Lactobacillus	Lactobacillus salivarius	0	2	1	0	1	1	0	0	1	1	3	1	0	0	0	0	0	0	15	15	0	0	2	0	1	1	3	15	0	0	0	0	1	0	0	0	0	0	3	2	6	0
1625	Bacteria	Firmicutes	Bacilli	Lactobacillales	Lactobacillaceae	Lactobacillus	Lactobacillus sanfranciscensis	53	64	3	0	0	0	9	10	5	5	261	220	0	0	1	0	0	0	4	3	47	37	12	4	3	3	3	4	1	0	0	0	42	45	0	0	0	0	1	0	0	0
47715	Bacteria	Firmicutes	Bacilli	Lactobacillales	Lactobacillaceae	Lactobacillus	Lactobacillus rhamnosus	0	0	0	1	0	0	0	0	0	0	0	0	0	0	0	0	0	0	0	0	0	0	0	0	0	0	0	0	0	0	0	0	0	0	0	0	0	0	0	0	0	0
83683	Bacteria	Firmicutes	Bacilli	Lactobacillales	Lactobacillaceae	Lactobacillus	Lactobacillus amylolyticus	2	0	0	0	0	0	0	0	0	0	0	0	0	0	0	0	0	0	0	0	0	0	0	0	0	0	3	4	0	0	0	0	0	0	0	1	0	0	1	2	0	0
89059	Bacteria	Firmicutes	Bacilli	Lactobacillales	Lactobacillaceae	Lactobacillus	Lactobacillus acidipiscis	0	0	0	0	0	0	0	0	0	0	0	0	0	0	0	0	0	0	0	0	2	0	0	0	0	0	0	0	0	0	0	0	0	0	0	0	0	0	0	0	0	0
97478	Bacteria	Firmicutes	Bacilli	Lactobacillales	Lactobacillaceae	Lactobacillus	Lactobacillus mucosae	0	0	0	0	0	0	0	0	0	0	0	0	0	0	0	0	0	0	0	0	0	0	0	0	0	0	0	4	0	0	0	0	0	0	0	0	0	0	0	0	0	0
1255	Bacteria	Firmicutes	Bacilli	Lactobacillales	Lactobacillaceae	Pediococcus	Pediococcus pentosaceus	0	0	0	1	0	0	0	0	0	0	0	0	0	0	0	0	0	0	0	0	0	0	0	0	1	0	0	0	0	0	0	0	0	0	0	0	0	1	0	0	0	0
51663	Bacteria	Firmicutes	Bacilli	Lactobacillales	Lactobacillaceae	Pediococcus	Pediococcus damnosus	0	0	0	0	1	0	0	0	0	0	0	0	0	0	0	0	0	0	0	0	0	1	0	0	0	0	0	0	0	0	0	0	0	2	2	0	0	0	1	0	0	0
1254	Bacteria	Firmicutes	Bacilli	Lactobacillales	Lactobacillaceae	Pediococcus	Pediococcus acidilactici	0	0	0	0	0	0	0	0	0	0	0	0	0	0	0	0	0	0	0	0	0	0	0	0	0	0	0	0	0	0	2	0	0	0	0	0	0	0	2	0	0	0
1377	Bacteria	Firmicutes	Bacilli	Lactobacillales	Aerococcaceae	Aerococcus	Aerococcus viridans	4	0	0	0	0	0	1	0	0	1	0	5	0	0	0	0	0	0	1	0	0	0	0	4	0	0	0	4	0	0	0	0	0	2	0	0	1	4	0	0	0	0
128944	Bacteria	Firmicutes	Bacilli	Lactobacillales	Aerococcaceae	Aerococcus	Aerococcus urinaehominis	0	0	0	0	0	0	0	0	0	0	0	0	0	0	0	0	0	0	0	0	0	0	0	0	1	0	0	0	0	0	0	0	0	0	0	0	0	0	1	0	0	0
51665	Bacteria	Firmicutes	Bacilli	Lactobacillales	Aerococcaceae	Aerococcus	Aerococcus urinaeequi	2	7	0	0	0	0	0	0	0	0	3	2	0	0	0	0	0	0	1	2	0	0	0	0	0	0	0	0	0	0	0	0	0	0	0	0	0	3	1	2	0	0
87541	Bacteria	Firmicutes	Bacilli	Lactobacillales	Aerococcaceae	Aerococcus	Aerococcus christensenii	0	0	1	0	0	0	0	0	1	0	1	1	0	0	0	0	0	0	3	3	0	0	0	0	0	0	0	0	0	0	0	0	0	2	0	0	0	1	1	0	0	0
119206	Bacteria	Firmicutes	Bacilli	Lactobacillales	Aerococcaceae	Aerococcus	Aerococcus sanguinicola	0	0	0	0	0	0	0	0	1	0	0	0	0	0	0	0	0	1	0	0	0	0	0	0	1	0	0	0	0	0	0	0	0	2	0	3	3	0	0	0	0	0
2036206	Bacteria	Firmicutes	Bacilli	Lactobacillales	Aerococcaceae		Aerococcaceae bacterium ZY16052	0	0	0	1	0	0	0	0	1	3	1	3	0	0	0	0	0	0	0	1	2	0	0	0	0	0	3	8	0	0	2	0	0	0	0	3	1	3	0	4	0	0
2751	Bacteria	Firmicutes	Bacilli	Lactobacillales	Carnobacteriaceae	Carnobacterium	Carnobacterium maltaromaticum	0	0	1	0	0	0	0	0	0	0	0	0	0	0	0	0	0	0	0	0	0	0	0	0	0	0	0	4	0	0	0	0	0	0	0	0	0	0	0	0	0	0
208596	Bacteria	Firmicutes	Bacilli	Lactobacillales	Carnobacteriaceae	Carnobacterium	Carnobacterium sp. 17-4	0	0	0	0	0	0	0	0	0	0	0	1	0	0	0	0	0	0	0	0	0	0	0	0	0	0	0	0	0	0	0	0	0	0	0	0	0	0	1	0	3	0
2748	Bacteria	Firmicutes	Bacilli	Lactobacillales	Carnobacteriaceae	Carnobacterium	Carnobacterium divergens	0	0	0	0	0	0	0	1	0	0	0	0	0	0	0	0	0	0	0	0	0	0	0	0	0	0	0	0	0	0	0	0	0	0	0	0	0	0	0	2	0	0
147709	Bacteria	Firmicutes	Bacilli	Lactobacillales	Carnobacteriaceae	Carnobacterium	Carnobacterium inhibens	0	0	0	0	0	0	0	0	0	1	0	0	0	0	0	0	0	0	0	0	0	0	0	0	0	0	0	0	0	0	0	0	0	0	0	0	0	0	0	0	0	0
29394	Bacteria	Firmicutes	Bacilli	Lactobacillales	Carnobacteriaceae	Dolosigranulum	Dolosigranulum pigrum	2	2	3	1	0	0	1	1	3	1	3	0	0	1	0	0	1	0	2	1	2	3	0	0	0	0	0	0	0	0	2	4	1	0	3	3	1	1	1	2	0	0
1911586	Bacteria	Firmicutes	Bacilli	Lactobacillales	Carnobacteriaceae	Marinilactibacillus	Marinilactibacillus sp. 15R	4	2	0	0	0	0	0	0	1	4	1	0	0	0	0	0	0	0	0	1	2	3	2	0	0	1	3	0	0	0	0	0	0	2	2	0	0	0	1	2	0	0
708126	Bacteria	Firmicutes	Bacilli	Lactobacillales	Carnobacteriaceae	Jeotgalibaca	Jeotgalibaca dankookensis	0	0	0	1	0	0	0	0	0	0	0	0	1	1	0	0	0	0	0	0	0	0	0	2	0	0	0	0	0	0	0	0	0	0	2	3	0	0	1	0	0	0
1903686	Bacteria	Firmicutes	Bacilli	Lactobacillales	Carnobacteriaceae	Jeotgalibaca	Jeotgalibaca sp. PTS2502	0	0	0	1	0	0	1	1	0	0	1	0	0	0	0	0	0	0	0	0	0	1	0	0	0	0	0	0	0	0	0	0	0	0	2	1	0	0	1	0	0	0
2496265	Bacteria	Firmicutes	Bacilli	Lactobacillales	Carnobacteriaceae	Jeotgalibaca	Jeotgalibaca sp. H21T32	2	0	0	0	0	0	0	0	0	0	0	0	0	0	0	0	0	0	0	0	0	0	0	0	0	0	0	0	0	0	0	2	0	0	0	0	0	0	0	0	0	0
137591	Bacteria	Firmicutes	Bacilli	Lactobacillales	Leuconostocaceae	Weissella	Weissella cibaria	2	0	0	0	0	0	0	0	0	1	1	2	1	0	1	0	0	1	0	0	2	0	0	2	0	1	0	0	0	0	0	0	1	0	0	0	0	0	2	0	0	0
1583	Bacteria	Firmicutes	Bacilli	Lactobacillales	Leuconostocaceae	Weissella	Weissella confusa	0	0	1	1	0	0	0	0	1	0	0	0	0	1	1	0	0	0	0	0	0	1	0	0	0	0	3	0	0	0	0	0	0	2	0	0	0	1	1	0	3	0
1629	Bacteria	Firmicutes	Bacilli	Lactobacillales	Leuconostocaceae	Weissella	Weissella viridescens	0	0	0	0	0	0	0	0	0	0	7	3	0	0	0	0	0	0	0	0	0	0	0	0	0	0	3	0	0	0	0	2	0	0	0	0	0	0	0	0	0	0
46256	Bacteria	Firmicutes	Bacilli	Lactobacillales	Leuconostocaceae	Weissella	Weissella hellenica	0	0	1	0	0	0	0	0	0	0	0	2	0	0	0	0	0	0	0	0	0	0	0	0	0	0	0	0	0	0	0	0	0	0	0	1	1	1	0	0	0	0
759620	Bacteria	Firmicutes	Bacilli	Lactobacillales	Leuconostocaceae	Weissella	Weissella ceti	0	0	0	0	0	0	0	0	1	0	0	0	0	0	0	0	0	0	0	0	2	1	0	0	0	0	3	0	1	0	0	0	1	2	0	0	0	0	2	0	0	0
2506420	Bacteria	Firmicutes	Bacilli	Lactobacillales	Leuconostocaceae	Weissella	Weissella sp. 26KH-42	0	0	0	0	0	0	0	0	0	0	1	1	0	0	0	0	0	0	0	0	0	1	0	0	0	0	0	0	0	0	0	0	1	2	0	0	0	0	0	0	0	0
1244	Bacteria	Firmicutes	Bacilli	Lactobacillales	Leuconostocaceae	Leuconostoc	Leuconostoc gelidum	0	0	0	0	0	0	0	1	0	0	0	0	0	0	0	0	0	0	0	0	0	1	0	0	0	1	0	0	0	0	0	0	0	0	0	0	0	0	1	0	0	0
1245	Bacteria	Firmicutes	Bacilli	Lactobacillales	Leuconostocaceae	Leuconostoc	Leuconostoc mesenteroides	0	0	0	0	0	1	0	0	1	0	1	2	0	0	0	1	1	0	0	0	0	0	0	0	0	0	0	0	0	0	0	0	1	0	0	0	0	0	0	0	0	0
1246	Bacteria	Firmicutes	Bacilli	Lactobacillales	Leuconostocaceae	Leuconostoc	Leuconostoc lactis	2	2	1	0	0	0	1	0	0	0	0	0	0	0	0	0	0	0	0	0	0	0	0	0	0	0	0	0	0	0	0	0	0	0	0	0	3	0	1	2	0	0
33964	Bacteria	Firmicutes	Bacilli	Lactobacillales	Leuconostocaceae	Leuconostoc	Leuconostoc citreum	0	0	0	1	0	0	0	1	0	0	0	0	0	0	0	0	0	0	0	0	0	0	0	0	0	0	3	0	0	0	0	0	0	0	0	0	0	0	0	0	0	0
33968	Bacteria	Firmicutes	Bacilli	Lactobacillales	Leuconostocaceae	Leuconostoc	Leuconostoc pseudomesenteroides	2	2	1	1	0	0	0	0	0	0	1	1	0	0	0	0	0	0	0	0	0	0	0	0	0	0	3	0	0	0	2	0	0	0	0	0	1	0	1	0	0	1
1247	Bacteria	Firmicutes	Bacilli	Lactobacillales	Leuconostocaceae	Oenococcus	Oenococcus oeni	0	0	0	0	0	0	0	0	0	0	0	0	0	0	0	0	1	0	0	0	0	0	0	0	0	0	0	0	0	0	0	0	0	0	0	0	0	1	0	0	0	0
1491	Bacteria	Firmicutes	Clostridia	Clostridiales	Clostridiaceae	Clostridium	Clostridium botulinum	262	246	198	174	230	245	198	209	169	161	289	238	299	306	246	213	185	185	253	256	273	230	114	112	180	187	431	539	149	188	102	160	270	268	192	183	119	128	140	203	180	220
1492	Bacteria	Firmicutes	Clostridia	Clostridiales	Clostridiaceae	Clostridium	Clostridium butyricum	2	4	0	0	0	0	0	0	1	0	0	0	0	1	0	0	0	1	0	0	0	0	0	0	1	0	0	8	0	0	0	2	0	0	0	0	1	1	3	2	0	0
1493	Bacteria	Firmicutes	Clostridia	Clostridiales	Clostridiaceae	Clostridium	Clostridium cellulovorans	4	2	3	1	0	1	2	2	5	3	3	3	1	1	2	2	4	9	3	4	2	3	5	21	4	4	18	19	3	0	3	2	4	3	2	4	6	4	2	0	0	0
1542	Bacteria	Firmicutes	Clostridia	Clostridiales	Clostridiaceae	Clostridium	Clostridium novyi	10	7	3	4	2	2	0	2	10	3	7	7	4	3	6	3	8	5	10	6	16	11	12	17	6	3	12	19	3	4	11	11	5	5	3	3	3	3	5	2	3	3
36745	Bacteria	Firmicutes	Clostridia	Clostridiales	Clostridiaceae	Clostridium	Clostridium saccharoperbutylacetonicum	0	4	0	0	0	0	0	1	1	0	1	0	0	1	0	1	0	0	0	0	2	0	0	0	0	2	0	4	0	1	2	0	0	0	0	0	1	1	3	0	0	0
84022	Bacteria	Firmicutes	Clostridia	Clostridiales	Clostridiaceae	Clostridium	Clostridium aceticum	0	0	0	0	0	0	1	0	0	0	0	0	0	0	1	1	0	0	0	0	0	0	0	2	0	0	0	0	0	0	0	0	0	0	0	0	0	0	2	0	0	0
641107	Bacteria	Firmicutes	Clostridia	Clostridiales	Clostridiaceae	Clostridium	Clostridium sp. DL-VIII	0	0	0	0	0	0	0	1	0	0	0	0	0	0	0	0	0	0	0	0	6	0	0	0	1	0	0	0	0	0	0	0	0	0	0	1	0	0	1	0	0	0
1520	Bacteria	Firmicutes	Clostridia	Clostridiales	Clostridiaceae	Clostridium	Clostridium beijerinckii	0	2	0	0	0	0	1	0	3	0	0	0	1	1	0	0	0	0	0	0	0	0	2	0	1	1	0	0	0	0	2	0	0	0	0	0	0	0	2	0	0	0
1519	Bacteria	Firmicutes	Clostridia	Clostridiales	Clostridiaceae	Clostridium	Clostridium tyrobutyricum	0	0	0	1	0	0	1	0	0	0	0	0	0	0	0	0	0	0	0	0	0	0	0	0	0	1	0	0	0	0	0	0	0	0	0	0	1	0	0	0	3	0
1513	Bacteria	Firmicutes	Clostridia	Clostridiales	Clostridiaceae	Clostridium	Clostridium tetani	0	0	0	0	0	0	2	0	0	1	0	1	1	1	0	1	1	1	0	0	0	1	0	0	1	0	0	0	0	0	0	0	0	0	3	0	0	0	0	0	0	0
394958	Bacteria	Firmicutes	Clostridia	Clostridiales	Clostridiaceae	Clostridium	Clostridium taeniosporum	0	0	0	1	0	0	0	0	1	1	0	1	0	0	0	0	0	0	0	0	0	1	2	0	0	0	0	0	0	0	0	0	0	2	0	0	0	0	1	0	0	0
169679	Bacteria	Firmicutes	Clostridia	Clostridiales	Clostridiaceae	Clostridium	Clostridium saccharobutylicum	0	0	0	0	0	0	0	1	3	0	0	0	0	0	0	0	0	0	0	0	0	0	0	0	0	0	0	0	0	0	0	0	0	2	0	0	1	0	0	0	0	0
238834	Bacteria	Firmicutes	Clostridia	Clostridiales	Clostridiaceae	Clostridium	Clostridium estertheticum	0	0	0	0	0	0	0	1	0	1	0	1	0	0	0	0	0	0	0	0	0	0	2	0	0	0	0	0	0	0	0	0	1	0	0	1	0	1	2	0	0	0
1042156	Bacteria	Firmicutes	Clostridia	Clostridiales	Clostridiaceae	Clostridium	Clostridium sp. SY8519	0	0	0	0	0	0	0	0	0	0	0	0	0	0	0	0	0	0	0	0	0	0	0	0	0	1	0	0	0	0	0	0	0	0	0	0	1	0	0	0	0	0
1216932	Bacteria	Firmicutes	Clostridia	Clostridiales	Clostridiaceae	Clostridium	Clostridium bornimense	0	0	0	0	0	0	1	0	0	0	0	0	0	0	0	0	0	0	0	0	0	0	0	0	2	1	0	0	0	0	2	0	1	0	0	0	0	1	2	0	0	0
1702238	Bacteria	Firmicutes	Clostridia	Clostridiales	Clostridiaceae	Clostridium	Clostridium sp. MF28	0	0	1	1	0	0	0	0	0	1	0	1	0	0	0	0	0	0	0	0	0	0	5	0	0	0	0	0	1	0	0	0	1	0	2	0	0	0	1	0	0	0
2212991	Bacteria	Firmicutes	Clostridia	Clostridiales	Clostridiaceae	Clostridium	Clostridium sp. AWRP	0	2	0	0	0	0	0	0	0	0	1	0	0	0	0	0	0	0	0	1	0	0	0	0	0	0	0	0	0	0	0	0	1	0	0	0	0	0	2	0	0	0
2320868	Bacteria	Firmicutes	Clostridia	Clostridiales	Clostridiaceae	Clostridium	Clostridium sp. CT4	0	0	0	0	0	1	0	0	1	1	0	0	0	0	0	0	0	0	0	0	0	0	0	0	0	0	0	0	0	0	0	0	0	0	0	1	1	0	1	0	0	0
2483110	Bacteria	Firmicutes	Clostridia	Clostridiales	Clostridiaceae	Clostridium	Clostridium sp. JN-1	0	0	0	0	0	0	0	0	0	0	0	0	0	0	0	1	0	0	0	0	0	0	0	0	0	0	0	0	0	1	2	2	0	0	0	0	0	1	0	0	0	0
1488	Bacteria	Firmicutes	Clostridia	Clostridiales	Clostridiaceae	Clostridium	Clostridium acetobutylicum	0	0	0	0	0	0	0	0	0	0	0	0	1	0	0	0	0	0	0	0	0	1	0	0	0	0	0	0	0	0	0	2	0	0	0	0	0	0	0	0	0	0
217159	Bacteria	Firmicutes	Clostridia	Clostridiales	Clostridiaceae	Clostridium	Clostridium carboxidivorans	0	0	0	0	0	0	0	0	1	0	0	0	0	0	0	0	0	0	0	0	0	0	0	0	0	0	0	0	0	0	0	0	0	0	0	0	1	0	0	0	0	0
182773	Bacteria	Firmicutes	Clostridia	Clostridiales	Clostridiaceae	Clostridium	Clostridium isatidis	0	0	1	0	0	0	0	1	0	0	1	0	0	0	0	0	1	1	0	1	0	0	0	6	2	1	3	4	0	0	2	2	0	0	0	1	1	0	0	0	0	0
46867	Bacteria	Firmicutes	Clostridia	Clostridiales	Clostridiaceae	Clostridium	Clostridium chauvoei	0	0	0	0	0	0	0	0	1	0	0	0	0	0	0	0	0	0	0	0	2	0	0	0	0	1	3	4	0	0	0	0	0	0	0	0	0	0	2	2	0	0
29341	Bacteria	Firmicutes	Clostridia	Clostridiales	Clostridiaceae	Clostridium	Clostridium argentinense	0	0	0	0	0	0	1	0	0	0	0	0	0	0	1	1	0	0	0	0	0	0	0	0	0	0	0	0	0	0	0	0	0	0	0	0	0	0	3	0	0	0
1561	Bacteria	Firmicutes	Clostridia	Clostridiales	Clostridiaceae	Clostridium	Clostridium baratii	0	2	0	0	0	0	0	0	0	0	0	0	0	1	0	0	0	0	0	0	0	0	0	0	0	1	0	0	0	0	0	0	0	0	0	0	0	1	2	0	0	0
1534	Bacteria	Firmicutes	Clostridia	Clostridiales	Clostridiaceae	Clostridium	Clostridium kluyveri	0	0	0	0	0	0	0	0	0	1	0	0	0	0	0	0	1	0	0	0	0	0	0	0	0	1	0	0	0	0	0	0	0	0	0	0	0	0	2	0	0	0
1504	Bacteria	Firmicutes	Clostridia	Clostridiales	Clostridiaceae	Clostridium	Clostridium septicum	0	0	0	1	1	0	0	0	3	1	0	0	0	0	0	0	0	0	0	0	0	0	0	0	1	0	3	0	0	1	2	0	1	2	0	0	0	0	2	0	0	0
1502	Bacteria	Firmicutes	Clostridia	Clostridiales	Clostridiaceae	Clostridium	Clostridium perfringens	0	2	1	0	0	0	0	0	5	0	0	1	1	0	1	1	0	3	1	0	2	1	2	2	2	1	9	0	1	0	0	2	0	0	3	6	0	1	3	0	3	0
1501	Bacteria	Firmicutes	Clostridia	Clostridiales	Clostridiaceae	Clostridium	Clostridium pasteurianum	0	0	1	3	0	0	1	2	0	1	0	3	1	1	0	0	2	1	0	1	2	1	0	0	1	0	3	0	1	1	3	0	3	6	0	0	1	3	4	0	0	0
1497	Bacteria	Firmicutes	Clostridia	Clostridiales	Clostridiaceae	Clostridium	Clostridium formicaceticum	0	0	0	0	0	0	0	0	0	0	0	0	0	0	0	0	0	0	0	0	0	0	0	0	0	0	0	0	1	1	0	0	0	0	0	0	0	0	1	0	0	0
208226	Bacteria	Firmicutes	Clostridia	Clostridiales	Clostridiaceae	Alkaliphilus	Alkaliphilus metalliredigens	0	2	0	0	0	0	1	1	0	0	1	0	0	0	0	0	0	0	0	0	0	0	0	0	0	0	0	4	0	0	0	0	0	0	0	0	0	0	1	0	0	0
461876	Bacteria	Firmicutes	Clostridia	Clostridiales	Clostridiaceae	Alkaliphilus	Alkaliphilus oremlandii	0	0	0	0	0	0	0	0	3	0	0	0	0	0	0	0	0	0	0	0	0	0	0	0	0	0	0	0	0	0	0	0	0	0	0	0	0	0	1	2	0	0
2082193	Bacteria	Firmicutes	Clostridia	Clostridiales	Clostridiaceae		Clostridiaceae bacterium 14S0207	0	0	0	0	0	0	0	0	0	1	0	0	0	0	0	0	0	0	0	0	0	0	0	2	0	0	0	0	0	0	0	0	4	0	0	0	0	0	1	0	0	0
1424294	Bacteria	Firmicutes	Clostridia	Clostridiales	Clostridiaceae	Geosporobacter	Geosporobacter ferrireducens	2	0	0	0	0	0	0	0	0	0	0	0	0	0	0	0	0	0	0	0	0	0	0	0	0	1	0	0	0	1	0	0	0	0	0	0	0	0	2	0	0	0
154046	Bacteria	Firmicutes	Clostridia	Clostridiales	Clostridiaceae	Hungatella	Hungatella hathewayi	2	0	0	0	0	0	0	0	0	0	0	0	0	0	0	0	0	0	0	0	0	0	0	0	0	0	0	0	0	0	0	0	0	0	0	1	0	0	0	2	0	0
1498	Bacteria	Firmicutes	Clostridia	Clostridiales	Clostridiaceae	Hathewaya	Hathewaya histolytica	0	0	0	0	0	0	0	1	0	0	0	0	0	1	0	0	0	0	0	0	0	1	0	0	0	0	0	0	0	0	0	0	0	2	0	0	0	0	1	0	0	0
2086584	Bacteria	Firmicutes	Clostridia	Clostridiales	Clostridiaceae	Mordavella	Mordavella sp. Marseille-P3756	0	0	0	0	0	0	0	0	0	0	0	0	1	0	0	0	0	0	0	0	0	1	0	0	0	0	0	0	0	0	0	0	0	0	0	0	0	0	0	0	0	0
1264	Bacteria	Firmicutes	Clostridia	Clostridiales	Ruminococcaceae	Ruminococcus	Ruminococcus albus	0	0	0	0	0	0	0	1	0	0	0	0	0	0	0	0	0	0	0	0	0	0	0	0	0	2	0	0	0	3	2	0	0	0	0	0	0	0	1	0	0	0
1160721	Bacteria	Firmicutes	Clostridia	Clostridiales	Ruminococcaceae	Ruminococcus	Ruminococcus bicirculans	0	0	0	0	0	0	0	0	1	1	0	0	0	0	0	0	0	1	0	0	0	0	0	0	0	0	0	0	1	0	0	0	0	0	0	0	0	0	1	0	0	0
1161942	Bacteria	Firmicutes	Clostridia	Clostridiales	Ruminococcaceae	Ruminococcus	Ruminococcus champanellensis	0	0	0	0	0	0	1	0	0	0	0	0	0	0	0	0	0	0	0	0	0	1	0	0	0	1	3	0	0	0	0	0	1	2	0	0	0	0	1	0	0	0
853	Bacteria	Firmicutes	Clostridia	Clostridiales	Ruminococcaceae	Faecalibacterium	Faecalibacterium prausnitzii	2	2	0	1	0	0	2	1	1	0	1	1	1	0	1	1	0	0	0	1	0	3	0	0	0	0	0	4	2	0	0	0	1	2	0	3	0	0	1	0	0	0
29343	Bacteria	Firmicutes	Clostridia	Clostridiales	Ruminococcaceae		[Clostridium] cellulosi	0	0	0	0	0	0	1	0	0	0	0	1	0	0	0	0	0	0	0	0	0	0	5	0	0	0	3	0	0	0	0	0	0	0	0	0	0	3	1	0	0	0
1572656	Bacteria	Firmicutes	Clostridia	Clostridiales	Ruminococcaceae		Ruminococcaceae bacterium CPB6	0	0	0	0	0	0	0	0	0	0	1	0	0	0	0	0	0	0	0	0	0	0	0	0	0	0	0	0	0	0	0	0	1	2	0	1	0	0	1	0	0	0
253239	Bacteria	Firmicutes	Clostridia	Clostridiales	Ruminococcaceae	Ethanoligenens	Ethanoligenens harbinense	0	0	0	0	0	0	0	0	0	0	0	0	0	0	0	0	0	0	0	0	0	0	0	0	0	0	0	0	0	0	0	0	0	0	0	0	0	0	1	0	0	0
292800	Bacteria	Firmicutes	Clostridia	Clostridiales	Ruminococcaceae	Flavonifractor	Flavonifractor plautii	2	0	0	0	0	0	0	0	0	0	0	0	0	0	0	1	1	0	0	0	0	1	2	0	1	1	0	0	0	0	0	0	0	0	0	0	0	0	2	0	0	0
2507162	Bacteria	Firmicutes	Clostridia	Clostridiales	Ruminococcaceae	Caproiciproducens	Caproiciproducens sp. NJN-50	0	0	0	0	0	0	0	0	0	0	0	0	0	0	0	0	0	0	0	0	0	0	0	0	1	0	0	0	0	0	0	0	0	0	0	0	0	0	2	0	0	0
1550024	Bacteria	Firmicutes	Clostridia	Clostridiales	Ruminococcaceae	Ruthenibacterium	Ruthenibacterium lactatiformans	0	0	0	0	1	0	0	0	0	0	1	0	0	0	0	0	0	0	0	0	0	0	2	0	1	0	3	0	0	0	0	0	0	0	0	0	0	0	0	0	0	0
29370	Bacteria	Firmicutes	Clostridia	Clostridiales	Lachnospiraceae	Lachnoclostridium	[Clostridium] sphenoides	0	0	0	1	0	0	0	0	0	0	0	1	0	0	0	1	0	0	0	0	0	0	2	0	0	0	0	0	0	0	0	0	0	0	0	0	0	0	1	0	0	0
66219	Bacteria	Firmicutes	Clostridia	Clostridiales	Lachnospiraceae	Lachnoclostridium	Lachnoclostridium phytofermentans	0	0	0	0	0	0	0	1	0	1	0	2	0	0	0	0	0	0	0	0	0	0	0	2	0	0	0	0	0	0	0	0	0	2	2	0	0	4	1	0	0	0
29347	Bacteria	Firmicutes	Clostridia	Clostridiales	Lachnospiraceae	Lachnoclostridium	[Clostridium] scindens	0	0	0	0	0	0	0	0	0	0	0	0	0	1	0	0	0	0	0	0	2	0	0	0	0	0	0	0	0	0	0	0	0	0	0	0	0	1	0	0	0	0
84030	Bacteria	Firmicutes	Clostridia	Clostridiales	Lachnospiraceae	Lachnoclostridium	[Clostridium] saccharolyticum	0	0	0	0	0	0	0	0	0	0	0	0	0	0	0	0	0	0	0	0	0	0	0	2	0	0	0	0	0	0	0	0	3	0	0	0	0	0	2	0	0	0
208479	Bacteria	Firmicutes	Clostridia	Clostridiales	Lachnospiraceae	Lachnoclostridium	[Clostridium] bolteae	0	0	0	0	0	0	2	0	0	0	0	2	1	1	1	0	2	0	0	0	0	0	5	2	0	1	0	0	0	0	0	0	1	0	0	1	0	1	1	0	0	0
1871021	Bacteria	Firmicutes	Clostridia	Clostridiales	Lachnospiraceae	Lachnoclostridium	Lachnoclostridium phocaeense	0	0	0	0	0	0	0	0	0	0	0	0	0	0	0	0	0	0	0	0	2	1	0	0	0	1	0	0	0	0	0	0	1	0	0	0	0	0	0	0	0	0
1834196	Bacteria	Firmicutes	Clostridia	Clostridiales	Lachnospiraceae	Lachnoclostridium	Lachnoclostridium sp. YL32	0	0	0	0	0	0	0	0	1	0	0	0	0	0	0	0	1	0	0	0	0	0	0	0	0	0	0	0	1	0	0	0	0	2	0	0	0	1	0	0	0	0
43305	Bacteria	Firmicutes	Clostridia	Clostridiales	Lachnospiraceae	Butyrivibrio	Butyrivibrio proteoclasticus	2	0	1	0	0	1	0	0	0	1	0	1	1	0	0	0	2	3	0	0	2	0	2	0	1	0	6	4	1	1	2	2	1	0	3	0	1	4	0	2	3	0
831	Bacteria	Firmicutes	Clostridia	Clostridiales	Lachnospiraceae	Butyrivibrio	Butyrivibrio fibrisolvens	0	0	0	1	0	0	0	0	0	0	0	0	0	0	0	0	0	1	0	0	0	0	0	0	0	0	0	0	0	0	0	0	0	0	2	0	0	0	1	0	0	0
185008	Bacteria	Firmicutes	Clostridia	Clostridiales	Lachnospiraceae	Butyrivibrio	Butyrivibrio hungatei	0	0	0	0	0	0	0	0	0	0	0	1	0	0	0	0	0	0	0	0	0	0	0	0	0	0	0	0	0	0	0	0	0	0	0	0	1	0	1	0	0	0
2109690	Bacteria	Firmicutes	Clostridia	Clostridiales	Lachnospiraceae		Lachnospiraceae bacterium Choco86	2	2	0	0	0	0	0	0	1	0	1	0	0	1	0	1	1	0	0	0	0	1	2	0	0	0	3	0	0	0	2	0	1	0	0	0	1	6	1	0	0	0
2109691	Bacteria	Firmicutes	Clostridia	Clostridiales	Lachnospiraceae		Lachnospiraceae bacterium GAM79	0	0	0	0	0	0	0	1	0	0	0	0	0	1	0	1	0	0	0	0	0	0	0	0	0	0	3	0	0	0	0	0	1	0	2	1	4	1	1	0	0	0
39491	Bacteria	Firmicutes	Clostridia	Clostridiales	Lachnospiraceae		[Eubacterium] rectale	0	0	1	0	0	0	0	0	3	0	0	0	0	0	0	0	0	1	0	0	0	1	0	0	0	0	0	0	0	0	2	0	0	2	0	1	0	0	2	0	0	0
712991	Bacteria	Firmicutes	Clostridia	Clostridiales	Lachnospiraceae		Lachnospiraceae bacterium oral taxon 500	0	0	0	0	0	0	0	0	0	0	0	0	0	0	0	0	0	0	0	0	0	0	0	2	0	0	0	0	0	0	0	0	0	0	2	1	0	0	1	0	0	0
1898203	Bacteria	Firmicutes	Clostridia	Clostridiales	Lachnospiraceae		Lachnospiraceae bacterium	2	0	0	0	0	1	0	0	0	1	0	0	1	1	1	0	0	0	1	1	0	0	0	0	0	0	0	0	1	0	0	2	0	0	0	0	0	1	0	0	0	0
1322	Bacteria	Firmicutes	Clostridia	Clostridiales	Lachnospiraceae	Blautia	Blautia hansenii	0	0	0	0	0	0	0	1	0	0	0	0	0	0	0	0	0	0	0	0	0	0	0	4	0	0	0	0	0	0	0	0	0	0	0	0	0	0	1	0	3	0
2479767	Bacteria	Firmicutes	Clostridia	Clostridiales	Lachnospiraceae	Blautia	Blautia sp. SC05B48	0	2	0	0	0	0	1	1	0	0	0	0	0	0	0	0	0	0	0	0	2	0	0	0	2	0	0	0	0	0	0	0	0	2	0	0	1	1	0	0	0	0
33035	Bacteria	Firmicutes	Clostridia	Clostridiales	Lachnospiraceae	Blautia	Blautia producta	0	0	0	0	0	0	0	0	0	0	0	0	0	0	0	0	0	0	0	0	0	0	0	0	0	0	0	0	0	0	0	0	0	0	0	0	0	0	1	0	0	0
1912897	Bacteria	Firmicutes	Clostridia	Clostridiales	Lachnospiraceae	Blautia	Blautia sp. N6H1-15	0	0	0	0	0	0	0	1	0	0	0	0	0	0	0	0	1	0	0	0	0	0	0	0	0	0	0	0	1	1	0	0	0	2	0	0	0	0	1	0	0	0
617123	Bacteria	Firmicutes	Clostridia	Clostridiales	Lachnospiraceae	Lachnoanaerobaculum	Lachnoanaerobaculum umeaense	2	4	1	0	0	0	1	1	3	0	4	5	0	0	0	0	0	0	1	1	0	3	0	0	1	3	0	4	0	0	0	0	0	3	0	0	1	0	1	0	0	0
166486	Bacteria	Firmicutes	Clostridia	Clostridiales	Lachnospiraceae	Roseburia	Roseburia intestinalis	0	0	0	0	0	0	0	0	0	0	0	1	0	0	0	0	1	0	0	0	0	0	0	0	0	0	0	0	0	0	0	0	0	0	0	0	0	0	0	2	3	0
301301	Bacteria	Firmicutes	Clostridia	Clostridiales	Lachnospiraceae	Roseburia	Roseburia hominis	0	0	0	0	0	0	0	0	0	0	0	0	1	0	0	0	0	0	0	0	0	0	0	0	0	1	0	0	0	0	0	0	0	0	2	0	0	0	0	0	0	0
649756	Bacteria	Firmicutes	Clostridia	Clostridiales	Lachnospiraceae	Anaerostipes	Anaerostipes hadrus	0	0	1	0	0	0	1	1	0	0	0	1	0	1	0	0	0	0	0	0	0	0	0	2	1	0	0	0	0	0	0	0	0	2	0	0	0	0	0	0	0	0
1229621	Bacteria	Firmicutes	Clostridia	Clostridiales	Lachnospiraceae	Anaerostipes	Anaerostipes rhamnosivorans	0	2	0	0	0	0	0	0	0	0	0	0	0	0	0	1	0	0	0	0	0	0	0	0	0	0	0	0	0	0	0	0	0	2	0	0	3	0	1	0	0	0
29360	Bacteria	Firmicutes	Clostridia	Clostridiales	Lachnospiraceae	Cellulosilyticum	Cellulosilyticum lentocellum	0	0	0	0	0	0	0	0	0	0	1	0	0	0	0	0	0	0	0	0	0	0	0	0	1	0	0	0	0	0	0	0	0	0	0	0	0	0	2	0	0	0
1679721	Bacteria	Firmicutes	Clostridia	Clostridiales	Lachnospiraceae	Herbinix	Herbinix luporum	2	0	0	0	0	0	0	1	0	0	0	1	0	0	0	0	0	0	0	0	0	0	0	0	0	0	0	0	2	0	0	0	0	0	0	0	0	0	1	0	0	0
28446	Bacteria	Firmicutes	Clostridia	Clostridiales	Lachnospiraceae	Anaerotignum	Anaerotignum propionicum	0	0	0	0	0	0	0	0	0	0	0	0	0	0	0	0	0	0	1	1	2	0	0	0	0	0	0	0	0	0	0	0	3	0	0	0	0	0	1	0	0	0
39488	Bacteria	Firmicutes	Clostridia	Clostridiales	Eubacteriaceae	Eubacterium	[Eubacterium] hallii	0	0	0	0	0	0	0	1	0	0	0	0	0	1	0	0	0	0	0	0	0	0	0	0	0	1	3	0	0	3	0	0	1	0	2	0	1	0	1	0	0	1
1496	Bacteria	Firmicutes	Clostridia	Clostridiales	Peptostreptococcaceae	Clostridioides	Clostridioides difficile	0	2	5	0	1	2	1	1	0	0	0	0	0	0	0	1	0	0	2	0	0	0	2	2	1	1	0	8	0	4	0	0	1	0	0	1	0	1	6	2	0	0
143361	Bacteria	Firmicutes	Clostridia	Clostridiales	Peptostreptococcaceae	Filifactor	Filifactor alocis	0	2	4	3	0	1	2	1	1	1	0	0	1	1	1	0	3	0	0	0	8	0	2	0	1	2	9	8	2	1	5	4	0	0	6	0	4	1	3	4	9	0
1511	Bacteria	Firmicutes	Clostridia	Clostridiales	Peptostreptococcaceae	Acetoanaerobium	Acetoanaerobium sticklandii	2	0	0	1	0	0	0	0	1	0	0	0	0	0	0	0	0	0	0	0	0	0	0	0	0	0	6	0	0	0	2	0	3	0	0	0	0	0	0	0	0	0
2081703	Bacteria	Firmicutes	Clostridia	Clostridiales	Peptostreptococcaceae		Peptostreptococcaceae bacterium oral taxon 929	0	0	0	0	0	0	0	0	0	0	0	0	0	0	0	0	0	0	0	0	2	0	0	0	0	0	0	0	0	0	0	2	0	0	0	0	0	0	0	0	0	0
1731	Bacteria	Firmicutes	Clostridia	Clostridiales	Peptostreptococcaceae	Peptoclostridium	Peptoclostridium acidaminophilum	0	0	0	0	0	0	0	0	0	0	0	0	0	1	0	0	0	0	0	0	0	0	0	0	0	0	0	0	1	0	0	0	0	0	0	0	0	0	0	0	0	0
1505	Bacteria	Firmicutes	Clostridia	Clostridiales	Peptostreptococcaceae	Paeniclostridium	Paeniclostridium sordellii	0	2	0	0	0	0	4	3	0	3	0	2	1	0	0	1	0	0	0	0	2	0	0	2	0	2	0	0	1	1	0	0	0	0	2	0	0	0	1	0	0	0
1564	Bacteria	Firmicutes	Clostridia	Clostridiales	Peptococcaceae	Desulfotomaculum	Desulfotomaculum ruminis	0	0	1	0	0	0	0	0	0	1	0	0	0	0	0	0	0	0	0	0	0	0	0	0	0	1	0	4	0	0	0	0	0	0	0	0	0	0	0	0	0	0
1565	Bacteria	Firmicutes	Clostridia	Clostridiales	Peptococcaceae	Desulfotomaculum	Desulfotomaculum nigrificans	0	0	0	0	0	0	0	0	0	0	0	0	0	0	0	0	0	0	0	0	0	0	0	0	0	0	0	0	0	0	0	0	0	0	0	0	0	0	1	0	0	0
1563	Bacteria	Firmicutes	Clostridia	Clostridiales	Peptococcaceae	Desulfosporosinus	Desulfosporosinus orientis	0	0	0	0	0	0	0	0	0	0	0	0	0	0	0	0	0	1	0	0	0	0	0	0	0	0	0	0	0	0	0	0	0	2	0	0	0	0	1	0	0	0
1761012	Bacteria	Firmicutes	Clostridia	Clostridiales	Peptococcaceae		Peptococcaceae bacterium DCMF	0	0	0	0	0	0	0	0	0	0	0	0	0	0	0	0	0	0	0	0	0	0	0	0	0	0	0	0	0	0	0	0	0	2	0	0	0	0	1	0	0	0
36854	Bacteria	Firmicutes	Clostridia	Clostridiales	Peptococcaceae	Desulfitobacterium	Desulfitobacterium dehalogenans	0	0	0	0	0	0	1	0	0	0	0	0	0	0	0	0	0	0	0	0	0	0	0	0	0	0	0	0	0	0	0	2	0	0	0	0	0	0	1	0	0	0
49338	Bacteria	Firmicutes	Clostridia	Clostridiales	Peptococcaceae	Desulfitobacterium	Desulfitobacterium hafniense	0	0	0	0	0	0	0	0	0	0	0	0	0	0	0	0	0	0	0	0	2	0	0	0	1	0	0	0	0	0	2	0	1	0	0	0	0	0	2	0	0	0
142877	Bacteria	Firmicutes	Clostridia	Clostridiales	Peptococcaceae	Desulfitobacterium	Desulfitobacterium metallireducens	0	0	0	0	0	0	0	0	0	0	1	0	0	0	0	0	0	1	0	0	0	0	0	0	0	0	0	0	0	0	0	0	0	0	0	0	0	0	1	0	0	0
51515	Bacteria	Firmicutes	Clostridia	Clostridiales	Peptococcaceae	Dehalobacterium	Dehalobacterium formicoaceticum	0	0	1	0	0	0	0	1	0	0	0	0	0	0	0	0	0	0	0	0	0	0	0	0	0	0	0	4	0	0	0	0	0	0	0	0	0	0	0	0	0	0
863643	Bacteria	Firmicutes	Clostridia	Clostridiales	Peptococcaceae	Thermincola	Thermincola potens	2	2	0	0	0	1	1	0	1	1	1	1	0	1	1	1	0	1	0	0	2	0	0	2	2	0	0	4	2	1	2	0	1	0	2	0	0	1	1	0	3	0
471827	Bacteria	Firmicutes	Clostridia	Clostridiales	Peptococcaceae	Candidatus Desulforudis	Candidatus Desulforudis audaxviator	0	0	0	0	0	0	0	0	0	0	0	0	0	0	0	0	0	0	0	0	0	0	0	0	0	0	0	0	0	0	0	2	0	0	0	0	0	0	0	0	0	0
102134	Bacteria	Firmicutes	Clostridia	Clostridiales	Peptococcaceae	Desulfallas	Desulfallas gibsoniae	2	0	0	0	0	0	0	0	0	0	0	0	0	0	0	1	0	0	0	0	0	0	0	0	0	0	0	0	1	0	0	0	0	0	0	0	0	1	0	0	0	0
58138	Bacteria	Firmicutes	Clostridia	Clostridiales	Peptococcaceae	Desulfofarcimen	Desulfofarcimen acetoxidans	0	0	0	0	0	0	0	0	0	0	0	0	0	0	0	0	0	0	7	5	0	0	0	0	1	1	0	0	0	0	0	0	1	3	0	0	1	0	1	0	0	0
29322	Bacteria	Firmicutes	Clostridia	Clostridiales	Eubacteriaceae	Eubacterium	[Eubacterium] cellulosolvens	4	2	0	0	0	0	0	1	0	0	1	0	0	1	1	1	0	0	0	0	2	0	2	0	0	1	6	0	1	0	0	0	0	0	0	0	1	0	0	0	0	0
39485	Bacteria	Firmicutes	Clostridia	Clostridiales	Eubacteriaceae	Eubacterium	[Eubacterium] eligens	0	0	0	0	0	0	0	0	0	0	0	0	0	0	0	0	0	0	0	0	2	0	0	0	1	0	0	0	0	0	0	0	0	0	0	0	0	1	0	0	0	0
33952	Bacteria	Firmicutes	Clostridia	Clostridiales	Eubacteriaceae	Acetobacterium	Acetobacterium woodii	0	0	0	0	0	0	0	0	1	0	0	0	0	0	0	0	0	0	0	0	0	0	0	0	0	1	0	0	0	0	0	0	0	0	0	0	0	0	1	0	0	0
2184575	Bacteria	Firmicutes	Clostridia	Clostridiales	Eubacteriaceae	Acetobacterium	Acetobacterium sp. KB-1	0	0	0	1	0	0	0	0	3	0	0	2	0	0	0	0	0	0	0	0	0	0	0	0	0	1	0	4	0	0	0	0	0	0	2	0	1	0	1	2	0	0
73919	Bacteria	Firmicutes	Clostridia	Clostridiales	Clostridiales Family XVII. Incertae Sedis	Thermaerobacter	Thermaerobacter marianensis	0	0	0	0	0	0	0	0	0	0	0	1	0	0	0	0	0	0	0	0	0	0	0	0	0	0	0	0	0	0	0	0	0	0	0	1	1	0	1	0	0	0
76124	Bacteria	Firmicutes	Clostridia	Clostridiales	Clostridiales Family XIII. Incertae Sedis		[Eubacterium] minutum	0	0	0	0	0	0	1	1	0	0	1	1	0	0	0	0	1	2	0	0	2	0	2	2	0	0	0	0	1	0	2	0	0	2	2	0	1	1	0	0	0	0
143393	Bacteria	Firmicutes	Clostridia	Clostridiales	Clostridiales Family XIII. Incertae Sedis		[Eubacterium] sulci	0	0	0	1	0	0	0	0	0	0	0	0	0	0	0	0	0	0	0	0	0	0	0	0	0	0	0	0	0	0	0	0	0	2	0	1	0	0	1	0	0	0
2507160	Bacteria	Firmicutes	Clostridia	Clostridiales	Clostridiales Family XIII. Incertae Sedis	Aminipila	Aminipila sp. JN-39	0	0	1	0	0	0	0	0	0	0	1	0	0	0	0	0	0	0	0	0	0	0	0	0	0	0	0	0	0	0	0	0	0	0	0	0	0	1	0	0	0	1
178899	Bacteria	Firmicutes	Clostridia	Clostridiales	Clostridiales Family XVI. Incertae Sedis	Carboxydocella	Carboxydocella thermautotrophica	0	0	0	0	0	0	0	0	0	0	0	0	0	0	0	0	0	0	0	0	0	0	2	0	0	0	0	0	1	1	0	0	0	0	3	0	1	0	1	0	0	0
863	Bacteria	Firmicutes	Clostridia	Clostridiales	Syntrophomonadaceae	Syntrophomonas	Syntrophomonas wolfei	0	2	0	0	0	0	0	0	0	0	0	0	0	0	0	1	0	0	0	0	2	0	0	0	0	0	0	0	2	0	0	2	0	0	0	0	0	0	0	2	0	0
351091	Bacteria	Firmicutes	Clostridia	Clostridiales	Oscillospiraceae	Oscillibacter	Oscillibacter valericigenes	0	2	0	3	0	0	1	1	0	0	0	0	0	1	0	1	0	0	0	0	0	1	2	8	0	0	0	0	1	0	0	0	1	3	0	0	0	1	2	2	0	0
2734	Bacteria	Firmicutes	Clostridia	Clostridiales	Symbiobacteriaceae	Symbiobacterium	Symbiobacterium thermophilum	0	0	0	0	0	0	0	0	0	0	0	0	0	0	0	0	0	0	0	0	0	0	0	0	0	0	0	0	0	0	0	0	0	0	0	0	0	0	2	0	0	0
35701	Bacteria	Firmicutes	Clostridia	Clostridiales	Heliobacteriaceae	Heliobacterium	Heliobacterium modesticaldum	0	0	0	0	0	0	0	0	0	0	0	1	0	0	1	0	0	0	0	0	0	0	0	0	0	0	0	0	1	0	0	0	0	0	0	0	0	0	1	0	0	0
2109688	Bacteria	Firmicutes	Clostridia	Clostridiales			Clostridiales bacterium CCNA10	0	0	0	0	1	0	0	0	0	1	0	0	0	1	0	0	0	0	0	0	0	1	0	0	0	0	0	0	0	0	0	0	1	3	0	0	0	0	2	0	0	0
1981510	Bacteria	Firmicutes	Clostridia	Clostridiales		Monoglobus	Monoglobus pectinilyticus	2	0	0	1	0	0	0	1	0	0	0	2	0	1	0	0	0	0	0	0	0	0	0	0	0	0	0	0	2	0	0	0	0	0	0	1	1	0	1	2	0	0
1805714	Bacteria	Firmicutes	Clostridia	Clostridiales	Christensenellaceae	Christensenella	Christensenella massiliensis	0	0	0	0	0	0	0	1	0	0	0	1	0	0	1	0	1	1	0	0	0	0	0	0	0	1	0	0	0	0	2	0	1	0	0	0	1	0	1	0	0	0
2086585	Bacteria	Firmicutes	Clostridia	Clostridiales	Christensenellaceae	Christensenella	Christensenella sp. Marseille-P3954	0	0	0	0	0	0	1	0	0	0	0	0	0	0	0	1	0	0	0	0	0	0	0	0	0	1	3	0	0	1	0	0	1	0	2	1	0	0	0	0	0	0
236753	Bacteria	Firmicutes	Clostridia	Clostridiales	Hungateiclostridiaceae	Fastidiosipila	Fastidiosipila sanguinis	2	0	0	0	0	1	0	0	0	0	1	0	0	0	0	0	0	0	0	1	0	0	0	0	0	0	0	0	2	3	0	0	1	0	0	0	0	1	0	0	0	0
884684	Bacteria	Firmicutes	Clostridia	Clostridiales	Hungateiclostridiaceae	Mageeibacillus	Mageeibacillus indolicus	0	0	1	0	0	0	0	0	3	0	0	0	0	0	0	0	0	0	0	0	0	0	0	0	0	0	0	0	1	0	0	0	0	0	3	1	1	3	0	0	0	1
1510	Bacteria	Firmicutes	Clostridia	Clostridiales	Hungateiclostridiaceae	Thermoclostridium	Thermoclostridium stercorarium	0	0	0	0	0	0	0	0	0	0	1	0	1	0	1	0	0	0	0	0	0	0	0	0	0	0	0	0	0	0	0	0	0	0	2	1	3	0	0	0	0	0
1515	Bacteria	Firmicutes	Clostridia	Clostridiales	Hungateiclostridiaceae	Hungateiclostridium	Hungateiclostridium thermocellum	0	0	0	0	0	0	0	0	0	0	0	0	0	0	0	0	0	0	0	0	0	0	0	0	0	0	0	0	0	1	0	0	1	0	0	0	0	0	0	0	0	0
288965	Bacteria	Firmicutes	Clostridia	Clostridiales	Hungateiclostridiaceae	Hungateiclostridium	Hungateiclostridium clariflavum	0	0	1	0	0	0	0	0	0	0	1	0	0	0	0	0	0	0	0	0	0	0	0	0	0	0	0	0	0	1	0	2	0	0	0	0	0	0	1	0	0	0
1677857	Bacteria	Firmicutes	Clostridia	Clostridiales	Hungateiclostridiaceae	Hungateiclostridium	Hungateiclostridium saccincola	0	0	0	0	0	0	0	1	0	0	0	0	0	0	0	0	0	0	0	0	0	0	0	2	1	0	0	0	0	0	2	0	0	2	0	0	1	0	1	0	0	0
84032	Bacteria	Firmicutes	Clostridia	Clostridiales	Hungateiclostridiaceae	Pseudoclostridium	Pseudoclostridium thermosuccinogenes	0	2	0	0	0	0	0	0	0	0	0	0	0	0	0	0	0	0	0	0	0	0	0	0	0	0	0	0	0	0	2	0	0	0	0	0	0	1	0	0	0	0
2173034	Bacteria	Firmicutes	Clostridia	Clostridiales			Clostridiales bacterium 70B-A	0	0	3	0	0	0	0	0	1	1	0	1	0	1	0	0	0	0	0	0	0	0	0	0	1	0	0	0	0	0	0	0	0	0	3	1	4	3	0	0	0	0
31909	Bacteria	Firmicutes	Clostridia	Halanaerobiales	Halanaerobiaceae	Halothermothrix	Halothermothrix orenii	0	2	3	3	1	1	2	3	3	3	0	2	1	3	0	3	1	5	1	2	2	3	2	13	2	2	6	0	3	1	6	2	9	0	3	1	12	4	6	4	3	2
2382161	Bacteria	Firmicutes	Clostridia	Halanaerobiales	Halanaerobiaceae	Halocella	Halocella sp. SP3-1	0	0	0	0	0	0	0	0	0	1	0	0	1	0	0	1	0	0	0	0	0	0	0	0	0	0	0	0	1	0	0	0	0	0	2	3	1	1	2	0	0	0
656519	Bacteria	Firmicutes	Clostridia	Halanaerobiales	Halanaerobiaceae	Halanaerobium	Halanaerobium hydrogeniformans	0	0	0	0	0	0	0	0	0	0	0	0	0	0	0	0	0	0	0	0	0	0	0	0	0	0	0	0	0	0	2	0	0	0	0	0	0	0	1	0	0	0
28187	Bacteria	Firmicutes	Clostridia	Halanaerobiales	Halobacteroidaceae	Acetohalobium	Acetohalobium arabaticum	0	0	0	0	0	0	0	0	1	1	0	0	0	0	0	0	0	0	0	0	0	0	0	0	0	0	0	0	0	1	0	0	0	0	0	0	0	0	1	0	0	0
42422	Bacteria	Firmicutes	Clostridia	Halanaerobiales	Halobacteroidaceae	Halobacteroides	Halobacteroides halobius	0	0	0	0	0	0	0	0	0	0	0	0	0	0	0	0	0	0	0	0	0	0	0	0	0	0	0	0	1	0	2	0	0	0	0	0	0	1	2	0	0	0
2325	Bacteria	Firmicutes	Clostridia	Thermoanaerobacterales	Thermoanaerobacteraceae	Thermoanaerobacter	Thermoanaerobacter kivui	0	0	1	0	0	0	0	0	0	0	0	1	0	0	1	0	1	0	0	0	0	0	0	0	2	0	0	0	0	0	0	0	0	0	0	0	1	0	1	0	0	0
46354	Bacteria	Firmicutes	Clostridia	Thermoanaerobacterales	Thermoanaerobacteraceae	Thermoanaerobacter	Thermoanaerobacter wiegelii	0	0	0	1	0	0	0	0	0	0	0	1	1	0	0	1	0	2	0	0	0	0	0	0	0	0	3	0	2	0	0	2	0	0	0	0	0	0	0	0	0	0
499229	Bacteria	Firmicutes	Clostridia	Thermoanaerobacterales	Thermoanaerobacteraceae	Tepidanaerobacter	Tepidanaerobacter acetatoxydans	0	2	0	0	0	0	1	1	0	0	0	0	0	0	0	0	0	0	0	0	0	0	0	0	0	0	0	0	0	0	0	0	0	0	0	0	0	0	0	0	0	0
42838	Bacteria	Firmicutes	Clostridia	Thermoanaerobacterales	Thermoanaerobacteraceae	Ammonifex	Ammonifex degensii	0	0	0	1	0	0	0	0	0	0	0	0	0	0	0	0	0	0	0	0	0	1	0	0	0	0	0	0	0	0	0	0	0	0	2	0	1	0	1	0	0	0
1525	Bacteria	Firmicutes	Clostridia	Thermoanaerobacterales	Thermoanaerobacteraceae	Moorella	Moorella thermoacetica	0	0	0	0	0	0	0	0	0	0	0	1	0	0	0	0	0	0	0	0	0	0	0	2	0	0	0	0	1	0	0	0	0	0	0	0	0	0	1	0	0	0
129958	Bacteria	Firmicutes	Clostridia	Thermoanaerobacterales	Thermoanaerobacteraceae	Carboxydothermus	Carboxydothermus hydrogenoformans	0	0	0	1	0	0	1	0	0	0	0	0	0	0	0	0	0	0	0	0	0	0	0	0	0	0	0	0	1	0	0	0	0	0	0	0	0	0	0	0	0	0
85874	Bacteria	Firmicutes	Clostridia	Thermoanaerobacterales	Thermoanaerobacteraceae	Thermacetogenium	Thermacetogenium phaeum	0	0	0	0	0	0	0	0	0	0	1	0	0	0	0	0	0	0	0	0	0	0	0	0	0	0	0	0	2	0	0	2	0	0	0	1	1	0	1	0	0	0
161154	Bacteria	Firmicutes	Clostridia	Thermoanaerobacterales	Thermoanaerobacteraceae	Thermanaeromonas	Thermanaeromonas toyohensis	0	0	0	0	0	0	0	0	0	0	0	0	0	0	0	0	0	0	0	0	0	0	0	0	0	0	0	0	0	0	2	0	0	0	0	0	0	0	1	0	0	0
911092	Bacteria	Firmicutes	Clostridia	Thermoanaerobacterales	Thermoanaerobacteraceae	Caldanaerobacter	Caldanaerobacter subterraneus	0	0	0	0	0	0	0	0	0	0	0	0	0	0	0	0	0	0	0	1	0	0	0	0	0	0	0	0	0	1	2	0	1	2	0	0	0	0	0	0	0	0
184064	Bacteria	Firmicutes	Clostridia	Thermoanaerobacterales	Thermodesulfobiaceae	Thermodesulfobium	Thermodesulfobium narugense	0	0	0	0	0	0	0	0	0	1	0	1	0	0	1	0	1	0	0	0	0	0	2	0	1	0	0	0	1	0	2	0	0	0	2	0	1	0	0	0	0	0
1517	Bacteria	Firmicutes	Clostridia	Thermoanaerobacterales	Thermoanaerobacterales Family III. Incertae Sedis	Thermoanaerobacterium	Thermoanaerobacterium thermosaccharolyticum	2	0	0	0	0	0	0	0	0	0	0	1	0	0	1	0	1	1	0	0	0	0	0	2	1	2	0	0	1	0	0	2	0	0	0	0	0	0	2	2	0	0
291990	Bacteria	Firmicutes	Clostridia	Thermoanaerobacterales	Thermoanaerobacterales Family III. Incertae Sedis	Thermosediminibacter	Thermosediminibacter oceani	0	0	0	0	0	0	0	0	0	0	1	0	0	0	0	0	0	0	0	0	0	0	0	0	0	0	0	0	0	0	0	0	0	0	0	0	1	0	0	0	0	0
252966	Bacteria	Firmicutes	Clostridia	Thermoanaerobacterales	Thermoanaerobacterales Family IV. Incertae Sedis	Mahella	Mahella australiensis	0	0	0	0	0	0	1	0	0	0	0	0	0	0	0	1	0	0	0	0	0	0	0	0	1	0	0	4	0	0	0	0	0	0	0	0	0	0	0	0	0	0
375929	Bacteria	Firmicutes	Clostridia	Natranaerobiales	Natranaerobiaceae	Natranaerobius	Natranaerobius thermophilus	0	2	0	0	0	0	0	1	0	0	0	0	0	0	0	0	0	0	0	0	0	0	0	2	0	0	0	0	1	0	0	0	0	0	0	1	0	0	1	0	0	0
54005	Bacteria	Firmicutes	Tissierellia	Tissierellales	Peptoniphilaceae	Peptoniphilus	Peptoniphilus harei	0	4	3	6	2	0	4	0	5	0	3	5	1	1	1	0	1	1	8	5	0	1	0	2	1	2	0	0	2	0	5	0	0	0	0	1	1	4	2	0	0	2
54006	Bacteria	Firmicutes	Tissierellia	Tissierellales	Peptoniphilaceae	Peptoniphilus	Peptoniphilus ivorii	0	0	1	0	0	0	0	1	0	0	1	0	0	0	1	1	0	0	1	1	0	0	0	2	0	0	0	0	0	0	0	0	0	0	0	0	0	1	2	0	0	0
1912856	Bacteria	Firmicutes	Tissierellia	Tissierellales	Peptoniphilaceae	Peptoniphilus	Peptoniphilus sp. ING2-D1G	2	0	0	0	0	0	0	0	0	0	0	0	0	1	0	0	0	0	0	0	0	0	0	0	0	0	0	0	0	0	0	0	0	0	0	0	0	0	0	0	0	0
33034	Bacteria	Firmicutes	Tissierellia	Tissierellales	Peptoniphilaceae	Anaerococcus	Anaerococcus prevotii	4	4	1	0	0	0	1	2	3	1	4	8	0	0	0	0	0	0	4	5	0	0	7	4	1	0	6	4	0	0	3	2	8	2	2	1	1	3	1	2	3	2
1870984	Bacteria	Firmicutes	Tissierellia	Tissierellales	Peptoniphilaceae	Anaerococcus	Anaerococcus mediterraneensis	2	2	0	3	0	0	0	1	0	1	0	1	0	0	0	0	1	0	2	2	0	0	2	0	0	0	0	0	0	0	2	2	3	5	0	0	0	1	1	0	0	1
1260	Bacteria	Firmicutes	Tissierellia	Tissierellales	Peptoniphilaceae	Finegoldia	Finegoldia magna	0	0	4	4	1	0	0	2	4	5	11	6	1	0	0	1	0	4	10	13	4	0	0	2	2	3	6	4	1	0	5	4	0	0	0	0	6	4	3	8	0	3
33033	Bacteria	Firmicutes	Tissierellia	Tissierellales	Peptoniphilaceae	Parvimonas	Parvimonas micra	2	0	4	1	0	1	0	0	1	0	3	1	0	1	0	0	1	1	0	1	2	0	0	0	1	1	9	0	0	0	0	0	3	0	0	0	4	7	3	0	0	1
1852373	Bacteria	Firmicutes	Tissierellia	Tissierellales	Peptoniphilaceae	Murdochiella	Murdochiella vaginalis	2	0	0	0	0	0	0	0	0	0	0	0	0	0	0	0	0	0	0	0	0	0	0	0	0	0	0	0	0	0	0	0	0	0	0	0	0	1	1	0	0	0
2507161	Bacteria	Firmicutes	Tissierellia	Tissierellales		Sporanaerobacter	Sporanaerobacter sp. NJN-17	0	0	0	0	0	0	0	1	0	0	1	1	0	0	0	0	0	0	0	0	0	1	0	0	1	1	0	0	0	0	0	0	1	2	0	0	0	0	0	0	0	0
1556	Bacteria	Firmicutes	Tissierellia	Tissierellales	Gottschalkiaceae	Gottschalkia	Gottschalkia acidurici	0	0	0	0	0	0	0	0	1	0	3	0	0	0	0	0	1	0	0	1	0	0	0	2	1	1	0	0	2	1	2	0	3	0	0	1	0	0	0	0	0	0
45497	Bacteria	Firmicutes	Tissierellia	Tissierellales	Tissierellaceae		[Clostridium] ultunense	0	2	1	4	0	0	0	0	0	1	0	0	1	0	0	0	0	0	0	0	0	0	0	0	0	0	0	0	0	0	0	0	1	0	0	0	0	3	1	0	3	0
1582259	Bacteria	Firmicutes	Tissierellia	Tissierellales	Tissierellaceae	Soehngenia	Soehngenia sp. W6	4	0	0	1	0	0	0	0	0	1	0	0	0	0	0	0	0	0	0	0	0	0	0	0	0	1	0	0	0	0	0	0	0	0	0	6	0	0	1	0	0	0
1852374	Bacteria	Firmicutes	Tissierellia			Ezakiella	Ezakiella massiliensis	0	0	0	0	0	0	1	0	0	0	0	2	0	0	0	0	0	0	0	0	0	1	0	0	0	0	0	0	0	0	2	0	0	0	0	6	0	0	0	0	0	0
907	Bacteria	Firmicutes	Negativicutes	Veillonellales	Veillonellaceae	Megasphaera	Megasphaera elsdenii	0	0	1	1	0	0	0	0	0	1	1	1	0	0	0	0	0	0	0	0	0	0	0	0	0	1	0	4	1	0	0	2	0	0	0	0	0	0	1	0	0	0
1675036	Bacteria	Firmicutes	Negativicutes	Veillonellales	Veillonellaceae	Megasphaera	Megasphaera hexanoica	0	0	0	0	0	0	0	0	0	0	0	0	0	0	0	0	0	0	0	0	2	0	0	0	0	0	0	0	0	0	0	0	0	0	0	0	0	0	1	0	0	0
2144175	Bacteria	Firmicutes	Negativicutes	Veillonellales	Veillonellaceae	Megasphaera	Megasphaera stantonii	0	0	0	0	0	0	0	0	1	1	0	0	0	1	0	0	0	0	0	0	2	1	0	0	0	1	0	0	0	0	0	0	0	0	0	0	0	0	0	0	0	0
248315	Bacteria	Firmicutes	Negativicutes	Veillonellales	Veillonellaceae	Veillonella	Veillonella rodentium	0	2	0	0	0	0	0	0	1	3	0	2	0	0	0	0	0	0	0	0	0	0	2	0	0	0	0	0	0	0	0	2	1	0	0	1	1	0	0	0	0	1
29466	Bacteria	Firmicutes	Negativicutes	Veillonellales	Veillonellaceae	Veillonella	Veillonella parvula	4	0	0	0	0	0	0	0	1	4	7	5	0	0	0	0	0	2	0	0	0	0	2	0	2	1	9	0	0	0	0	0	0	2	0	0	1	1	1	0	3	1
39778	Bacteria	Firmicutes	Negativicutes	Veillonellales	Veillonellaceae	Veillonella	Veillonella dispar	4	4	0	1	0	0	0	0	12	9	4	5	1	0	1	0	0	0	0	0	2	0	0	0	0	1	0	8	0	0	0	0	0	0	2	0	0	0	0	0	0	0
2161821	Bacteria	Firmicutes	Negativicutes	Veillonellales	Veillonellaceae	Dialister	Dialister sp. Marseille-P5638	0	0	0	0	0	0	0	0	0	0	0	0	0	0	0	0	0	0	0	0	0	0	2	0	0	0	0	0	0	0	0	0	0	0	0	0	0	1	0	0	0	0
1702287	Bacteria	Firmicutes	Negativicutes	Veillonellales	Veillonellaceae	Negativicoccus	Negativicoccus massiliensis	0	0	1	0	0	0	0	1	0	0	0	2	0	1	1	1	0	0	0	0	0	0	5	4	0	1	0	0	2	0	2	2	0	0	0	0	0	1	0	0	0	0
971	Bacteria	Firmicutes	Negativicutes	Selenomonadales	Selenomonadaceae	Selenomonas	Selenomonas ruminantium	0	0	0	0	1	0	1	0	0	0	0	0	1	0	0	0	0	0	0	0	0	0	0	0	0	0	0	0	0	0	0	0	0	0	0	1	0	0	0	0	0	0
69823	Bacteria	Firmicutes	Negativicutes	Selenomonadales	Selenomonadaceae	Selenomonas	Selenomonas sputigena	6	9	0	0	0	0	0	0	0	0	0	0	0	0	0	0	0	0	0	0	0	0	0	0	1	1	0	0	0	0	0	0	1	0	0	0	0	0	1	0	0	0
712528	Bacteria	Firmicutes	Negativicutes	Selenomonadales	Selenomonadaceae	Selenomonas	Selenomonas sp. oral taxon 126	0	0	0	1	0	0	0	0	0	0	0	1	1	0	0	0	0	0	0	0	0	0	0	0	0	0	0	0	0	0	0	0	0	0	0	0	0	0	2	0	0	0
158847	Bacteria	Firmicutes	Negativicutes	Selenomonadales	Selenomonadaceae	Megamonas	Megamonas hypermegale	0	0	0	0	0	0	0	0	0	0	1	0	1	0	0	1	0	0	0	0	0	1	0	0	0	0	3	4	1	3	0	2	0	0	2	0	0	0	2	2	3	0
2377	Bacteria	Firmicutes	Negativicutes	Selenomonadales	Sporomusaceae	Sporomusa	Sporomusa termitida	0	0	1	0	0	0	0	0	0	1	1	0	0	0	0	0	0	0	0	0	0	0	0	0	0	0	0	0	2	0	0	0	0	0	0	0	0	1	1	2	0	0
365349	Bacteria	Firmicutes	Negativicutes	Selenomonadales	Sporomusaceae	Pelosinus	Pelosinus fermentans	0	2	0	0	0	0	1	1	0	0	1	0	1	0	1	1	3	0	0	0	0	1	2	2	2	2	6	4	0	0	3	2	3	2	0	0	0	3	2	0	0	0
484770	Bacteria	Firmicutes	Negativicutes	Selenomonadales	Sporomusaceae	Pelosinus	Pelosinus sp. UFO1	0	0	0	0	0	0	2	1	0	0	1	0	0	0	0	0	0	0	0	0	0	0	0	0	0	0	0	0	0	0	0	0	0	0	2	0	0	1	0	2	0	0
1930071	Bacteria	Firmicutes	Negativicutes	Selenomonadales	Sporomusaceae	Methylomusa	Methylomusa anaerophila	0	0	0	0	0	0	0	1	0	0	0	0	0	0	0	0	0	0	1	0	0	0	0	0	0	0	0	0	0	0	0	0	0	0	0	0	0	0	0	0	0	0
1514105	Bacteria	Firmicutes	Erysipelotrichia	Erysipelotrichales	Erysipelotrichaceae	Erysipelothrix	Erysipelothrix larvae	0	0	0	0	0	0	0	0	0	0	0	0	0	0	0	0	0	0	0	0	0	0	0	0	0	0	0	0	1	0	0	0	0	0	2	1	0	0	1	0	0	0
1648	Bacteria	Firmicutes	Erysipelotrichia	Erysipelotrichales	Erysipelotrichaceae	Erysipelothrix	Erysipelothrix rhusiopathiae	0	0	1	0	0	0	0	0	0	1	0	0	0	0	0	0	0	0	0	0	0	1	0	0	1	0	0	0	0	0	0	0	0	0	0	0	0	0	1	0	0	0
1712675	Bacteria	Firmicutes	Erysipelotrichia	Erysipelotrichales	Erysipelotrichaceae	Turicibacter	Turicibacter sp. H121	2	0	0	0	0	1	0	0	0	0	0	0	1	0	1	0	0	0	0	0	0	0	0	0	0	0	3	4	0	1	0	2	0	2	5	0	4	0	1	0	0	0
2487118	Bacteria	Firmicutes	Erysipelotrichia	Erysipelotrichales	Erysipelotrichaceae		Erysipelotrichaceae bacterium SG0102	0	0	0	0	0	0	1	0	0	0	0	0	1	0	0	0	1	0	0	0	0	0	0	0	0	0	0	0	0	0	0	0	0	0	2	0	0	0	0	0	0	0
39483	Bacteria	Firmicutes	Erysipelotrichia	Erysipelotrichales	Erysipelotrichaceae	Faecalitalea	Faecalitalea cylindroides	0	0	0	1	0	0	0	0	0	0	0	0	0	0	0	0	0	0	0	0	0	0	0	0	0	0	0	0	0	0	0	0	1	2	0	0	0	0	0	0	0	0
1702221	Bacteria	Firmicutes	Erysipelotrichia	Erysipelotrichales	Erysipelotrichaceae	Faecalibaculum	Faecalibaculum rodentium	0	0	0	0	0	0	0	0	0	0	0	0	0	0	1	1	0	0	0	0	0	1	0	0	0	0	0	0	0	0	0	0	0	0	0	0	0	0	0	0	0	0
1555112	Bacteria	Firmicutes	Limnochordia	Limnochordales	Limnochordaceae	Limnochorda	Limnochorda pilosa	0	0	0	0	0	0	1	0	1	0	0	0	0	0	0	0	0	0	0	0	0	0	0	0	0	0	3	0	1	0	2	2	0	0	3	0	0	1	1	0	0	0
1916	Bacteria	Actinobacteria	Actinobacteria	Streptomycetales	Streptomycetaceae	Streptomyces	Streptomyces lividans	384	81	438	171	147	114	42	259	487	458	72	266	140	54	279	335	345	337	399	380	109	466	1981	1956	717	629	909	220	158	15	2207	1858	746	571	281	285	708	668	603	74	459	192
2305221	Bacteria	Actinobacteria	Actinobacteria	Streptomycetales	Streptomycetaceae	Streptomyces	Streptomyces sp. KPB2	2	2	0	0	0	0	0	0	1	1	1	0	1	1	0	1	1	0	0	1	2	6	0	0	1	0	0	0	1	1	0	5	3	2	5	0	3	1	5	0	0	1
1522758	Bacteria	Actinobacteria	Actinobacteria	Streptomycetales	Streptomycetaceae	Streptomyces	Streptomyces sp. ADI95-16	2	2	0	0	0	0	1	1	5	7	3	1	1	1	0	0	2	4	0	3	0	1	2	0	0	0	0	0	5	1	2	4	5	3	3	0	6	10	15	2	3	0
2184053	Bacteria	Actinobacteria	Actinobacteria	Streptomycetales	Streptomycetaceae	Streptomyces	Streptomyces sp. ZFG47	2	0	0	1	0	0	0	1	1	0	0	0	1	1	0	0	0	0	0	0	2	0	0	0	0	0	0	0	0	1	0	0	0	0	0	0	0	0	1	0	0	0
1961713	Bacteria	Actinobacteria	Actinobacteria	Streptomycetales	Streptomycetaceae	Streptomyces	Streptomyces sp. MOE7	0	4	0	0	0	0	0	1	1	1	0	0	0	0	0	1	3	0	1	1	0	0	5	2	0	0	3	0	0	0	0	0	1	0	0	0	0	0	2	2	0	0
1751294	Bacteria	Actinobacteria	Actinobacteria	Streptomycetales	Streptomycetaceae	Streptomyces	Streptomyces sp. 4F	0	0	0	0	0	0	0	0	0	0	0	0	0	0	1	0	0	1	0	0	0	1	0	0	0	1	0	0	3	1	0	0	0	3	0	1	0	0	2	0	0	0
2496836	Bacteria	Actinobacteria	Actinobacteria	Streptomycetales	Streptomycetaceae	Streptomyces	Streptomyces sp. MK45	0	0	0	0	0	0	0	0	1	0	1	0	1	1	0	1	0	0	0	0	0	0	0	0	0	0	0	0	0	0	2	0	0	0	0	0	1	1	0	0	0	0
2153485	Bacteria	Actinobacteria	Actinobacteria	Streptomycetales	Streptomycetaceae	Streptomyces	Streptomyces sp. endophyte_N2	0	0	0	1	0	0	0	0	0	1	0	0	1	0	0	1	0	1	0	1	0	0	2	0	0	3	0	0	0	0	0	0	0	0	3	0	1	4	5	2	0	0
1972846	Bacteria	Actinobacteria	Actinobacteria	Streptomycetales	Streptomycetaceae	Streptomyces	Streptomyces sp. Sge12	0	0	0	0	0	0	0	0	0	1	1	0	1	1	1	2	0	0	1	1	0	0	5	2	0	0	0	0	0	0	0	0	3	0	2	1	0	1	2	0	0	0
1964449	Bacteria	Actinobacteria	Actinobacteria	Streptomycetales	Streptomycetaceae	Streptomyces	Streptomyces sp. 3211	0	0	3	1	0	0	0	1	0	0	0	1	1	1	1	2	0	1	1	0	0	0	0	2	1	0	3	0	1	1	2	2	3	0	2	1	0	4	2	2	0	0
2211357	Bacteria	Actinobacteria	Actinobacteria	Streptomycetales	Streptomycetaceae	Streptomyces	Streptomyces sp. ETH9427	4	0	0	0	0	0	0	0	0	0	0	0	0	0	0	0	1	0	1	0	0	1	0	0	0	0	0	0	1	0	2	2	0	0	2	0	0	1	1	0	0	0
1841249	Bacteria	Actinobacteria	Actinobacteria	Streptomycetales	Streptomycetaceae	Streptomyces	Streptomyces sp. RTd22	0	0	0	0	0	0	0	0	0	0	0	0	0	0	0	0	0	0	0	0	0	0	0	0	1	1	0	0	1	0	0	0	0	0	0	3	1	0	1	0	0	0
1812480	Bacteria	Actinobacteria	Actinobacteria	Streptomycetales	Streptomycetaceae	Streptomyces	Streptomyces sp. fd1-xmd	0	0	0	0	0	0	2	0	0	1	0	0	0	0	0	1	1	1	0	0	0	0	0	0	0	0	3	0	2	0	0	2	0	0	0	1	0	0	1	0	0	0
1736046	Bacteria	Actinobacteria	Actinobacteria	Streptomycetales	Streptomycetaceae	Streptomyces	Streptomyces sp. SM18	0	2	0	0	0	0	1	0	0	0	0	0	0	0	0	1	0	0	0	0	0	1	0	2	1	0	0	0	0	0	0	0	0	0	2	1	0	0	2	0	0	0
1109743	Bacteria	Actinobacteria	Actinobacteria	Streptomycetales	Streptomycetaceae	Streptomyces	Streptomyces sp. SCSIO 03032	0	0	1	0	0	0	0	0	0	0	0	0	0	1	0	0	0	0	0	1	0	0	0	0	0	1	0	0	0	0	0	0	0	0	2	0	0	0	2	2	0	0
646637	Bacteria	Actinobacteria	Actinobacteria	Streptomycetales	Streptomycetaceae	Streptomyces	Streptomyces sp. M2	0	0	0	0	0	0	0	0	0	0	0	0	0	0	1	0	0	0	0	0	0	0	0	2	0	0	3	0	1	0	0	2	0	0	0	0	1	0	2	0	0	0
2282738	Bacteria	Actinobacteria	Actinobacteria	Streptomycetales	Streptomycetaceae	Streptomyces	Streptomyces sp. GSSD-12	2	0	1	0	0	0	1	0	1	0	0	0	0	0	1	1	0	1	0	1	2	0	2	2	0	0	0	0	1	0	2	2	0	0	2	0	1	0	2	0	0	0
2135430	Bacteria	Actinobacteria	Actinobacteria	Streptomycetales	Streptomycetaceae	Streptomyces	Streptomyces sp. P3	0	0	0	0	0	0	0	1	1	0	0	0	0	0	0	0	0	2	0	0	0	0	0	0	0	0	0	0	1	0	0	0	1	0	0	1	1	0	2	0	3	0
2136401	Bacteria	Actinobacteria	Actinobacteria	Streptomycetales	Streptomycetaceae	Streptomyces	Streptomyces sp. YIM 121038	0	0	0	0	0	0	0	0	0	3	0	0	0	0	0	1	0	1	0	0	0	0	0	0	0	0	0	0	0	0	0	0	0	0	0	0	0	0	2	0	0	0
2059884	Bacteria	Actinobacteria	Actinobacteria	Streptomycetales	Streptomycetaceae	Streptomyces	Streptomyces sp. CMB-StM0423	0	0	0	0	0	0	0	0	0	0	0	1	1	0	0	0	0	0	1	0	0	0	0	0	0	0	0	0	0	0	0	0	1	0	0	0	0	0	2	0	0	0
2202000	Bacteria	Actinobacteria	Actinobacteria	Streptomycetales	Streptomycetaceae	Streptomyces	Streptomyces sp. NEAU-S7GS2	0	0	0	0	0	0	0	0	0	0	0	0	0	0	0	0	1	0	0	0	0	0	0	0	0	1	0	0	0	0	0	0	0	0	0	0	0	0	2	0	0	0
2203204	Bacteria	Actinobacteria	Actinobacteria	Streptomycetales	Streptomycetaceae	Streptomyces	Streptomyces sp. WAC 01438	0	0	0	1	0	0	0	0	0	0	0	1	0	0	0	0	0	0	0	0	0	0	0	0	0	1	0	0	0	0	0	0	0	2	2	0	0	0	2	0	0	0
2203205	Bacteria	Actinobacteria	Actinobacteria	Streptomycetales	Streptomycetaceae	Streptomyces	Streptomyces sp. WAC 01529	0	0	1	1	0	0	0	1	1	0	0	1	0	0	1	0	1	0	0	0	0	0	2	4	1	0	3	4	1	3	0	0	0	0	2	0	0	0	5	2	0	1
2203210	Bacteria	Actinobacteria	Actinobacteria	Streptomycetales	Streptomycetaceae	Streptomyces	Streptomyces sp. WAC 06738	2	0	0	0	0	0	0	0	0	0	0	0	0	0	0	0	0	0	0	0	0	0	0	0	0	1	0	0	0	0	0	2	0	0	0	0	0	0	1	2	3	0
2305220	Bacteria	Actinobacteria	Actinobacteria	Streptomycetales	Streptomycetaceae	Streptomyces	Streptomyces sp. W1SF4	0	0	0	0	0	0	0	0	0	1	0	0	0	0	0	0	1	1	1	0	2	0	0	0	0	2	0	0	0	0	0	0	0	0	0	0	0	1	3	0	0	0
1725411	Bacteria	Actinobacteria	Actinobacteria	Streptomycetales	Streptomycetaceae	Streptomyces	Streptomyces sp. CdTB01	4	0	0	0	0	0	1	0	0	0	0	0	0	0	1	0	0	0	0	0	0	1	0	0	1	1	3	0	0	0	0	0	0	0	0	0	0	1	2	0	0	0
234612	Bacteria	Actinobacteria	Actinobacteria	Streptomycetales	Streptomycetaceae	Streptomyces	Streptomyces sp. TN58	0	0	0	0	0	0	1	0	0	1	0	0	0	0	0	0	0	0	0	0	0	1	2	0	0	0	0	0	0	0	0	0	0	0	0	0	0	0	3	0	0	0
444103	Bacteria	Actinobacteria	Actinobacteria	Streptomycetales	Streptomycetaceae	Streptomyces	Streptomyces sp. CNQ-509	0	0	0	0	0	0	0	0	0	1	0	0	0	1	0	0	0	1	0	0	0	3	0	0	0	0	0	0	0	0	2	0	0	0	0	3	0	0	6	2	0	0
465541	Bacteria	Actinobacteria	Actinobacteria	Streptomycetales	Streptomycetaceae	Streptomyces	Streptomyces sp. Mg1	0	0	0	0	0	0	0	0	1	0	1	1	0	1	0	0	0	0	0	0	2	0	0	0	0	0	0	4	0	0	0	0	0	0	0	0	0	0	0	0	0	0
862751	Bacteria	Actinobacteria	Actinobacteria	Streptomycetales	Streptomycetaceae	Streptomyces	Streptomyces sp. SirexAA-E	0	0	0	1	0	0	0	0	0	0	0	0	0	0	0	1	0	0	0	0	2	0	0	0	0	0	0	0	0	0	0	0	0	0	0	0	0	0	1	2	0	0
1262452	Bacteria	Actinobacteria	Actinobacteria	Streptomycetales	Streptomycetaceae	Streptomyces	Streptomyces sp. 769	0	0	0	1	0	0	0	0	0	1	0	0	0	0	0	0	1	0	0	0	0	0	2	4	0	1	0	0	0	0	0	0	1	0	0	1	1	1	1	2	0	0
1442032	Bacteria	Actinobacteria	Actinobacteria	Streptomycetales	Streptomycetaceae	Streptomyces	Streptomyces sp. Z022	0	0	1	0	0	0	0	0	0	0	0	0	0	0	1	1	0	0	0	0	0	0	0	0	0	0	0	0	0	0	0	0	0	0	0	1	1	1	2	0	0	0
1495638	Bacteria	Actinobacteria	Actinobacteria	Streptomycetales	Streptomycetaceae	Streptomyces	Streptomyces sp. M56	0	0	0	0	0	0	0	0	0	0	0	0	0	0	0	0	0	0	0	0	0	0	0	0	0	1	0	0	0	0	0	0	0	0	0	0	1	0	0	0	0	0
1561022	Bacteria	Actinobacteria	Actinobacteria	Streptomycetales	Streptomycetaceae	Streptomyces	Streptomyces sp. CCM_MD2014	0	0	0	0	0	0	0	1	0	0	0	0	0	0	0	1	0	0	0	0	0	0	0	0	0	0	0	4	0	0	0	0	0	0	0	0	0	0	0	0	0	0
1661694	Bacteria	Actinobacteria	Actinobacteria	Streptomycetales	Streptomycetaceae	Streptomyces	Streptomyces sp. Tue 6075	0	0	0	0	0	0	0	0	0	0	0	0	0	0	0	0	0	0	0	0	0	0	0	0	0	0	0	0	0	0	0	0	1	0	0	0	0	0	0	0	0	0
1837283	Bacteria	Actinobacteria	Actinobacteria	Streptomycetales	Streptomycetaceae	Streptomyces	Streptomyces sp. S8	0	0	0	1	0	1	0	0	0	0	1	0	0	0	0	0	1	1	0	0	0	0	0	0	0	0	0	4	1	0	0	0	1	0	2	0	0	1	0	0	0	1
1849967	Bacteria	Actinobacteria	Actinobacteria	Streptomycetales	Streptomycetaceae	Streptomyces	Streptomyces sp. SAT1	0	0	0	0	0	0	0	0	0	0	0	0	0	1	0	0	0	0	1	0	2	0	2	0	0	1	0	0	1	0	0	0	0	0	0	0	0	0	2	2	0	0
1855352	Bacteria	Actinobacteria	Actinobacteria	Streptomycetales	Streptomycetaceae	Streptomyces	Streptomyces sp. TLI_053	0	0	0	0	0	0	0	0	0	3	0	0	0	1	1	1	0	1	0	0	0	0	2	0	0	0	0	4	0	1	2	0	0	0	0	1	1	1	0	2	0	0
1882757	Bacteria	Actinobacteria	Actinobacteria	Streptomycetales	Streptomycetaceae	Streptomyces	Streptomyces sp. 3214.6	0	0	0	0	0	0	0	0	0	0	1	0	0	0	1	0	0	0	1	1	0	1	0	4	1	1	0	0	0	0	0	0	1	2	0	1	1	0	2	0	0	0
1938841	Bacteria	Actinobacteria	Actinobacteria	Streptomycetales	Streptomycetaceae	Streptomyces	Streptomyces sp. 2323.1	0	0	0	0	0	0	0	0	0	0	0	1	0	0	0	0	0	0	0	1	2	0	0	2	0	0	0	0	0	0	0	2	0	0	0	0	0	1	0	0	0	0
2005885	Bacteria	Actinobacteria	Actinobacteria	Streptomycetales	Streptomycetaceae	Streptomyces	Streptomyces sp. S063	0	0	0	0	0	0	1	0	0	1	0	0	0	0	0	0	0	0	0	0	0	1	0	0	0	0	0	0	0	0	0	0	0	0	0	0	0	3	2	0	0	0
2072505	Bacteria	Actinobacteria	Actinobacteria	Streptomycetales	Streptomycetaceae	Streptomyces	Streptomyces sp. Go-475	2	0	0	0	0	0	0	0	0	0	1	0	0	0	0	0	0	0	0	0	0	1	0	2	0	0	0	0	1	1	0	0	0	2	0	0	0	0	0	2	0	0
2083284	Bacteria	Actinobacteria	Actinobacteria	Streptomycetales	Streptomycetaceae	Streptomyces	Streptomyces sp. CB09001	4	0	0	0	0	1	1	0	1	3	1	0	0	0	1	2	1	1	0	0	2	3	0	2	0	3	9	0	1	1	0	4	0	3	0	0	1	3	5	4	3	0
2094021	Bacteria	Actinobacteria	Actinobacteria	Streptomycetales	Streptomycetaceae	Streptomyces	Streptomyces sp. WAC00288	0	0	1	0	0	1	0	1	0	1	0	0	1	0	0	0	0	2	0	0	0	3	0	2	0	0	0	0	0	1	0	0	0	0	2	0	0	0	5	0	0	0
408015	Bacteria	Actinobacteria	Actinobacteria	Streptomycetales	Streptomycetaceae	Streptomyces	Streptomyces xiamenensis	0	0	1	0	0	0	0	1	1	0	0	0	0	0	0	1	1	1	0	0	0	0	2	0	0	0	3	0	2	1	0	2	0	0	2	0	0	0	2	0	3	0
68246	Bacteria	Actinobacteria	Actinobacteria	Streptomycetales	Streptomycetaceae	Streptomyces	Streptomyces olivoreticuli	2	0	0	3	0	2	0	0	3	5	0	0	1	1	0	0	1	2	5	2	0	0	7	11	1	3	0	0	1	0	0	0	1	3	0	0	0	1	4	0	0	2
68202	Bacteria	Actinobacteria	Actinobacteria	Streptomycetales	Streptomycetaceae	Streptomyces	Streptomyces fulvissimus	2	0	0	1	0	0	0	1	0	0	0	2	1	1	0	1	2	0	1	0	0	1	0	2	1	0	0	0	0	1	0	0	0	2	0	0	1	3	2	0	0	0
68249	Bacteria	Actinobacteria	Actinobacteria	Streptomycetales	Streptomycetaceae	Streptomyces	Streptomyces pactum	0	2	3	0	0	0	0	1	0	1	0	0	1	0	0	2	0	1	3	4	0	0	2	11	2	3	0	0	0	3	0	0	1	3	0	0	0	0	4	4	0	1
54571	Bacteria	Actinobacteria	Actinobacteria	Streptomycetales	Streptomycetaceae	Streptomyces	Streptomyces venezuelae	4	7	3	0	1	1	2	0	3	1	1	2	3	0	0	1	3	2	0	2	0	0	0	6	2	2	0	4	2	1	0	2	1	2	2	3	3	4	7	2	6	2
1355015	Bacteria	Actinobacteria	Actinobacteria	Streptomycetales	Streptomycetaceae	Streptomyces	Streptomyces pluripotens	0	0	0	0	0	0	0	1	0	1	0	0	0	1	0	0	0	0	0	0	0	1	0	0	0	0	0	4	0	0	0	0	0	0	0	0	0	0	0	0	0	0
1908	Bacteria	Actinobacteria	Actinobacteria	Streptomycetales	Streptomycetaceae	Streptomyces	Streptomyces globisporus	2	0	0	0	0	0	0	1	1	0	0	1	0	0	0	0	1	0	0	0	0	0	0	0	0	0	0	0	1	0	0	0	0	0	0	1	1	1	5	0	0	0
1911	Bacteria	Actinobacteria	Actinobacteria	Streptomycetales	Streptomycetaceae	Streptomyces	Streptomyces griseus	0	0	3	1	0	2	2	3	3	0	3	2	0	1	0	2	0	0	2	0	4	1	5	2	1	3	3	4	0	1	3	4	1	2	2	1	4	4	7	0	0	1
1892	Bacteria	Actinobacteria	Actinobacteria	Streptomycetales	Streptomycetaceae	Streptomyces	Streptomyces anulatus	0	4	0	0	0	0	0	0	0	0	1	1	0	1	0	0	0	0	0	0	0	0	0	0	0	1	0	0	0	0	0	0	0	2	0	0	0	0	1	0	0	0
1914	Bacteria	Actinobacteria	Actinobacteria	Streptomycetales	Streptomycetaceae	Streptomyces	Streptomyces lavendulae	2	0	0	0	0	0	0	0	1	0	0	1	0	0	0	0	0	1	0	0	0	0	0	2	0	0	0	0	1	0	2	0	0	0	0	0	0	1	2	2	0	0
1926	Bacteria	Actinobacteria	Actinobacteria	Streptomycetales	Streptomycetaceae	Streptomyces	Streptomyces reticuli	2	0	0	1	0	0	1	1	0	1	0	0	1	0	1	0	0	1	1	0	2	0	2	0	1	0	6	4	0	0	0	2	0	2	2	0	3	0	3	2	3	2
47763	Bacteria	Actinobacteria	Actinobacteria	Streptomycetales	Streptomycetaceae	Streptomyces	Streptomyces lydicus	0	0	0	0	1	0	0	1	1	1	0	1	0	0	0	0	0	1	0	1	0	0	0	2	1	0	3	0	0	0	2	0	1	3	2	3	1	1	6	6	3	0
1827580	Bacteria	Actinobacteria	Actinobacteria	Streptomycetales	Streptomycetaceae	Streptomyces	Streptomyces nigra	2	0	0	0	0	0	0	1	1	0	0	0	0	0	0	0	0	1	0	0	0	0	2	0	0	0	0	0	0	0	0	2	1	0	0	0	1	0	3	0	0	0
67304	Bacteria	Actinobacteria	Actinobacteria	Streptomycetales	Streptomycetaceae	Streptomyces	Streptomyces griseorubiginosus	0	0	0	0	0	0	1	0	0	0	1	0	0	0	1	0	0	0	0	0	0	0	0	0	0	0	0	0	0	0	2	0	1	2	2	0	0	1	3	0	3	0
68270	Bacteria	Actinobacteria	Actinobacteria	Streptomycetales	Streptomycetaceae	Streptomyces	Streptomyces spectabilis	2	0	1	0	0	0	1	0	1	1	0	2	0	0	1	1	1	1	0	0	0	0	0	0	0	2	3	0	0	0	0	0	0	0	5	0	3	0	2	0	0	0
68280	Bacteria	Actinobacteria	Actinobacteria	Streptomycetales	Streptomycetaceae	Streptomyces	Streptomyces violaceusniger	0	0	1	3	0	0	0	0	1	1	0	1	1	0	0	1	1	0	0	1	0	0	2	0	0	1	0	4	1	1	0	2	1	2	0	0	1	0	2	0	3	0
285473	Bacteria	Actinobacteria	Actinobacteria	Streptomycetales	Streptomycetaceae	Streptomyces	Streptomyces rubrolavendulae	0	4	1	0	0	0	0	0	0	1	1	1	0	0	0	1	0	1	1	0	2	0	0	2	1	0	0	0	2	4	0	0	0	0	0	0	0	1	2	4	0	0
68214	Bacteria	Actinobacteria	Actinobacteria	Streptomycetales	Streptomycetaceae	Streptomyces	Streptomyces griseochromogenes	0	2	0	1	0	0	0	0	1	1	1	0	0	0	0	0	4	1	0	0	0	1	0	4	1	0	0	0	0	0	0	0	0	2	3	0	0	1	1	0	0	0
379067	Bacteria	Actinobacteria	Actinobacteria	Streptomycetales	Streptomycetaceae	Streptomyces	Streptomyces bingchenggensis	0	2	0	1	1	0	0	1	1	0	0	0	0	0	1	0	0	0	0	0	0	1	0	2	1	1	0	0	1	1	5	0	0	2	2	0	1	0	3	2	0	1
1038928	Bacteria	Actinobacteria	Actinobacteria	Streptomycetales	Streptomycetaceae	Streptomyces	Streptomyces xinghaiensis	2	0	0	0	0	0	1	1	1	0	1	5	0	1	0	1	4	0	1	1	0	1	5	2	0	2	3	4	3	1	2	5	7	3	2	0	9	3	2	2	3	1
1077946	Bacteria	Actinobacteria	Actinobacteria	Streptomycetales	Streptomycetaceae	Streptomyces	Streptomyces hundungensis	0	0	1	0	0	0	0	0	0	0	0	1	0	0	0	0	0	0	0	0	0	0	0	0	0	0	0	0	0	0	0	0	0	2	0	0	0	0	1	0	0	0
1437453	Bacteria	Actinobacteria	Actinobacteria	Streptomycetales	Streptomycetaceae	Streptomyces	Streptomyces leeuwenhoekii	4	2	0	0	2	0	2	1	8	0	1	0	0	1	0	1	2	3	0	1	2	1	5	0	0	0	0	4	2	4	2	0	1	2	0	1	0	4	0	0	3	1
1690221	Bacteria	Actinobacteria	Actinobacteria	Streptomycetales	Streptomycetaceae	Streptomyces	Streptomyces spongiicola	0	0	1	0	0	0	1	0	0	1	0	0	0	0	0	1	0	0	2	1	0	1	0	0	0	0	3	0	2	0	3	0	1	2	2	0	3	4	2	0	0	0
1888	Bacteria	Actinobacteria	Actinobacteria	Streptomycetales	Streptomycetaceae	Streptomyces	Streptomyces albus	0	0	0	0	0	0	0	0	0	0	0	1	0	0	0	0	0	0	0	0	0	1	0	2	0	0	3	0	0	0	0	0	1	0	0	0	1	0	1	0	0	1
1927	Bacteria	Actinobacteria	Actinobacteria	Streptomycetales	Streptomycetaceae	Streptomyces	Streptomyces rimosus	0	0	0	1	0	0	0	0	0	0	0	0	0	1	2	0	2	1	1	0	0	1	0	0	0	0	0	4	1	0	0	0	0	0	2	0	0	0	4	2	0	0
1930	Bacteria	Actinobacteria	Actinobacteria	Streptomycetales	Streptomycetaceae	Streptomyces	Streptomyces scabiei	0	2	0	0	0	0	0	1	3	1	0	0	0	0	0	0	2	0	0	0	0	0	0	0	0	0	6	0	0	0	0	4	1	0	0	0	1	0	4	0	0	0
1915	Bacteria	Actinobacteria	Actinobacteria	Streptomycetales	Streptomycetaceae	Streptomyces	Streptomyces lincolnensis	0	2	0	0	0	0	0	0	1	3	1	0	0	0	0	0	1	0	0	0	2	0	0	2	0	0	0	8	0	0	0	0	0	0	0	1	0	0	2	0	0	0
1935	Bacteria	Actinobacteria	Actinobacteria	Streptomycetales	Streptomycetaceae	Streptomyces	Streptomyces violaceoruber	0	0	0	0	0	0	0	1	0	0	0	0	0	0	0	0	0	0	0	0	0	0	0	0	1	0	0	0	0	0	0	0	0	0	0	0	0	0	1	0	0	0
1912	Bacteria	Actinobacteria	Actinobacteria	Streptomycetales	Streptomycetaceae	Streptomyces	Streptomyces hygroscopicus	0	0	1	0	0	1	0	0	0	3	3	0	0	1	1	1	0	0	0	0	0	0	2	0	1	2	0	8	2	3	0	2	0	0	2	0	3	0	3	0	0	0
285450	Bacteria	Actinobacteria	Actinobacteria	Streptomycetales	Streptomycetaceae	Streptomyces	Streptomyces roseochromogenus	0	0	0	1	0	0	0	1	1	0	0	0	0	1	0	1	1	0	0	0	0	0	0	2	0	1	0	0	1	0	0	0	1	0	0	1	0	0	3	0	3	0
188770	Bacteria	Actinobacteria	Actinobacteria	Streptomycetales	Streptomycetaceae	Streptomyces	Streptomyces koyangensis	0	0	0	0	0	0	0	0	0	0	0	0	0	0	0	0	2	0	0	1	0	0	0	0	0	0	6	0	0	0	0	0	0	0	0	0	1	0	1	2	0	0
285570	Bacteria	Actinobacteria	Actinobacteria	Streptomycetales	Streptomycetaceae	Streptomyces	Streptomyces asterosporus	0	0	0	0	0	0	0	0	0	0	0	0	0	0	0	0	1	1	0	0	0	0	2	2	0	0	0	0	0	0	0	0	1	0	0	0	1	0	1	2	0	0
348043	Bacteria	Actinobacteria	Actinobacteria	Streptomycetales	Streptomycetaceae	Streptomyces	Streptomyces davaonensis	0	0	1	0	0	0	0	0	0	0	0	0	0	0	1	0	0	0	0	0	0	0	0	0	0	0	0	0	0	0	0	0	0	0	2	0	0	0	0	0	0	0
362257	Bacteria	Actinobacteria	Actinobacteria	Streptomycetales	Streptomycetaceae	Streptomyces	Streptomyces vietnamensis	0	0	0	0	0	0	0	0	1	0	0	0	0	0	0	0	0	1	0	0	2	0	0	0	1	0	0	0	0	0	3	0	0	0	2	0	0	0	2	0	0	0
553510	Bacteria	Actinobacteria	Actinobacteria	Streptomycetales	Streptomycetaceae	Streptomyces	Streptomyces gilvosporeus	2	0	0	1	0	0	0	0	0	1	0	0	0	0	0	0	1	0	0	0	0	1	0	0	0	0	3	0	0	1	2	0	1	0	0	0	0	0	0	0	0	0
1907	Bacteria	Actinobacteria	Actinobacteria	Streptomycetales	Streptomycetaceae	Streptomyces	Streptomyces glaucescens	0	0	0	0	0	0	0	0	0	0	0	0	0	1	0	1	0	0	0	0	0	0	0	0	0	0	0	0	0	0	0	0	0	0	0	0	1	0	0	0	0	0
1905	Bacteria	Actinobacteria	Actinobacteria	Streptomycetales	Streptomycetaceae	Streptomyces	Streptomyces exfoliatus	0	0	0	0	0	0	0	1	0	3	0	1	0	0	0	0	1	0	0	0	0	0	0	0	0	0	0	4	1	0	0	0	1	5	0	0	0	0	2	0	0	0
1901	Bacteria	Actinobacteria	Actinobacteria	Streptomycetales	Streptomycetaceae	Streptomyces	Streptomyces clavuligerus	0	0	0	1	0	0	0	0	0	0	0	0	0	0	1	0	0	1	0	0	0	0	2	2	0	0	0	0	1	1	0	0	0	0	2	0	1	1	2	0	0	0
1893	Bacteria	Actinobacteria	Actinobacteria	Streptomycetales	Streptomycetaceae	Streptomyces	Streptomyces atratus	0	0	0	0	0	0	0	0	0	1	0	1	0	0	1	0	2	1	3	0	0	0	0	2	0	0	0	0	0	0	0	0	0	0	0	0	0	0	1	0	0	0
1535768	Bacteria	Actinobacteria	Actinobacteria	Streptomycetales	Streptomycetaceae	Streptomyces	Streptomyces lunaelactis	2	0	0	0	0	0	0	1	0	0	0	1	0	0	0	0	0	1	1	1	0	1	0	0	1	0	0	0	1	0	0	0	0	0	0	0	0	0	0	0	0	0
1616117	Bacteria	Actinobacteria	Actinobacteria	Streptomycetales	Streptomycetaceae	Streptomyces	Streptomyces formicae	4	0	0	1	0	0	0	0	0	1	0	0	0	0	0	0	0	0	0	0	0	0	0	0	0	0	0	0	0	0	0	0	0	0	2	1	0	0	2	0	0	0
1890	Bacteria	Actinobacteria	Actinobacteria	Streptomycetales	Streptomycetaceae	Streptomyces	Streptomyces antibioticus	0	0	0	0	0	0	1	0	0	0	1	0	0	0	0	0	0	0	1	0	0	0	0	2	1	0	0	0	1	0	0	0	0	0	0	0	0	1	1	0	3	0
1783515	Bacteria	Actinobacteria	Actinobacteria	Streptomycetales	Streptomycetaceae	Streptomyces	Streptomyces qaidamensis	0	0	0	0	0	0	0	0	0	0	0	0	0	0	0	0	0	0	0	1	0	0	0	0	0	0	0	0	1	1	0	0	0	0	0	0	0	0	0	0	3	0
1889	Bacteria	Actinobacteria	Actinobacteria	Streptomycetales	Streptomycetaceae	Streptomyces	Streptomyces ambofaciens	0	2	3	0	0	0	1	0	0	0	0	2	0	0	0	0	2	0	0	0	0	1	0	0	0	0	0	0	0	1	0	2	0	2	0	1	0	0	1	0	3	0
2049881	Bacteria	Actinobacteria	Actinobacteria	Streptomycetales	Streptomycetaceae	Streptomyces	Streptomyces dengpaensis	0	0	1	0	0	0	0	0	0	1	0	0	0	0	0	1	1	0	0	0	0	1	0	0	0	0	0	0	0	0	0	0	0	0	0	0	0	0	2	0	0	0
2174846	Bacteria	Actinobacteria	Actinobacteria	Streptomycetales	Streptomycetaceae	Streptomyces	Streptomyces sp. HNM0039	0	0	0	0	0	0	0	0	0	4	0	0	0	1	0	1	0	1	0	1	2	0	0	0	0	0	0	0	0	0	0	0	0	2	2	0	0	1	1	0	0	0
68209	Bacteria	Actinobacteria	Actinobacteria	Streptomycetales	Streptomycetaceae	Streptomyces	Streptomyces globosus	0	0	0	0	0	0	0	0	0	0	1	1	0	1	1	0	0	1	0	0	0	0	0	2	1	1	0	0	1	3	0	0	0	0	0	1	0	0	2	2	0	0
42684	Bacteria	Actinobacteria	Actinobacteria	Streptomycetales	Streptomycetaceae	Streptomyces	Streptomyces collinus	2	0	0	0	0	0	0	0	1	0	0	0	0	0	0	1	1	2	0	0	0	0	0	0	0	1	0	0	0	0	0	2	0	2	0	0	0	0	1	0	0	0
45398	Bacteria	Actinobacteria	Actinobacteria	Streptomycetales	Streptomycetaceae	Streptomyces	Streptomyces griseoviridis	0	0	0	0	0	0	0	0	0	0	0	0	1	0	0	0	0	0	0	0	2	0	0	0	1	0	0	0	0	1	0	0	0	0	0	0	0	0	0	0	0	0
47716	Bacteria	Actinobacteria	Actinobacteria	Streptomycetales	Streptomycetaceae	Streptomyces	Streptomyces olivaceus	0	0	0	0	0	0	0	1	0	0	0	0	1	1	0	0	0	0	0	0	0	0	0	0	0	1	0	0	0	0	0	0	0	0	0	0	0	0	2	0	0	0
38300	Bacteria	Actinobacteria	Actinobacteria	Streptomycetales	Streptomycetaceae	Streptomyces	Streptomyces pristinaespiralis	0	0	0	0	0	0	0	0	0	0	0	0	0	1	0	1	0	0	0	0	0	1	0	0	0	0	0	0	2	1	0	0	0	0	0	0	0	3	2	2	0	0
33903	Bacteria	Actinobacteria	Actinobacteria	Streptomycetales	Streptomycetaceae	Streptomyces	Streptomyces avermitilis	2	2	1	1	0	0	0	1	1	3	0	1	1	1	1	0	1	1	0	1	2	4	2	0	0	1	0	4	0	0	0	2	1	0	0	3	0	0	2	0	0	0
66425	Bacteria	Actinobacteria	Actinobacteria	Streptomycetales	Streptomycetaceae	Streptomyces	Streptomyces luteoverticillatus	0	2	0	0	0	0	0	0	1	1	0	0	0	0	0	0	0	0	0	0	0	0	2	0	1	1	0	0	0	0	0	0	1	0	0	0	0	0	3	0	0	1
67267	Bacteria	Actinobacteria	Actinobacteria	Streptomycetales	Streptomycetaceae	Streptomyces	Streptomyces alboflavus	0	2	0	0	0	0	0	0	0	0	0	2	0	0	0	0	0	0	0	0	0	0	0	2	0	0	3	0	0	0	0	0	3	0	0	1	1	0	2	0	0	0
29303	Bacteria	Actinobacteria	Actinobacteria	Streptomycetales	Streptomycetaceae	Streptomyces	Streptomyces cattleya	0	0	0	1	0	0	1	0	1	0	0	0	0	1	1	0	0	0	0	0	0	1	0	0	0	1	0	4	0	0	0	2	0	0	0	0	0	1	1	0	0	0
68192	Bacteria	Actinobacteria	Actinobacteria	Streptomycetales	Streptomycetaceae	Streptomyces	Streptomyces cyaneogriseus	0	0	0	0	0	0	0	0	0	0	0	0	0	0	1	0	0	0	0	0	0	0	0	0	0	0	3	0	0	0	0	0	0	0	0	0	0	0	1	0	0	0
1971	Bacteria	Actinobacteria	Actinobacteria	Streptomycetales	Streptomycetaceae	Streptomyces	Streptomyces noursei	0	0	0	0	0	0	0	0	0	0	1	0	0	0	0	0	0	0	0	0	0	0	0	0	0	0	0	0	0	0	0	0	0	2	0	0	0	0	0	0	0	0
68203	Bacteria	Actinobacteria	Actinobacteria	Streptomycetales	Streptomycetaceae	Streptomyces	Streptomyces fungicidicus	0	0	0	0	0	0	0	0	0	1	0	0	0	0	0	0	0	0	0	0	0	0	0	0	0	0	0	0	0	0	0	0	0	0	0	0	0	0	2	0	0	0
193462	Bacteria	Actinobacteria	Actinobacteria	Streptomycetales	Streptomycetaceae	Streptomyces	Streptomyces niveus	0	0	0	0	0	0	0	0	4	3	0	1	0	0	0	0	0	0	0	0	2	0	2	2	0	1	0	0	0	0	0	0	1	2	2	1	1	0	2	0	0	0
1885	Bacteria	Actinobacteria	Actinobacteria	Streptomycetales	Streptomycetaceae	Streptomyces	Streptomyces actuosus	0	0	1	0	0	0	0	0	0	1	0	1	0	0	0	0	1	1	1	0	0	0	0	0	0	0	0	0	1	0	0	0	0	0	0	0	0	0	2	2	0	0
68223	Bacteria	Actinobacteria	Actinobacteria	Streptomycetales	Streptomycetaceae	Streptomyces	Streptomyces katrae	0	0	0	0	0	0	0	0	0	0	0	0	0	1	0	0	0	0	0	2	0	0	0	0	0	2	0	4	0	1	3	0	0	2	0	0	0	0	1	0	0	2
1969	Bacteria	Actinobacteria	Actinobacteria	Streptomycetales	Streptomycetaceae	Streptomyces	Streptomyces chartreusis	0	0	0	0	0	0	0	0	0	0	0	1	0	0	0	0	1	0	0	1	0	0	0	0	1	0	0	0	2	0	0	0	0	2	2	0	0	1	4	0	0	0
1950	Bacteria	Actinobacteria	Actinobacteria	Streptomycetales	Streptomycetaceae	Streptomyces	Streptomyces peucetius	0	0	0	0	0	0	0	0	0	0	0	0	0	1	0	0	0	1	0	0	0	0	0	2	0	1	3	0	0	0	0	0	3	0	0	0	0	0	2	4	0	0
1940	Bacteria	Actinobacteria	Actinobacteria	Streptomycetales	Streptomycetaceae	Streptomyces	Streptomyces albireticuli	2	0	0	1	0	0	0	0	0	0	0	0	0	1	0	1	0	0	0	0	0	0	0	0	0	1	0	0	0	1	0	0	1	0	0	0	0	0	1	2	0	0
68570	Bacteria	Actinobacteria	Actinobacteria	Streptomycetales	Streptomycetaceae	Streptomyces	Streptomyces albulus	0	2	0	0	0	0	1	1	0	3	0	0	0	0	0	1	1	0	1	1	0	1	2	0	0	0	0	0	0	0	2	0	0	0	0	0	0	0	2	0	0	0
73044	Bacteria	Actinobacteria	Actinobacteria	Streptomycetales	Streptomycetaceae	Streptomyces	Streptomyces seoulensis	0	0	0	0	0	0	0	0	0	0	0	0	0	0	0	0	0	1	0	0	0	0	2	0	2	0	0	0	1	1	0	0	0	0	0	0	1	0	1	0	0	1
146923	Bacteria	Actinobacteria	Actinobacteria	Streptomycetales	Streptomycetaceae	Streptomyces	Streptomyces parvulus	2	0	0	0	0	0	0	0	0	0	1	0	0	0	0	1	0	0	0	0	0	0	0	0	0	0	0	0	1	0	0	0	0	0	3	0	0	0	2	0	0	0
164348	Bacteria	Actinobacteria	Actinobacteria	Streptomycetales	Streptomycetaceae	Streptomyces	Streptomyces puniciscabiei	0	2	0	0	0	0	0	0	0	0	0	0	0	0	0	0	1	0	0	0	0	0	0	0	0	1	0	0	0	0	0	0	0	0	0	0	0	1	1	0	0	0
40318	Bacteria	Actinobacteria	Actinobacteria	Streptomycetales	Streptomycetaceae	Streptomyces	Streptomyces nodosus	0	0	1	0	0	0	1	0	0	0	5	0	0	0	1	0	0	0	1	0	0	0	2	0	0	1	0	0	1	3	0	0	1	2	2	0	3	1	2	0	0	0
1894	Bacteria	Actinobacteria	Actinobacteria	Streptomycetales	Streptomycetaceae	Kitasatospora	Kitasatospora aureofaciens	0	0	3	0	0	0	0	0	0	0	0	1	0	0	0	1	0	0	0	0	0	0	5	0	1	0	0	0	0	3	3	0	0	0	0	1	0	1	2	0	0	1
2066	Bacteria	Actinobacteria	Actinobacteria	Streptomycetales	Streptomycetaceae	Kitasatospora	Kitasatospora setae	2	0	0	0	0	0	0	0	0	3	0	1	0	1	0	0	1	1	1	0	2	0	0	0	0	0	0	0	2	0	0	4	1	2	0	0	0	0	4	0	0	0
68173	Bacteria	Actinobacteria	Actinobacteria	Streptomycetales	Streptomycetaceae	Kitasatospora	Kitasatospora albolonga	0	0	1	0	0	1	2	0	3	5	0	1	0	0	0	0	0	1	0	0	4	1	0	4	0	1	0	0	1	1	0	2	1	0	2	0	4	1	7	4	3	0
2018025	Bacteria	Actinobacteria	Actinobacteria	Streptomycetales	Streptomycetaceae	Kitasatospora	Kitasatospora sp. MMS16-BH015	0	0	0	1	0	0	1	0	1	0	0	0	0	0	0	0	0	0	0	0	0	1	0	0	0	0	3	0	1	0	0	0	1	0	2	1	3	0	3	0	0	0
2126346	Bacteria	Actinobacteria	Actinobacteria	Streptomycetales	Streptomycetaceae	Streptacidiphilus	Streptacidiphilus sp. DSM 106435	0	0	0	1	0	0	1	0	1	1	0	3	0	0	1	0	1	0	0	0	0	1	0	0	0	1	3	4	1	0	0	2	0	0	2	1	1	0	2	0	0	0
1680	Bacteria	Actinobacteria	Actinobacteria	Bifidobacteriales	Bifidobacteriaceae	Bifidobacterium	Bifidobacterium adolescentis	222	219	134	152	56	54	72	77	152	133	151	122	66	74	59	75	140	110	61	67	127	140	217	259	109	110	330	285	111	123	176	151	170	226	158	163	263	272	155	143	189	53
216816	Bacteria	Actinobacteria	Actinobacteria	Bifidobacteriales	Bifidobacteriaceae	Bifidobacterium	Bifidobacterium longum	0	0	1	0	0	0	0	0	0	1	3	0	0	0	0	0	1	0	0	0	0	0	0	0	1	0	0	0	1	0	0	2	0	2	0	1	0	0	1	2	3	0
1694	Bacteria	Actinobacteria	Actinobacteria	Bifidobacteriales	Bifidobacteriaceae	Bifidobacterium	Bifidobacterium pseudolongum	2	0	0	0	0	0	0	0	0	0	0	0	0	0	0	0	0	0	0	0	0	0	0	0	0	0	0	0	0	3	0	0	0	0	0	0	0	0	0	0	0	0
28026	Bacteria	Actinobacteria	Actinobacteria	Bifidobacteriales	Bifidobacteriaceae	Bifidobacterium	Bifidobacterium pseudocatenulatum	0	0	0	0	0	0	0	0	0	0	3	1	1	0	0	0	0	0	0	0	0	1	0	0	0	0	0	0	0	0	0	0	0	0	0	0	0	1	0	0	0	0
28025	Bacteria	Actinobacteria	Actinobacteria	Bifidobacteriales	Bifidobacteriaceae	Bifidobacterium	Bifidobacterium animalis	0	0	0	0	0	0	1	0	0	0	1	2	0	0	0	0	0	0	0	0	0	0	0	0	0	1	0	0	1	0	0	0	0	0	0	0	0	1	0	0	0	0
1689	Bacteria	Actinobacteria	Actinobacteria	Bifidobacteriales	Bifidobacteriaceae	Bifidobacterium	Bifidobacterium dentium	0	2	1	0	0	0	1	1	0	0	0	0	0	1	1	0	1	0	0	0	0	0	0	0	0	0	0	0	0	0	0	0	0	3	0	0	0	0	1	0	0	0
1686	Bacteria	Actinobacteria	Actinobacteria	Bifidobacteriales	Bifidobacteriaceae	Bifidobacterium	Bifidobacterium catenulatum	0	0	0	0	0	0	0	0	0	0	0	0	0	0	0	0	0	0	0	0	2	0	0	0	0	0	0	0	0	0	0	0	0	0	0	0	0	0	1	0	0	0
1685	Bacteria	Actinobacteria	Actinobacteria	Bifidobacteriales	Bifidobacteriaceae	Bifidobacterium	Bifidobacterium breve	0	0	1	0	2	1	0	1	1	3	0	1	0	1	0	0	0	0	0	0	0	0	2	2	0	0	3	4	0	1	0	0	0	0	0	0	0	1	1	0	0	0
2702	Bacteria	Actinobacteria	Actinobacteria	Bifidobacteriales	Bifidobacteriaceae	Gardnerella	Gardnerella vaginalis	2	0	7	3	2	1	2	0	0	0	1	8	1	2	2	1	0	1	1	2	6	6	0	4	0	2	3	8	1	0	2	0	3	2	0	1	9	9	2	0	3	2
78258	Bacteria	Actinobacteria	Actinobacteria	Bifidobacteriales	Bifidobacteriaceae	Parascardovia	Parascardovia denticolens	0	0	0	0	0	0	0	1	0	0	1	0	0	0	0	0	0	0	0	0	0	0	0	0	0	0	0	0	0	0	0	0	0	0	0	0	0	0	0	0	0	0
1270	Bacteria	Actinobacteria	Actinobacteria	Micrococcales	Micrococcaceae	Micrococcus	Micrococcus luteus	8	9	8	3	1	2	0	0	0	1	4	8	0	2	1	0	1	0	0	2	0	0	2	0	1	1	3	4	0	3	0	2	1	2	5	4	0	0	2	0	3	3
1179670	Bacteria	Actinobacteria	Actinobacteria	Micrococcales	Micrococcaceae	Micrococcus	Micrococcus sp. KBS0714	0	0	0	3	0	0	0	0	0	0	0	0	0	0	0	0	0	0	0	0	0	0	0	0	0	0	0	0	0	0	0	0	0	0	0	0	0	0	0	0	0	0
71999	Bacteria	Actinobacteria	Actinobacteria	Micrococcales	Micrococcaceae	Kocuria	Kocuria palustris	8	11	14	6	3	2	7	4	5	4	14	11	1	5	3	2	2	1	2	2	8	7	0	0	0	1	21	15	1	3	40	41	7	6	12	10	4	13	4	6	9	2
1275	Bacteria	Actinobacteria	Actinobacteria	Micrococcales	Micrococcaceae	Kocuria	Kocuria rosea	4	11	3	4	0	0	3	1	3	3	11	2	3	3	1	1	1	4	2	2	0	1	0	4	2	1	33	15	1	3	2	0	3	0	11	13	9	16	8	4	6	3
388357	Bacteria	Actinobacteria	Actinobacteria	Micrococcales	Micrococcaceae	Kocuria	Kocuria turfanensis	0	0	0	1	0	0	0	1	0	0	1	0	0	0	0	1	0	1	0	0	0	0	0	0	1	0	0	8	0	0	0	0	0	0	2	0	1	1	0	0	0	0
446860	Bacteria	Actinobacteria	Actinobacteria	Micrococcales	Micrococcaceae	Kocuria	Kocuria flava	0	0	0	0	0	0	0	0	0	0	1	1	1	0	1	0	0	0	0	0	0	0	0	0	0	0	0	0	0	0	2	0	1	0	2	1	0	0	1	2	0	1
1049583	Bacteria	Actinobacteria	Actinobacteria	Micrococcales	Micrococcaceae	Kocuria	Kocuria indica	0	2	1	0	0	0	0	0	0	0	0	0	1	0	0	0	0	1	0	0	0	0	0	0	0	0	0	0	0	0	0	0	1	0	2	0	0	1	1	0	0	0
37929	Bacteria	Actinobacteria	Actinobacteria	Micrococcales	Micrococcaceae	Glutamicibacter	Glutamicibacter nicotianae	2	7	0	0	0	1	0	2	0	1	4	6	1	0	1	0	2	1	1	2	2	0	0	0	1	0	0	4	1	3	5	4	0	0	2	1	1	3	2	2	3	1
162496	Bacteria	Actinobacteria	Actinobacteria	Micrococcales	Micrococcaceae	Glutamicibacter	Glutamicibacter creatinolyticus	0	0	0	0	0	0	0	1	0	0	0	2	0	0	0	1	0	0	0	0	0	1	0	0	0	0	0	4	1	0	0	0	1	5	2	0	0	0	1	0	0	0
256701	Bacteria	Actinobacteria	Actinobacteria	Micrococcales	Micrococcaceae	Glutamicibacter	Glutamicibacter arilaitensis	0	0	0	0	0	0	0	0	0	0	0	0	0	0	0	0	0	0	0	0	0	0	0	0	0	0	0	0	1	0	0	0	0	0	0	0	0	0	1	0	0	0
1933880	Bacteria	Actinobacteria	Actinobacteria	Micrococcales	Micrococcaceae	Glutamicibacter	Glutamicibacter halophytocola	0	0	0	0	0	0	0	0	0	0	0	1	0	0	0	0	0	0	0	0	0	0	0	0	0	0	0	0	0	1	0	0	0	0	0	0	0	0	1	2	0	0
1357915	Bacteria	Actinobacteria	Actinobacteria	Micrococcales	Micrococcaceae	Arthrobacter	Arthrobacter sp. QXT-31	0	0	0	0	0	0	0	1	0	0	0	0	0	0	0	0	0	0	0	0	4	0	0	0	0	0	0	0	0	0	0	2	1	0	0	0	1	0	0	0	0	0
2079227	Bacteria	Actinobacteria	Actinobacteria	Micrococcales	Micrococcaceae	Arthrobacter	Arthrobacter sp. PGP41	2	0	1	0	0	0	0	0	1	0	0	0	1	0	0	0	0	0	0	0	0	0	0	0	0	0	0	0	1	0	0	0	0	0	0	1	0	0	1	0	0	0
290399	Bacteria	Actinobacteria	Actinobacteria	Micrococcales	Micrococcaceae	Arthrobacter	Arthrobacter sp. FB24	2	0	0	1	0	0	0	0	0	0	1	0	0	0	0	0	0	0	0	0	0	0	0	0	0	0	0	0	0	0	0	0	0	0	0	0	0	0	0	0	0	0
1652545	Bacteria	Actinobacteria	Actinobacteria	Micrococcales	Micrococcaceae	Arthrobacter	Arthrobacter sp. YC-RL1	0	2	0	0	0	0	0	0	0	0	0	0	0	0	0	0	0	0	0	0	2	1	0	0	0	0	0	0	7	10	0	0	1	0	2	0	1	0	1	0	0	1
1704044	Bacteria	Actinobacteria	Actinobacteria	Micrococcales	Micrococcaceae	Arthrobacter	Arthrobacter sp. ERGS1:01	0	2	3	0	0	0	0	0	0	0	0	0	0	0	0	0	0	0	0	0	0	0	0	0	0	0	0	0	0	1	0	0	0	0	0	0	0	0	1	0	0	0
1849032	Bacteria	Actinobacteria	Actinobacteria	Micrococcales	Micrococcaceae	Arthrobacter	Arthrobacter sp. U41	0	0	0	0	0	0	0	0	1	0	0	0	0	0	0	0	0	0	0	0	0	0	0	0	0	0	0	0	0	0	0	0	0	0	0	0	0	0	0	0	0	0
2020486	Bacteria	Actinobacteria	Actinobacteria	Micrococcales	Micrococcaceae	Arthrobacter	Arthrobacter sp. YN	0	0	0	0	0	0	0	0	0	0	0	0	0	0	0	0	0	0	0	0	0	1	0	0	0	0	0	0	0	0	0	0	0	0	0	0	0	0	0	0	0	0
2211210	Bacteria	Actinobacteria	Actinobacteria	Micrococcales	Micrococcaceae	Arthrobacter	Arthrobacter sp. DCT-5	0	0	0	0	0	0	0	0	0	0	1	3	0	0	0	0	0	0	0	0	2	0	0	0	0	0	0	4	1	0	0	0	0	0	0	0	0	0	0	0	0	0
37928	Bacteria	Actinobacteria	Actinobacteria	Micrococcales	Micrococcaceae	Arthrobacter	Arthrobacter crystallopoietes	0	0	0	0	0	0	0	0	0	0	1	0	0	0	1	0	0	0	0	0	0	1	0	2	0	1	0	0	0	0	0	0	3	0	2	1	1	0	2	0	0	0
656366	Bacteria	Actinobacteria	Actinobacteria	Micrococcales	Micrococcaceae	Arthrobacter	Arthrobacter alpinus	2	0	0	0	0	0	0	1	0	0	1	0	0	0	0	0	0	2	0	0	0	0	0	0	0	2	0	0	2	1	0	0	0	0	0	0	0	0	1	0	0	0
43675	Bacteria	Actinobacteria	Actinobacteria	Micrococcales	Micrococcaceae	Rothia	Rothia mucilaginosa	6	4	0	0	0	1	9	5	1	0	11	9	3	4	0	1	2	1	2	2	2	4	14	11	2	3	6	4	1	1	3	2	7	0	3	4	4	4	1	0	3	2
2047	Bacteria	Actinobacteria	Actinobacteria	Micrococcales	Micrococcaceae	Rothia	Rothia dentocariosa	0	2	0	0	0	0	0	0	0	0	7	1	0	0	0	0	0	0	0	1	0	0	0	0	1	0	3	0	0	0	0	0	0	0	0	0	0	0	0	0	0	0
85085	Bacteria	Actinobacteria	Actinobacteria	Micrococcales	Micrococcaceae	Pseudarthrobacter	Pseudarthrobacter chlorophenolicus	0	0	0	0	0	0	0	0	0	1	0	0	0	0	0	0	0	0	0	0	0	0	0	0	0	1	0	0	0	0	0	0	0	2	2	0	0	0	2	2	0	0
361575	Bacteria	Actinobacteria	Actinobacteria	Micrococcales	Micrococcaceae	Pseudarthrobacter	Pseudarthrobacter phenanthrenivorans	0	0	0	0	0	0	0	0	0	0	0	0	0	0	0	0	0	0	0	0	0	0	0	0	0	0	0	0	1	0	0	0	0	0	0	0	0	0	1	0	0	0
728066	Bacteria	Actinobacteria	Actinobacteria	Micrococcales	Micrococcaceae	Pseudarthrobacter	Pseudarthrobacter equi	0	0	0	1	0	0	1	0	0	0	0	0	0	0	0	0	0	0	0	0	2	0	0	0	0	0	0	0	0	0	0	0	0	0	0	0	0	0	2	0	0	0
556325	Bacteria	Actinobacteria	Actinobacteria	Micrococcales	Micrococcaceae	Neomicrococcus	Neomicrococcus aestuarii	2	4	0	0	0	0	2	1	0	1	0	1	0	0	1	0	1	0	0	0	0	0	0	0	0	0	0	0	1	1	0	0	0	2	0	1	0	0	2	0	0	0
1646	Bacteria	Actinobacteria	Actinobacteria	Micrococcales	Micrococcaceae	Renibacterium	Renibacterium salmoninarum	0	2	0	1	0	0	0	1	3	1	0	0	0	0	0	0	0	0	0	0	4	1	0	0	0	0	0	0	0	3	3	0	0	0	0	0	0	0	1	0	0	0
37927	Bacteria	Actinobacteria	Actinobacteria	Micrococcales	Micrococcaceae	Sinomonas	Sinomonas atrocyanea	2	2	0	0	0	0	0	0	1	3	0	1	0	0	1	0	0	1	0	0	0	0	0	0	0	0	3	0	0	1	0	0	0	0	0	0	1	0	2	2	0	0
2170745	Bacteria	Actinobacteria	Actinobacteria	Micrococcales	Micrococcaceae	Auritidibacter	Auritidibacter sp. NML130574	0	0	0	0	0	0	0	0	1	0	0	0	0	0	0	0	0	0	0	0	0	1	0	0	0	0	0	0	0	0	0	0	0	0	0	0	0	0	0	0	0	0
1618207	Bacteria	Actinobacteria	Actinobacteria	Micrococcales	Micrococcaceae	Psychromicrobium	Psychromicrobium lacuslunae	0	2	0	0	0	0	1	0	0	0	0	0	0	0	0	0	0	0	0	0	0	0	2	0	0	0	0	0	1	0	0	0	0	0	0	3	0	0	0	0	0	0
912630	Bacteria	Actinobacteria	Actinobacteria	Micrococcales	Microbacteriaceae	Microbacterium	Microbacterium sp. LKL04	0	0	0	0	0	0	0	0	0	0	0	0	0	0	0	0	0	0	1	0	0	0	2	0	0	0	0	0	0	0	0	0	0	0	0	1	0	0	0	0	0	0
367477	Bacteria	Actinobacteria	Actinobacteria	Micrococcales	Microbacteriaceae	Microbacterium	Microbacterium sp. XT11	0	0	0	0	0	0	0	0	0	0	0	0	0	0	1	0	0	0	0	0	0	0	0	0	0	0	0	0	0	0	0	0	0	0	0	0	0	0	1	0	0	0
1906742	Bacteria	Actinobacteria	Actinobacteria	Micrococcales	Microbacteriaceae	Microbacterium	Microbacterium sp. BH-3-3-3	2	0	0	0	0	0	0	0	0	3	0	0	0	1	0	0	0	0	0	0	0	0	0	2	0	0	0	0	0	0	2	0	0	0	2	1	0	0	0	0	0	0
2483401	Bacteria	Actinobacteria	Actinobacteria	Micrococcales	Microbacteriaceae	Microbacterium	Microbacterium sp. 10M-3C3	0	2	0	0	0	0	0	0	0	0	0	1	1	0	0	0	0	0	0	0	0	0	0	0	0	0	0	0	0	0	0	0	0	0	0	0	0	0	0	0	0	0
2509458	Bacteria	Actinobacteria	Actinobacteria	Micrococcales	Microbacteriaceae	Microbacterium	Microbacterium sp. DFW100M-13	4	0	0	0	0	0	0	1	0	0	0	1	0	0	0	0	0	0	0	0	0	0	0	0	0	0	3	0	0	0	0	0	0	0	0	0	1	0	0	6	0	0
2268461	Bacteria	Actinobacteria	Actinobacteria	Micrococcales	Microbacteriaceae	Microbacterium	Microbacterium sp. ABRD_28	0	0	0	0	0	0	0	0	0	0	0	1	0	0	0	0	1	0	0	0	2	1	0	0	0	0	0	0	1	3	0	2	0	0	2	0	0	1	0	0	0	0
2014534	Bacteria	Actinobacteria	Actinobacteria	Micrococcales	Microbacteriaceae	Microbacterium	Microbacterium sp. PM5	2	0	0	0	0	0	0	0	0	0	0	0	0	0	0	0	0	0	0	0	0	1	0	0	0	2	0	0	0	0	0	0	0	0	2	0	0	0	1	0	0	0
1938334	Bacteria	Actinobacteria	Actinobacteria	Micrococcales	Microbacteriaceae	Microbacterium	Microbacterium sp. TPU 3598	0	0	0	0	0	0	0	0	0	0	0	0	0	0	0	0	0	0	0	0	0	0	0	0	0	2	0	0	0	0	0	0	1	0	0	0	0	0	0	0	0	0
1714373	Bacteria	Actinobacteria	Actinobacteria	Micrococcales	Microbacteriaceae	Microbacterium	Microbacterium sp. No. 7	0	0	0	0	0	0	1	0	1	0	0	0	0	1	0	1	1	0	0	0	2	0	0	0	0	0	0	0	0	0	0	0	0	0	2	1	1	0	2	0	0	0
162426	Bacteria	Actinobacteria	Actinobacteria	Micrococcales	Microbacteriaceae	Microbacterium	Microbacterium hominis	2	0	1	1	1	0	0	1	1	0	0	1	0	0	1	1	0	0	0	0	2	0	2	2	0	0	0	0	0	0	2	2	0	3	0	1	1	1	2	2	0	0
2033	Bacteria	Actinobacteria	Actinobacteria	Micrococcales	Microbacteriaceae	Microbacterium	Microbacterium testaceum	2	2	0	0	0	0	0	0	0	0	1	0	1	0	1	0	0	0	1	0	0	0	0	0	0	0	0	0	1	0	2	2	0	0	0	0	3	1	0	0	0	1
273677	Bacteria	Actinobacteria	Actinobacteria	Micrococcales	Microbacteriaceae	Microbacterium	Microbacterium oleivorans	2	0	0	0	0	0	0	0	0	0	0	0	0	0	0	0	0	0	0	0	0	0	0	0	0	0	0	0	0	1	0	0	0	0	0	1	0	1	2	0	3	0
904291	Bacteria	Actinobacteria	Actinobacteria	Micrococcales	Microbacteriaceae	Microbacterium	Microbacterium sediminis	0	0	1	0	0	0	0	0	1	0	0	2	0	0	0	0	0	1	0	0	2	0	0	0	0	0	0	0	0	1	0	2	0	0	0	1	0	0	0	0	0	1
1072463	Bacteria	Actinobacteria	Actinobacteria	Micrococcales	Microbacteriaceae	Microbacterium	Microbacterium lemovicicum	0	0	0	0	0	0	0	0	0	0	0	0	0	0	0	1	1	0	0	0	0	0	0	0	1	0	0	0	0	0	0	0	0	0	0	0	0	3	0	0	3	0
36805	Bacteria	Actinobacteria	Actinobacteria	Micrococcales	Microbacteriaceae	Microbacterium	Microbacterium aurum	4	4	5	3	0	0	1	1	4	3	4	2	0	0	0	0	0	0	0	1	0	0	0	0	0	0	0	0	0	4	0	0	0	0	0	0	0	3	0	0	0	1
82380	Bacteria	Actinobacteria	Actinobacteria	Micrococcales	Microbacteriaceae	Microbacterium	Microbacterium oxydans	0	0	0	0	0	0	0	0	0	0	3	1	0	1	0	0	1	0	1	1	0	0	0	2	0	0	0	4	0	0	2	0	0	2	0	0	0	1	5	2	3	1
84292	Bacteria	Actinobacteria	Actinobacteria	Micrococcales	Microbacteriaceae	Microbacterium	Microbacterium chocolatum	2	2	3	0	0	0	1	1	0	0	3	5	0	0	0	0	0	2	0	0	2	0	0	0	0	0	0	0	0	0	2	2	0	0	0	0	0	0	0	2	0	0
104336	Bacteria	Actinobacteria	Actinobacteria	Micrococcales	Microbacteriaceae	Microbacterium	Microbacterium foliorum	0	2	1	0	0	1	0	0	0	0	1	0	0	1	0	0	0	2	0	0	0	0	2	4	0	0	3	0	0	0	0	0	1	2	0	1	0	0	1	0	0	0
370764	Bacteria	Actinobacteria	Actinobacteria	Micrococcales	Microbacteriaceae	Microbacterium	Microbacterium pygmaeum	8	7	1	0	0	0	1	1	0	1	0	0	0	0	0	0	0	0	1	0	0	0	0	2	1	0	0	0	0	1	2	2	0	0	0	0	0	0	1	0	0	0
2220095	Bacteria	Actinobacteria	Actinobacteria	Micrococcales	Microbacteriaceae	Cryobacterium	Cryobacterium sp. GCJ02	0	0	4	4	1	1	0	0	13	4	0	0	4	2	3	1	3	4	2	9	0	0	10	13	3	9	0	0	5	8	2	0	8	6	0	1	1	0	2	0	0	5
1978566	Bacteria	Actinobacteria	Actinobacteria	Micrococcales	Microbacteriaceae	Cryobacterium	Cryobacterium sp. LW097	0	0	0	0	0	0	0	0	0	0	0	0	0	0	0	0	0	0	0	0	0	0	0	2	0	0	0	0	1	0	2	2	0	0	0	0	0	0	0	0	0	0
412690	Bacteria	Actinobacteria	Actinobacteria	Micrococcales	Microbacteriaceae	Microterricola	Microterricola viridarii	0	0	0	0	0	0	0	0	0	0	0	0	0	0	0	0	0	0	0	0	0	0	0	0	1	1	3	0	1	0	0	0	0	2	0	1	0	0	2	0	0	0
110937	Bacteria	Actinobacteria	Actinobacteria	Micrococcales	Microbacteriaceae	Rathayibacter	Rathayibacter festucae	0	0	0	0	0	0	0	0	0	0	0	0	0	0	0	0	2	0	0	1	0	0	2	0	0	0	0	0	0	0	0	2	0	0	0	0	0	0	1	0	0	0
33888	Bacteria	Actinobacteria	Actinobacteria	Micrococcales	Microbacteriaceae	Rathayibacter	Rathayibacter tritici	0	0	0	0	0	0	0	0	0	0	0	0	0	0	0	0	0	0	0	0	0	0	0	0	0	0	0	0	0	0	0	2	0	0	2	0	0	0	4	0	0	0
2079792	Bacteria	Actinobacteria	Actinobacteria	Micrococcales	Microbacteriaceae	Mycetocola	Mycetocola sp. 449	0	0	1	0	0	0	0	1	0	1	1	3	0	0	0	1	0	1	0	0	0	0	0	0	0	0	0	0	0	1	0	0	0	0	2	0	0	0	0	0	3	0
2419774	Bacteria	Actinobacteria	Actinobacteria	Micrococcales	Microbacteriaceae	Lysinimonas	Lysinimonas sp. 2DFWR-13	0	0	0	0	0	0	1	1	0	0	0	0	0	0	0	0	1	0	0	0	0	0	0	2	0	0	0	0	3	4	0	2	0	0	0	0	0	0	2	0	0	0
28447	Bacteria	Actinobacteria	Actinobacteria	Micrococcales	Microbacteriaceae	Clavibacter	Clavibacter michiganensis	0	0	0	0	0	0	0	0	1	1	3	1	1	0	0	1	0	0	1	0	0	1	0	0	0	0	0	4	1	1	3	0	1	0	2	1	0	0	2	0	0	2
279828	Bacteria	Actinobacteria	Actinobacteria	Micrococcales	Microbacteriaceae	Microcella	Microcella alkaliphila	6	0	1	3	1	0	1	0	1	1	5	5	1	1	0	0	1	0	0	0	2	0	0	2	1	0	3	0	11	16	0	0	3	0	2	1	1	4	1	2	0	1
2282656	Bacteria	Actinobacteria	Actinobacteria	Micrococcales	Microbacteriaceae	Humibacter	Humibacter sp. BT305	0	0	0	0	1	0	0	0	0	0	1	1	0	0	0	0	0	0	0	0	0	1	0	0	0	1	0	0	0	0	2	0	1	0	0	0	4	0	0	0	0	0
1855377	Bacteria	Actinobacteria	Actinobacteria	Micrococcales	Microbacteriaceae	Candidatus Aquiluna	Candidatus Aquiluna sp. UB-MaderosW2red	2	0	0	0	0	0	1	0	0	1	0	0	0	0	0	0	0	0	0	0	0	0	0	0	0	0	0	0	0	1	0	0	1	0	0	0	1	0	0	0	0	0
529884	Bacteria	Actinobacteria	Actinobacteria	Micrococcales	Microbacteriaceae	Rhodoluna	Rhodoluna lacicola	0	0	0	0	0	0	0	0	0	0	0	1	0	1	0	0	0	0	0	0	0	0	0	0	0	0	0	0	0	0	0	0	0	0	0	0	0	0	0	0	0	0
1159327	Bacteria	Actinobacteria	Actinobacteria	Micrococcales	Microbacteriaceae	Pontimonas	Pontimonas salivibrio	0	0	0	0	0	0	1	0	0	0	1	1	0	0	0	0	0	0	0	0	0	0	0	0	0	0	3	0	0	0	0	0	0	0	0	0	0	0	2	2	3	0
2419771	Bacteria	Actinobacteria	Actinobacteria	Micrococcales	Microbacteriaceae	Gryllotalpicola	Gryllotalpicola sp. 2DFW10M-5	0	0	0	0	0	0	0	0	0	0	0	0	0	0	0	0	0	1	0	0	0	1	0	0	0	0	0	0	1	1	0	2	0	0	0	1	0	0	1	0	0	0
1795630	Bacteria	Actinobacteria	Actinobacteria	Micrococcales	Microbacteriaceae	Frondihabitans	Frondihabitans sp. PAMC 28766	0	0	0	0	0	0	0	0	0	1	0	0	0	0	1	0	0	0	0	0	0	0	0	0	0	0	0	0	0	0	0	2	1	0	0	0	0	0	1	0	0	0
2079791	Bacteria	Actinobacteria	Actinobacteria	Micrococcales	Microbacteriaceae	Salinibacterium	Salinibacterium sp. CGMCC 1.16371	0	0	0	0	0	0	0	0	0	0	0	0	0	0	0	0	0	0	0	0	0	0	0	0	0	0	0	0	1	0	0	0	0	0	2	0	0	0	0	0	0	0
2508880	Bacteria	Actinobacteria	Actinobacteria	Micrococcales	Microbacteriaceae	Salinibacterium	Salinibacterium sp. UTAS2018	0	0	0	1	0	0	0	0	0	0	0	0	0	0	0	0	0	0	0	0	0	0	0	0	0	0	0	0	0	0	0	0	0	0	0	0	0	0	0	0	0	0
1575	Bacteria	Actinobacteria	Actinobacteria	Micrococcales	Microbacteriaceae	Leifsonia	Leifsonia xyli	0	0	0	0	0	0	1	0	0	0	0	2	0	0	0	1	0	1	0	0	0	0	0	2	1	1	0	0	0	1	0	2	0	0	0	0	1	0	1	0	0	0
1798223	Bacteria	Actinobacteria	Actinobacteria	Micrococcales	Microbacteriaceae	Leifsonia	Leifsonia sp. 21MFCrub1.1	0	0	0	0	0	0	0	0	3	0	0	1	1	0	0	0	0	0	0	0	0	0	0	2	0	0	0	0	0	0	0	0	0	0	0	0	0	0	1	0	0	0
1784719	Bacteria	Actinobacteria	Actinobacteria	Micrococcales	Microbacteriaceae	Leucobacter	Leucobacter triazinivorans	2	0	0	0	0	0	2	1	0	0	1	0	1	0	0	0	0	0	0	0	2	0	0	0	1	0	0	0	0	0	0	0	0	0	0	0	0	0	0	2	0	0
1935379	Bacteria	Actinobacteria	Actinobacteria	Micrococcales	Microbacteriaceae	Leucobacter	Leucobacter sp. DSM 101948	0	0	0	1	1	0	0	1	1	4	0	0	0	0	1	0	0	0	0	0	0	0	0	0	0	0	0	0	0	0	0	0	0	0	0	0	1	0	0	0	0	0
399736	Bacteria	Actinobacteria	Actinobacteria	Micrococcales	Microbacteriaceae	Agrococcus	Agrococcus jejuensis	0	2	0	0	0	0	0	0	0	0	1	1	0	0	0	0	0	0	0	0	0	0	0	0	0	1	0	0	0	0	0	0	1	0	0	0	0	0	1	0	0	0
684552	Bacteria	Actinobacteria	Actinobacteria	Micrococcales	Microbacteriaceae	Agrococcus	Agrococcus carbonis	4	7	1	0	1	0	0	1	0	5	4	1	1	1	0	1	0	3	1	1	0	0	0	0	0	0	0	4	7	4	0	0	1	2	0	0	3	3	0	2	6	1
2070347	Bacteria	Actinobacteria	Actinobacteria	Micrococcales	Microbacteriaceae	Agrococcus	Agrococcus sp. SGAir0287	0	0	0	0	0	0	1	0	0	0	1	0	0	1	1	0	0	0	0	0	0	0	0	2	0	1	0	0	0	0	2	0	0	0	0	0	0	0	0	2	0	1
453304	Bacteria	Actinobacteria	Actinobacteria	Micrococcales	Microbacteriaceae	Agromyces	Agromyces aureus	0	0	0	0	0	0	0	0	0	0	0	0	1	0	0	0	0	1	0	1	0	0	0	0	0	0	0	0	1	1	0	0	0	0	2	0	0	0	1	0	0	0
589382	Bacteria	Actinobacteria	Actinobacteria	Micrococcales	Microbacteriaceae	Agromyces	Agromyces flavus	0	0	0	0	0	0	0	1	1	1	0	0	0	0	0	0	0	0	0	0	0	0	0	0	0	1	0	0	0	0	0	0	0	0	0	0	0	0	0	0	0	1
2080742	Bacteria	Actinobacteria	Actinobacteria	Micrococcales	Microbacteriaceae	Agromyces	Agromyces sp. 30A	0	0	0	0	0	0	0	0	0	0	0	0	0	0	0	0	0	0	0	0	0	0	0	0	0	0	0	0	0	0	0	0	0	0	0	0	0	0	0	0	0	0
2498704	Bacteria	Actinobacteria	Actinobacteria	Micrococcales	Microbacteriaceae	Agromyces	Agromyces sp. LHK192	0	0	0	0	0	0	0	1	0	0	0	2	0	1	0	0	0	0	0	0	0	0	0	0	0	0	0	0	0	0	0	0	0	0	0	0	0	0	0	0	0	0
2509455	Bacteria	Actinobacteria	Actinobacteria	Micrococcales	Microbacteriaceae	Agromyces	Agromyces sp. FW100M-8	0	0	0	0	0	0	0	0	0	0	0	0	0	0	0	0	0	0	0	0	0	0	0	0	0	0	0	0	0	0	0	0	0	0	0	0	1	0	1	0	0	0
69373	Bacteria	Actinobacteria	Actinobacteria	Micrococcales	Microbacteriaceae	Curtobacterium	Curtobacterium pusillum	0	0	0	0	0	0	0	0	0	1	0	0	0	0	0	0	0	0	0	0	0	0	0	0	0	0	0	4	0	0	0	0	0	0	0	0	0	0	0	0	0	0
1561023	Bacteria	Actinobacteria	Actinobacteria	Micrococcales	Microbacteriaceae	Curtobacterium	Curtobacterium sp. MR_MD2014	0	0	0	0	0	0	0	0	1	0	0	0	1	0	0	0	0	0	0	0	0	0	0	0	0	0	3	0	0	0	0	0	0	0	0	0	0	0	0	0	0	0
1905847	Bacteria	Actinobacteria	Actinobacteria	Micrococcales	Microbacteriaceae	Curtobacterium	Curtobacterium sp. BH-2-1-1	0	0	0	0	0	1	1	0	1	3	0	0	0	1	0	0	0	0	0	0	0	0	0	0	0	2	0	0	1	0	2	2	1	0	0	1	1	3	1	0	0	0
2070337	Bacteria	Actinobacteria	Actinobacteria	Micrococcales	Microbacteriaceae	Curtobacterium	Curtobacterium sp. SGAir0471	0	2	0	0	0	0	0	0	0	0	1	0	0	1	0	0	0	0	0	0	2	0	2	0	0	0	0	0	0	0	0	0	0	0	0	1	0	0	0	0	0	0
2017484	Bacteria	Actinobacteria	Actinobacteria	Micrococcales	Dermabacteraceae	Brachybacterium	Brachybacterium sp. VM2412	0	2	1	0	0	0	0	0	0	0	0	0	0	0	1	0	1	0	0	0	0	0	0	0	1	1	0	0	0	1	2	0	0	2	0	0	0	0	1	0	0	0
43669	Bacteria	Actinobacteria	Actinobacteria	Micrococcales	Dermabacteraceae	Brachybacterium	Brachybacterium faecium	0	2	0	0	0	0	1	1	1	0	0	1	0	0	0	0	0	0	0	0	0	0	0	0	1	1	0	0	0	0	3	0	0	0	0	0	3	3	0	0	0	0
556288	Bacteria	Actinobacteria	Actinobacteria	Micrococcales	Dermabacteraceae	Brachybacterium	Brachybacterium saurashtrense	2	2	0	0	0	0	1	0	0	4	5	3	0	0	1	0	0	0	0	0	6	1	0	0	1	1	3	0	1	1	0	5	1	3	0	1	3	0	1	0	0	0
1331682	Bacteria	Actinobacteria	Actinobacteria	Micrococcales	Dermabacteraceae	Brachybacterium	Brachybacterium ginsengisoli	0	2	0	0	0	0	0	0	0	1	0	2	0	0	0	0	0	0	0	0	0	1	0	0	1	0	0	0	0	0	0	0	0	0	0	0	0	1	0	0	0	0
1903186	Bacteria	Actinobacteria	Actinobacteria	Micrococcales	Dermabacteraceae	Brachybacterium	Brachybacterium sp. P6-10-X1	0	2	0	1	0	0	0	0	1	1	3	3	0	0	0	0	0	0	0	0	0	3	0	2	0	0	3	0	5	1	0	0	0	0	3	1	1	0	1	2	0	0
2017485	Bacteria	Actinobacteria	Actinobacteria	Micrococcales	Dermabacteraceae	Brachybacterium	Brachybacterium sp. VR2415	0	0	0	0	0	1	0	0	0	0	0	1	0	1	0	1	0	1	1	0	0	1	0	2	0	0	0	0	0	0	2	0	0	0	0	0	0	0	1	0	0	0
472569	Bacteria	Actinobacteria	Actinobacteria	Micrococcales	Dermabacteraceae	Devriesea	Devriesea agamarum	0	0	0	0	0	0	0	0	0	0	0	1	0	1	0	0	0	0	0	0	0	0	0	0	0	0	0	0	0	0	0	0	0	0	0	0	0	0	1	0	0	0
1703	Bacteria	Actinobacteria	Actinobacteria	Micrococcales	Brevibacteriaceae	Brevibacterium	Brevibacterium linens	0	0	0	1	0	0	0	1	1	1	1	0	0	0	0	0	0	0	0	0	0	1	0	0	0	0	6	0	1	1	0	0	0	2	0	1	0	0	1	0	0	0
273384	Bacteria	Actinobacteria	Actinobacteria	Micrococcales	Brevibacteriaceae	Brevibacterium	Brevibacterium aurantiacum	0	0	0	0	0	1	0	0	0	0	3	1	0	0	0	1	0	1	1	0	0	0	0	0	0	0	0	8	0	3	0	0	0	3	0	0	0	0	1	2	0	0
2483799	Bacteria	Actinobacteria	Actinobacteria	Micrococcales	Bogoriellaceae	Georgenia	Georgenia sp. ZLJ0423	2	2	1	1	0	0	1	1	1	4	3	6	0	1	1	0	1	1	0	1	4	0	0	0	1	1	9	4	7	5	2	0	1	0	2	3	3	4	4	0	3	2
11	Bacteria	Actinobacteria	Actinobacteria	Micrococcales	Cellulomonadaceae	Cellulomonas	Cellulomonas gilvus	2	0	1	0	1	0	1	0	0	0	0	0	0	0	1	1	0	0	0	0	0	0	0	0	0	0	0	0	0	1	0	0	0	0	0	0	0	0	2	0	0	0
1708	Bacteria	Actinobacteria	Actinobacteria	Micrococcales	Cellulomonadaceae	Cellulomonas	Cellulomonas fimi	0	0	1	0	0	0	1	0	0	3	0	0	0	0	1	0	1	0	0	0	0	0	0	0	0	1	0	0	0	1	0	0	1	0	0	0	0	1	0	0	0	0
1711	Bacteria	Actinobacteria	Actinobacteria	Micrococcales	Cellulomonadaceae	Cellulomonas	Cellulomonas flavigena	0	0	0	0	0	0	0	0	1	0	1	2	0	0	0	0	0	0	0	0	0	0	0	0	0	0	0	4	1	1	0	0	0	0	2	0	0	1	0	2	0	0
2003551	Bacteria	Actinobacteria	Actinobacteria	Micrococcales	Cellulomonadaceae	Cellulomonas	Cellulomonas sp. PSBB021	0	0	0	0	1	1	0	0	0	0	0	0	0	0	0	0	0	0	0	0	0	0	0	0	0	0	0	0	0	1	0	0	0	0	0	0	0	1	1	0	0	0
545619	Bacteria	Actinobacteria	Actinobacteria	Micrococcales	Cellulomonadaceae	Paraoerskovia	Paraoerskovia marina	0	0	0	0	0	0	0	0	0	1	0	0	0	0	1	0	0	0	0	0	0	0	0	0	0	0	0	0	0	3	0	0	0	0	0	1	0	0	1	0	0	0
1179673	Bacteria	Actinobacteria	Actinobacteria	Micrococcales	Cellulomonadaceae	Oerskovia	Oerskovia sp. KBS0722	0	0	0	0	0	0	0	0	0	0	3	0	0	0	0	0	0	0	1	1	0	0	0	2	0	0	0	0	3	1	0	0	0	0	0	1	3	3	2	0	0	0
53458	Bacteria	Actinobacteria	Actinobacteria	Micrococcales	Intrasporangiaceae	Janibacter	Janibacter limosus	0	0	0	0	1	0	1	1	0	0	0	3	0	0	0	1	3	0	0	0	0	0	0	0	0	1	3	4	5	7	6	4	0	0	3	3	0	1	1	0	0	1
857417	Bacteria	Actinobacteria	Actinobacteria	Micrococcales	Intrasporangiaceae	Janibacter	Janibacter indicus	0	2	5	3	0	0	0	1	1	0	0	2	1	0	1	0	0	0	0	0	0	1	0	0	1	0	0	0	9	8	2	4	0	0	0	1	1	3	2	0	0	1
1288636	Bacteria	Actinobacteria	Actinobacteria	Micrococcales	Intrasporangiaceae	Ornithinimicrobium	Ornithinimicrobium flavum	8	4	1	10	1	1	0	0	0	3	1	7	1	1	1	0	1	0	0	0	6	3	0	0	0	0	0	8	3	0	0	7	1	2	2	0	6	0	3	0	3	0
2283195	Bacteria	Actinobacteria	Actinobacteria	Micrococcales	Intrasporangiaceae	Ornithinimicrobium	Ornithinimicrobium sp. AMA3305	4	4	3	3	1	1	0	1	0	1	1	2	1	0	2	1	0	0	0	0	0	4	0	0	0	1	6	4	7	10	2	0	0	0	2	1	1	1	6	2	3	2
2508882	Bacteria	Actinobacteria	Actinobacteria	Micrococcales	Intrasporangiaceae	Serinicoccus	Serinicoccus sp. HY006	0	4	0	0	0	0	0	0	0	3	4	1	0	0	0	0	1	0	0	0	0	0	2	0	0	1	6	0	2	3	0	0	0	0	2	1	0	0	1	2	0	0
53358	Bacteria	Actinobacteria	Actinobacteria	Micrococcales	Intrasporangiaceae	Intrasporangium	Intrasporangium calvum	0	2	0	1	0	1	0	1	0	1	0	0	0	0	0	0	0	0	0	0	0	0	0	2	0	0	0	0	3	1	0	0	5	0	2	0	0	0	2	2	0	0
767452	Bacteria	Actinobacteria	Actinobacteria	Micrococcales	Intrasporangiaceae	Serinicoccus	Serinicoccus chungangensis	0	4	0	0	0	1	1	0	0	0	0	0	0	1	0	1	0	0	1	1	0	0	0	0	0	0	0	8	5	5	0	0	0	0	3	0	0	1	2	0	0	0
1078471	Bacteria	Actinobacteria	Actinobacteria	Micrococcales	Intrasporangiaceae	Serinicoccus	Serinicoccus profundi	0	4	4	3	0	2	1	2	0	8	1	2	0	1	1	1	1	1	1	0	0	0	0	0	0	0	6	8	14	8	5	11	0	0	3	4	4	3	6	2	3	0
1758689	Bacteria	Actinobacteria	Actinobacteria	Micrococcales	Intrasporangiaceae	Serinicoccus	Serinicoccus sp. JLT9	0	2	1	0	0	0	0	0	0	0	0	0	0	0	0	0	0	0	0	0	0	0	0	0	0	0	0	0	1	0	0	0	0	2	0	1	0	0	1	0	0	0
1658671	Bacteria	Actinobacteria	Actinobacteria	Micrococcales	Intrasporangiaceae	Arsenicicoccus	Arsenicicoccus sp. oral taxon 190	0	0	0	1	0	0	1	1	1	0	1	0	0	0	1	0	0	0	0	0	0	1	0	0	0	0	6	0	2	1	0	0	1	0	5	1	0	0	3	2	0	0
443156	Bacteria	Actinobacteria	Actinobacteria	Micrococcales	Intrasporangiaceae	Phycicoccus	Phycicoccus dokdonensis	4	0	1	1	0	0	1	0	0	1	4	10	0	1	1	0	1	0	1	1	4	1	0	0	1	0	3	0	10	10	6	2	0	2	3	0	1	3	2	2	0	2
84757	Bacteria	Actinobacteria	Actinobacteria	Micrococcales	Beutenbergiaceae	Beutenbergia	Beutenbergia cavernae	4	0	0	0	0	0	0	1	0	4	0	1	0	0	0	0	0	1	0	0	4	0	0	0	1	0	3	0	5	5	0	0	0	0	2	0	1	0	2	2	0	0
2171623	Bacteria	Actinobacteria	Actinobacteria	Micrococcales	Beutenbergiaceae	Miniimonas	Miniimonas sp. S16	0	0	0	0	0	0	0	0	1	0	0	0	1	0	0	0	0	0	0	0	0	0	0	0	0	0	0	4	0	0	2	0	0	0	0	0	0	1	0	0	0	0
1980001	Bacteria	Actinobacteria	Actinobacteria	Micrococcales	Promicromonosporaceae	Cellulosimicrobium	Cellulosimicrobium sp. TH-20	2	0	0	1	0	0	1	2	5	4	0	2	0	0	2	1	3	2	2	1	2	4	0	4	2	3	3	4	0	0	3	0	3	0	2	0	1	9	4	2	3	0
1710	Bacteria	Actinobacteria	Actinobacteria	Micrococcales	Promicromonosporaceae	Cellulosimicrobium	Cellulosimicrobium cellulans	4	0	0	0	0	0	1	0	0	0	0	0	0	0	0	0	0	0	0	0	0	1	0	0	0	0	0	4	0	0	0	0	0	2	0	0	0	0	0	0	0	0
186189	Bacteria	Actinobacteria	Actinobacteria	Micrococcales	Promicromonosporaceae	Xylanimonas	Xylanimonas cellulosilytica	0	0	0	0	0	0	0	1	1	0	0	1	0	0	0	0	0	0	0	0	0	1	0	0	0	0	0	0	1	1	0	0	0	0	0	0	0	1	2	2	0	0
2509459	Bacteria	Actinobacteria	Actinobacteria	Micrococcales	Promicromonosporaceae	Xylanibacterium	Xylanibacterium sp. 2JSPR-7	0	2	0	0	0	0	0	0	0	0	1	0	0	0	0	1	0	0	0	0	0	0	0	0	0	0	0	0	0	1	0	0	0	0	0	1	0	0	1	0	0	0
139208	Bacteria	Actinobacteria	Actinobacteria	Micrococcales	Promicromonosporaceae	Isoptericola	Isoptericola variabilis	0	0	0	3	0	0	0	0	0	0	1	0	0	0	0	0	0	0	0	0	0	0	0	0	0	0	0	0	5	0	0	0	0	0	0	1	0	0	1	0	0	0
372663	Bacteria	Actinobacteria	Actinobacteria	Micrococcales	Promicromonosporaceae	Isoptericola	Isoptericola dokdonensis	0	2	0	0	0	0	0	1	1	0	3	1	1	0	0	0	1	0	0	0	0	1	0	0	0	0	0	0	0	0	0	0	0	0	0	0	0	1	0	0	0	0
2509457	Bacteria	Actinobacteria	Actinobacteria	Micrococcales	Promicromonosporaceae	Xylanimicrobium	Xylanimicrobium sp. FW10M-9	0	2	0	0	0	0	0	0	1	0	0	0	0	0	0	0	0	1	0	0	0	1	0	0	0	0	0	0	0	0	0	0	0	0	0	0	1	0	0	2	0	0
1863	Bacteria	Actinobacteria	Actinobacteria	Micrococcales	Dermatophilaceae	Dermatophilus	Dermatophilus congolensis	0	2	0	0	0	0	1	0	0	0	1	0	0	1	0	0	0	0	0	0	0	0	0	0	1	0	0	0	5	3	0	2	0	0	2	3	0	0	1	0	0	0
100225	Bacteria	Actinobacteria	Actinobacteria	Micrococcales	Dermatophilaceae	Austwickia	Austwickia chelonae	0	0	0	0	0	0	2	1	0	0	0	0	0	0	0	0	1	0	0	0	0	0	0	0	0	0	0	0	6	4	0	0	0	0	3	1	0	3	0	2	0	1
43674	Bacteria	Actinobacteria	Actinobacteria	Micrococcales	Jonesiaceae	Jonesia	Jonesia denitrificans	0	0	0	0	0	0	0	0	0	0	0	1	0	0	0	0	0	0	0	0	0	0	0	0	0	0	0	0	1	0	0	0	0	0	5	0	0	0	2	0	0	0
1274	Bacteria	Actinobacteria	Actinobacteria	Micrococcales	Dermacoccaceae	Dermacoccus	Dermacoccus nishinomiyaensis	0	0	0	0	0	0	1	0	1	0	1	5	0	1	0	1	1	2	0	0	0	1	0	0	0	0	3	4	0	0	2	0	0	0	2	3	0	0	2	0	3	1
1276	Bacteria	Actinobacteria	Actinobacteria	Micrococcales	Dermacoccaceae	Kytococcus	Kytococcus sedentarius	2	2	1	3	0	1	0	0	0	1	4	1	1	1	0	0	0	0	0	0	0	4	0	4	0	0	0	0	1	0	2	2	0	2	2	1	1	1	2	0	0	2
571913	Bacteria	Actinobacteria	Actinobacteria	Micrococcales	Dermacoccaceae	Luteipulveratus	Luteipulveratus mongoliensis	0	0	0	1	0	0	1	0	0	0	1	0	0	0	0	0	0	0	0	0	0	0	0	2	0	2	0	0	0	0	0	0	0	0	0	0	0	1	0	0	0	0
60920	Bacteria	Actinobacteria	Actinobacteria	Micrococcales	Sanguibacteraceae	Sanguibacter	Sanguibacter keddieii	2	0	1	0	0	0	0	0	0	0	0	1	0	0	0	0	0	0	0	1	0	0	0	0	0	0	0	0	1	3	0	0	0	0	2	0	1	1	1	0	0	0
2039	Bacteria	Actinobacteria	Actinobacteria	Micrococcales		Tropheryma	Tropheryma whipplei	0	2	0	0	0	0	0	0	0	0	0	0	0	0	0	0	0	0	0	0	0	0	0	0	0	0	0	0	1	0	0	0	0	0	0	0	0	0	0	0	0	0
1768	Bacteria	Actinobacteria	Actinobacteria	Corynebacteriales	Mycobacteriaceae	Mycobacterium	Mycobacterium kansasii	0	2	20	9	0	1	3	15	0	0	0	0	1	0	2	0	0	0	1	0	2	0	0	2	0	1	0	0	0	0	2	2	1	3	0	1	3	3	11	0	3	0
1773	Bacteria	Actinobacteria	Actinobacteria	Corynebacteriales	Mycobacteriaceae	Mycobacterium	Mycobacterium tuberculosis	0	0	3	1	4	4	1	1	13	3	3	7	9	4	8	10	5	12	9	11	4	6	14	25	6	3	9	4	3	0	22	16	13	15	3	0	16	10	13	2	9	5
1682113	Bacteria	Actinobacteria	Actinobacteria	Corynebacteriales	Mycobacteriaceae	Mycobacterium	Mycobacterium sp. YC-RL4	2	4	4	6	3	2	2	1	7	4	3	5	4	1	1	4	4	2	5	2	6	1	7	2	3	2	12	4	6	0	2	9	8	6	12	4	9	10	4	10	0	2
1764	Bacteria	Actinobacteria	Actinobacteria	Corynebacteriales	Mycobacteriaceae	Mycobacterium	Mycobacterium avium	0	0	0	0	0	0	0	0	0	0	0	0	0	0	0	0	0	0	0	0	0	0	0	0	0	0	0	0	0	1	0	0	0	0	0	0	0	0	0	0	0	0
722731	Bacteria	Actinobacteria	Actinobacteria	Corynebacteriales	Mycobacteriaceae	Mycobacterium	Mycobacterium shigaense	4	0	0	0	0	0	0	0	3	1	0	0	0	0	0	0	1	0	0	0	0	1	2	0	1	0	0	4	0	0	0	0	1	2	2	1	1	1	1	0	0	0
212767	Bacteria	Actinobacteria	Actinobacteria	Corynebacteriales	Mycobacteriaceae	Mycobacterium	Mycobacterium sp. JS623	0	0	0	0	0	0	0	0	0	1	0	0	0	0	0	0	0	0	0	0	0	0	0	0	0	0	0	0	1	0	2	0	0	0	0	0	0	0	1	0	0	0
2487344	Bacteria	Actinobacteria	Actinobacteria	Corynebacteriales	Mycobacteriaceae	Mycobacterium	Mycobacterium sp. DL90	0	0	0	0	0	0	0	0	0	0	0	0	0	0	0	0	0	0	0	0	0	0	0	0	0	1	0	0	0	0	0	0	0	0	2	0	0	0	0	0	0	0
1879023	Bacteria	Actinobacteria	Actinobacteria	Corynebacteriales	Mycobacteriaceae	Mycobacterium	Mycobacterium sp. djl-10	0	2	0	0	0	0	1	0	0	0	0	0	0	0	1	0	0	0	0	0	0	0	0	0	0	0	0	0	0	3	0	2	0	0	2	0	0	0	0	2	0	0
1389713	Bacteria	Actinobacteria	Actinobacteria	Corynebacteriales	Mycobacteriaceae	Mycobacterium	Mycobacterium paragordonae	0	0	0	1	0	0	0	0	0	0	0	0	0	0	0	1	0	0	0	0	0	0	0	0	0	0	0	0	0	0	0	0	1	0	0	0	0	0	0	0	0	0
482462	Bacteria	Actinobacteria	Actinobacteria	Corynebacteriales	Mycobacteriaceae	Mycobacterium	Mycobacterium dioxanotrophicus	0	0	0	0	0	0	0	0	1	0	0	0	0	0	0	0	0	0	1	0	0	0	0	2	0	0	0	0	0	0	0	0	1	0	0	0	1	0	1	0	0	0
1769	Bacteria	Actinobacteria	Actinobacteria	Corynebacteriales	Mycobacteriaceae	Mycobacterium	Mycobacterium leprae	0	0	1	0	0	0	0	0	0	0	1	0	0	0	0	0	0	0	0	1	0	0	0	0	0	0	0	0	0	0	0	0	3	0	0	1	0	0	0	0	0	0
1800	Bacteria	Actinobacteria	Actinobacteria	Corynebacteriales	Mycobacteriaceae	Mycolicibacterium	Mycolicibacterium chubuense	0	0	0	0	0	0	0	0	0	0	0	1	0	0	0	1	0	0	0	0	0	0	0	0	0	0	0	4	0	1	0	0	0	0	2	0	0	1	0	0	6	0
134601	Bacteria	Actinobacteria	Actinobacteria	Corynebacteriales	Mycobacteriaceae	Mycolicibacterium	Mycolicibacterium goodii	0	2	0	0	0	0	0	0	0	0	0	0	0	0	1	1	0	0	0	0	0	0	0	0	0	0	0	0	0	3	0	0	0	0	2	0	0	0	2	0	0	0
1772	Bacteria	Actinobacteria	Actinobacteria	Corynebacteriales	Mycobacteriaceae	Mycolicibacterium	Mycolicibacterium smegmatis	0	0	0	0	0	0	0	0	0	0	0	1	0	0	0	0	0	0	0	0	0	0	0	2	0	0	0	0	0	0	0	0	0	0	0	0	0	0	1	0	0	0
1776	Bacteria	Actinobacteria	Actinobacteria	Corynebacteriales	Mycobacteriaceae	Mycolicibacterium	Mycolicibacterium flavescens	0	0	0	0	0	0	0	0	0	0	0	0	0	0	0	0	0	0	0	0	0	0	0	0	0	0	0	0	0	0	0	0	0	0	0	0	0	0	1	2	0	0
1791	Bacteria	Actinobacteria	Actinobacteria	Corynebacteriales	Mycobacteriaceae	Mycolicibacterium	Mycolicibacterium aurum	4	0	0	0	0	0	0	1	0	0	0	0	0	0	0	0	1	0	0	0	0	0	0	0	1	0	0	0	0	0	0	2	0	0	0	0	0	0	0	0	0	0
1792	Bacteria	Actinobacteria	Actinobacteria	Corynebacteriales	Mycobacteriaceae	Mycolicibacterium	Mycolicibacterium chitae	0	0	0	1	0	0	0	0	0	0	0	1	0	0	0	0	0	1	0	0	0	0	0	0	0	0	0	0	1	0	0	0	0	2	0	0	0	0	2	0	0	0
1804	Bacteria	Actinobacteria	Actinobacteria	Corynebacteriales	Mycobacteriaceae	Mycolicibacterium	Mycolicibacterium gilvum	0	2	0	0	0	0	0	0	0	0	0	0	0	0	0	0	1	0	0	0	0	0	0	0	0	0	0	4	0	0	0	0	0	2	0	0	0	0	2	0	0	0
1810	Bacteria	Actinobacteria	Actinobacteria	Corynebacteriales	Mycobacteriaceae	Mycolicibacterium	Mycolicibacterium vaccae	0	0	1	0	0	0	0	0	0	0	0	0	0	0	0	0	0	0	0	0	0	0	0	0	0	0	0	0	0	1	0	0	0	0	0	0	0	0	1	0	0	0
46351	Bacteria	Actinobacteria	Actinobacteria	Corynebacteriales	Mycobacteriaceae	Mycolicibacterium	Mycolicibacterium hassiacum	0	2	0	0	0	0	0	0	0	0	0	0	0	0	0	0	0	0	0	0	0	0	0	0	0	0	0	0	0	0	0	0	0	0	2	0	1	0	1	0	0	0
110539	Bacteria	Actinobacteria	Actinobacteria	Corynebacteriales	Mycobacteriaceae	Mycolicibacterium	Mycolicibacterium vanbaalenii	0	0	0	0	0	0	1	0	0	0	0	0	0	0	0	0	0	0	0	0	0	0	0	2	0	0	0	0	0	0	0	0	0	2	2	0	0	1	1	0	0	0
370526	Bacteria	Actinobacteria	Actinobacteria	Corynebacteriales	Mycobacteriaceae	Mycolicibacterium	Mycolicibacterium rutilum	0	0	0	0	0	0	0	0	0	1	1	0	1	0	1	1	0	0	0	0	0	0	0	0	0	1	0	0	1	0	0	0	0	0	0	0	0	0	0	0	0	0
36809	Bacteria	Actinobacteria	Actinobacteria	Corynebacteriales	Mycobacteriaceae	Mycobacteroides	Mycobacteroides abscessus	0	0	0	0	0	0	0	0	0	0	0	0	0	0	1	0	1	0	0	0	0	1	0	0	2	1	0	0	1	1	0	0	0	0	0	0	0	0	2	0	0	0
639313	Bacteria	Actinobacteria	Actinobacteria	Corynebacteriales	Mycobacteriaceae	Hoyosella	Hoyosella subflava	0	0	0	0	0	0	0	0	0	0	0	1	0	1	0	0	0	0	0	0	0	0	0	0	1	0	0	0	0	0	2	2	0	0	0	0	0	0	0	0	0	0
1788	Bacteria	Actinobacteria	Actinobacteria	Corynebacteriales	Mycobacteriaceae	Mycolicibacter	Mycolicibacter terrae	0	0	0	0	0	0	0	0	0	0	1	0	0	0	0	0	0	1	0	0	0	0	0	0	0	0	0	0	1	0	0	0	0	0	0	0	0	0	1	0	0	0
875328	Bacteria	Actinobacteria	Actinobacteria	Corynebacteriales	Mycobacteriaceae	Mycolicibacter	Mycolicibacter sinensis	0	0	0	0	0	0	0	0	0	0	0	0	0	0	0	0	0	0	0	0	0	0	0	2	0	0	0	0	0	0	0	0	0	0	0	0	0	0	0	0	0	0
37919	Bacteria	Actinobacteria	Actinobacteria	Corynebacteriales	Nocardiaceae	Rhodococcus	Rhodococcus opacus	2	7	5	3	1	1	2	1	3	3	4	2	1	1	3	2	6	4	1	2	2	0	5	4	5	1	6	4	0	4	5	2	3	5	3	0	1	6	6	4	3	1
2499145	Bacteria	Actinobacteria	Actinobacteria	Corynebacteriales	Nocardiaceae	Rhodococcus	Rhodococcus sp. X156	0	2	0	0	0	0	0	0	0	0	0	0	0	0	0	0	0	1	0	0	0	0	0	4	0	1	0	0	2	0	0	0	0	0	0	0	1	0	4	2	3	0
1990687	Bacteria	Actinobacteria	Actinobacteria	Corynebacteriales	Nocardiaceae	Rhodococcus	Rhodococcus sp. S2-17	0	2	1	0	0	0	0	1	1	0	0	0	0	0	0	0	0	0	0	0	0	0	0	0	0	0	0	0	0	0	0	0	0	0	0	0	0	0	2	0	0	0
1805827	Bacteria	Actinobacteria	Actinobacteria	Corynebacteriales	Nocardiaceae	Rhodococcus	Rhodococcus sp. MTM3W5.2	0	0	0	0	0	0	0	0	0	0	0	1	0	0	0	0	0	0	0	0	0	0	0	0	0	0	0	0	0	0	0	0	0	0	0	0	0	0	1	0	0	0
1653479	Bacteria	Actinobacteria	Actinobacteria	Corynebacteriales	Nocardiaceae	Rhodococcus	Rhodococcus sp. PBTS 2	0	2	1	0	0	0	0	0	0	0	0	0	0	1	0	0	0	0	0	0	0	0	0	2	0	0	0	0	0	0	0	0	0	0	0	0	0	0	0	0	0	0
1653478	Bacteria	Actinobacteria	Actinobacteria	Corynebacteriales	Nocardiaceae	Rhodococcus	Rhodococcus sp. PBTS 1	2	0	0	0	0	0	1	0	0	0	0	0	0	0	0	0	0	1	0	0	2	0	0	0	0	0	0	0	1	1	2	0	0	0	0	0	0	0	1	2	0	1
1564114	Bacteria	Actinobacteria	Actinobacteria	Corynebacteriales	Nocardiaceae	Rhodococcus	Rhodococcus sp. B7740	2	0	0	0	0	0	0	0	0	0	0	0	0	0	0	0	0	0	0	0	0	0	0	0	0	0	0	0	0	0	0	0	0	0	0	0	0	0	0	0	0	0
1302308	Bacteria	Actinobacteria	Actinobacteria	Corynebacteriales	Nocardiaceae	Rhodococcus	Rhodococcus sp. P1Y	0	0	0	0	0	0	1	0	0	0	1	0	0	0	0	0	0	0	0	0	0	0	0	0	0	0	0	0	0	0	0	0	0	0	0	0	0	1	0	0	0	0
1830	Bacteria	Actinobacteria	Actinobacteria	Corynebacteriales	Nocardiaceae	Rhodococcus	Rhodococcus ruber	10	2	1	3	1	0	2	1	5	3	7	2	3	0	1	2	4	1	1	2	6	1	5	4	1	0	3	4	5	0	3	4	5	0	2	0	9	4	7	4	6	1
1828	Bacteria	Actinobacteria	Actinobacteria	Corynebacteriales	Nocardiaceae	Rhodococcus	Rhodococcus fascians	0	0	0	0	0	0	1	0	0	0	0	0	0	0	1	0	0	0	0	0	0	0	0	0	0	0	0	0	0	0	0	0	0	0	0	1	0	0	0	0	0	0
1829	Bacteria	Actinobacteria	Actinobacteria	Corynebacteriales	Nocardiaceae	Rhodococcus	Rhodococcus rhodochrous	0	0	0	0	0	0	0	0	0	0	3	0	0	0	0	0	0	0	0	0	0	0	0	0	0	0	0	0	0	0	0	0	0	2	0	0	0	0	1	2	0	0
43767	Bacteria	Actinobacteria	Actinobacteria	Corynebacteriales	Nocardiaceae	Rhodococcus	Rhodococcus hoagii	0	0	0	0	0	0	0	0	0	0	0	0	1	0	0	0	0	0	0	0	0	0	0	0	0	0	0	0	0	0	0	0	1	0	0	1	0	0	0	0	0	0
103816	Bacteria	Actinobacteria	Actinobacteria	Corynebacteriales	Nocardiaceae	Rhodococcus	Rhodococcus pyridinivorans	0	0	0	0	0	0	0	0	0	0	0	0	0	0	0	1	1	0	0	0	0	0	0	0	0	0	0	0	0	0	0	0	0	0	0	0	0	0	0	0	0	0
132919	Bacteria	Actinobacteria	Actinobacteria	Corynebacteriales	Nocardiaceae	Rhodococcus	Rhodococcus jostii	2	0	0	0	0	0	0	0	0	0	0	0	0	0	0	0	1	0	0	0	0	0	0	0	0	0	0	0	0	0	0	0	0	0	0	0	0	0	0	0	0	1
2213200	Bacteria	Actinobacteria	Actinobacteria	Corynebacteriales	Nocardiaceae	Nocardia	Nocardia sp. Y48	0	0	1	0	0	0	0	0	1	1	0	0	0	0	0	0	0	0	0	0	0	0	0	0	0	0	0	4	2	0	2	0	1	0	0	0	0	0	0	0	0	0
37329	Bacteria	Actinobacteria	Actinobacteria	Corynebacteriales	Nocardiaceae	Nocardia	Nocardia farcinica	0	0	1	0	0	0	0	1	1	0	3	0	0	0	0	0	0	0	0	0	0	0	0	0	0	0	0	0	0	0	0	0	0	2	0	0	1	1	1	0	0	0
1824	Bacteria	Actinobacteria	Actinobacteria	Corynebacteriales	Nocardiaceae	Nocardia	Nocardia asteroides	0	2	0	0	0	0	0	0	1	0	0	0	0	0	0	0	0	0	0	0	0	1	0	0	0	0	0	0	0	0	0	0	0	2	0	0	0	0	0	0	0	0
135487	Bacteria	Actinobacteria	Actinobacteria	Corynebacteriales	Nocardiaceae	Nocardia	Nocardia cyriacigeorgica	0	2	0	0	0	0	0	1	0	0	0	1	1	0	1	1	0	1	0	1	0	0	0	0	2	1	0	0	0	1	0	0	1	0	2	0	1	0	3	2	0	0
1823	Bacteria	Actinobacteria	Actinobacteria	Corynebacteriales	Nocardiaceae	Nocardia	Nocardia otitidiscaviarum	0	2	0	0	0	0	0	0	0	0	0	1	1	0	0	0	0	1	0	0	0	0	2	0	1	0	0	0	0	0	0	0	0	0	0	0	0	0	0	0	0	0
37326	Bacteria	Actinobacteria	Actinobacteria	Corynebacteriales	Nocardiaceae	Nocardia	Nocardia brasiliensis	2	0	0	0	0	0	0	0	1	3	0	0	0	0	0	0	0	0	0	0	2	0	0	0	0	0	0	0	0	1	0	0	0	0	0	0	0	0	2	0	0	0
37330	Bacteria	Actinobacteria	Actinobacteria	Corynebacteriales	Nocardiaceae	Nocardia	Nocardia nova	0	2	0	0	0	0	0	0	0	0	0	0	0	0	0	0	0	0	0	0	0	0	0	0	0	0	0	0	0	0	0	0	0	0	0	0	0	0	0	0	0	0
37332	Bacteria	Actinobacteria	Actinobacteria	Corynebacteriales	Nocardiaceae	Nocardia	Nocardia seriolae	2	0	0	0	0	0	0	0	0	0	0	0	0	0	0	0	0	0	0	0	0	0	2	2	0	0	0	0	0	0	0	0	1	0	0	1	0	0	0	0	0	0
455432	Bacteria	Actinobacteria	Actinobacteria	Corynebacteriales	Nocardiaceae	Nocardia	Nocardia terpenica	0	0	0	0	0	0	0	0	0	0	0	0	0	0	0	0	0	2	0	0	0	0	0	0	0	0	0	0	0	0	0	0	0	0	2	0	0	0	1	0	0	0
1047172	Bacteria	Actinobacteria	Actinobacteria	Corynebacteriales	Nocardiaceae	Nocardia	Nocardia sp. CS682	4	0	0	0	0	0	0	0	0	0	0	0	0	1	0	0	0	0	0	0	0	0	2	2	0	0	0	0	0	0	0	0	0	2	0	0	1	0	2	0	0	0
2382165	Bacteria	Actinobacteria	Actinobacteria	Corynebacteriales	Nocardiaceae	Nocardia	Nocardia sp. CFHS0054	0	0	0	1	0	0	0	1	0	0	0	0	0	0	0	0	0	0	0	0	0	0	0	2	0	0	0	0	1	3	0	0	0	0	2	1	0	0	2	2	0	0
1725	Bacteria	Actinobacteria	Actinobacteria	Corynebacteriales	Corynebacteriaceae	Corynebacterium	Corynebacterium xerosis	0	2	1	1	1	2	1	0	1	7	0	0	0	0	0	1	1	2	0	0	0	0	2	2	1	3	3	0	1	1	0	0	0	2	6	9	6	1	1	0	0	0
570374	Bacteria	Actinobacteria	Actinobacteria	Corynebacteriales	Corynebacteriaceae	Corynebacterium	Corynebacterium sp. 3010	0	2	9	4	1	1	0	0	3	0	8	2	2	1	0	0	2	1	0	0	4	0	0	0	0	0	0	0	0	1	2	5	4	0	0	0	1	0	3	0	0	2
2080740	Bacteria	Actinobacteria	Actinobacteria	Corynebacteriales	Corynebacteriaceae	Corynebacterium	Corynebacterium sp. 2183	0	0	0	1	0	0	0	0	0	0	0	0	0	0	0	0	0	0	0	0	0	0	0	0	0	0	0	0	1	0	0	0	0	0	0	0	0	1	0	0	0	0
156978	Bacteria	Actinobacteria	Actinobacteria	Corynebacteriales	Corynebacteriaceae	Corynebacterium	Corynebacterium imitans	0	0	0	0	0	1	0	0	0	0	1	2	1	0	0	1	0	0	4	2	0	0	0	2	2	1	0	0	0	1	0	2	1	0	0	0	0	0	0	0	0	0
146827	Bacteria	Actinobacteria	Actinobacteria	Corynebacteriales	Corynebacteriaceae	Corynebacterium	Corynebacterium simulans	0	4	1	0	1	0	0	1	0	0	0	1	1	1	0	0	0	0	0	0	0	0	0	0	0	0	0	0	0	0	2	0	0	0	0	1	1	0	1	0	0	0
349751	Bacteria	Actinobacteria	Actinobacteria	Corynebacteriales	Corynebacteriaceae	Corynebacterium	Corynebacterium marinum	4	0	0	0	0	0	1	0	0	0	0	1	0	0	0	0	0	0	0	0	0	1	0	0	0	0	0	0	0	0	0	0	0	0	0	0	0	0	2	0	0	0
1032851	Bacteria	Actinobacteria	Actinobacteria	Corynebacteriales	Corynebacteriaceae	Corynebacterium	Corynebacterium nuruki	0	0	0	3	0	0	0	0	0	0	0	1	0	0	0	0	0	0	0	0	0	0	2	0	0	0	0	0	0	0	0	0	0	0	3	0	0	0	0	0	0	0
702967	Bacteria	Actinobacteria	Actinobacteria	Corynebacteriales	Corynebacteriaceae	Corynebacterium	Corynebacterium sp. NML98-0116	0	0	0	0	0	0	0	1	0	0	1	1	0	0	0	0	0	0	1	1	0	0	0	0	0	0	0	0	0	0	0	0	0	0	3	0	0	3	1	0	3	0
575200	Bacteria	Actinobacteria	Actinobacteria	Corynebacteriales	Corynebacteriaceae	Corynebacterium	Corynebacterium maris	2	0	1	9	0	0	3	3	0	1	1	1	0	0	0	0	0	0	0	0	4	0	0	0	0	0	0	4	0	0	0	0	1	0	0	0	0	1	0	0	0	0
571915	Bacteria	Actinobacteria	Actinobacteria	Corynebacteriales	Corynebacteriaceae	Corynebacterium	Corynebacterium mustelae	0	0	0	0	0	0	0	0	0	0	1	0	0	0	0	0	0	0	0	0	0	0	0	0	0	0	0	0	0	0	0	0	0	0	0	0	0	0	0	0	0	0
441500	Bacteria	Actinobacteria	Actinobacteria	Corynebacteriales	Corynebacteriaceae	Corynebacterium	Corynebacterium timonense	0	0	0	0	0	0	0	1	0	0	0	1	0	1	0	0	0	0	0	0	0	0	0	0	0	0	0	0	0	0	0	0	0	0	0	0	0	0	0	0	0	0
401472	Bacteria	Actinobacteria	Actinobacteria	Corynebacteriales	Corynebacteriaceae	Corynebacterium	Corynebacterium ureicelerivorans	2	9	1	1	0	0	0	1	3	1	1	3	0	0	0	0	0	0	3	2	0	0	2	0	0	1	0	0	0	0	0	2	0	2	0	0	0	1	0	0	0	2
1121358	Bacteria	Actinobacteria	Actinobacteria	Corynebacteriales	Corynebacteriaceae	Corynebacterium	Corynebacterium doosanense	0	0	0	0	0	0	0	0	1	0	0	0	0	0	0	1	0	0	0	0	0	0	0	0	0	0	0	0	0	0	0	0	0	0	0	0	0	0	1	0	0	0
258224	Bacteria	Actinobacteria	Actinobacteria	Corynebacteriales	Corynebacteriaceae	Corynebacterium	Corynebacterium resistens	0	0	0	0	0	0	0	1	0	0	0	0	0	0	0	0	0	0	0	0	0	0	0	0	0	0	0	0	0	0	0	2	0	0	0	1	0	0	1	0	0	0
225326	Bacteria	Actinobacteria	Actinobacteria	Corynebacteriales	Corynebacteriaceae	Corynebacterium	Corynebacterium halotolerans	2	0	0	0	0	0	0	0	0	0	0	1	0	0	0	0	0	0	0	0	0	0	0	0	0	0	0	0	0	0	0	0	0	0	0	0	0	0	0	0	3	0
191493	Bacteria	Actinobacteria	Actinobacteria	Corynebacteriales	Corynebacteriaceae	Corynebacterium	Corynebacterium sphenisci	0	0	0	0	0	0	0	0	0	0	0	0	0	0	0	1	0	0	0	0	0	3	0	0	0	0	0	0	0	0	0	0	0	0	0	0	0	0	2	0	3	0
187491	Bacteria	Actinobacteria	Actinobacteria	Corynebacteriales	Corynebacteriaceae	Corynebacterium	Corynebacterium glaucum	0	0	0	1	0	0	0	0	0	0	1	1	0	0	1	0	0	0	1	0	0	0	0	0	0	0	0	0	1	3	0	0	0	0	0	0	0	0	0	0	0	0
1487956	Bacteria	Actinobacteria	Actinobacteria	Corynebacteriales	Corynebacteriaceae	Corynebacterium	Corynebacterium sp. ATCC 6931	0	0	0	0	0	0	0	0	1	0	0	1	1	0	0	0	0	0	0	0	0	0	0	0	0	0	0	0	0	0	0	0	0	3	0	0	0	0	0	0	0	0
2488819	Bacteria	Actinobacteria	Actinobacteria	Corynebacteriales	Corynebacteriaceae	Corynebacterium	Corynebacterium sp. 2069/2	0	0	0	0	0	0	0	0	0	0	0	1	0	0	0	0	0	0	0	0	2	0	0	0	0	0	0	0	0	0	0	0	0	0	0	0	0	0	1	0	0	0
2079535	Bacteria	Actinobacteria	Actinobacteria	Corynebacteriales	Corynebacteriaceae	Corynebacterium	Corynebacterium sp. 2184	0	0	1	0	0	0	0	1	0	0	0	0	0	0	0	0	0	0	0	0	0	0	0	0	0	0	0	0	0	0	0	0	0	0	0	0	0	1	0	0	0	0
2079234	Bacteria	Actinobacteria	Actinobacteria	Corynebacteriales	Corynebacteriaceae	Corynebacterium	Corynebacterium geronticis	0	0	0	0	0	0	0	0	0	0	0	0	0	0	0	0	0	0	0	0	0	0	0	0	0	0	0	0	1	1	0	0	0	0	0	0	0	0	1	0	0	0
1862358	Bacteria	Actinobacteria	Actinobacteria	Corynebacteriales	Corynebacteriaceae	Corynebacterium	Corynebacterium choanis	0	0	1	0	0	0	0	0	0	0	0	0	0	0	0	0	0	1	0	0	0	0	0	0	0	0	0	0	0	0	0	0	0	0	0	0	0	0	0	0	0	0
1737425	Bacteria	Actinobacteria	Actinobacteria	Corynebacteriales	Corynebacteriaceae	Corynebacterium	Corynebacterium provencense	0	0	0	0	0	0	0	0	0	0	0	0	0	0	1	0	0	0	0	0	0	0	0	0	0	0	0	0	0	0	0	0	0	0	0	0	0	0	0	2	0	0
1072256	Bacteria	Actinobacteria	Actinobacteria	Corynebacteriales	Corynebacteriaceae	Corynebacterium	Corynebacterium uterequi	0	0	0	0	0	0	0	0	0	0	0	0	1	0	0	0	1	0	0	0	0	0	0	0	0	1	0	0	0	1	0	0	0	2	2	0	0	1	0	2	3	0
1471400	Bacteria	Actinobacteria	Actinobacteria	Corynebacteriales	Corynebacteriaceae	Corynebacterium	Corynebacterium pelargi	0	0	1	0	0	0	0	0	0	0	0	0	0	0	0	0	0	0	0	0	0	0	0	0	0	0	0	0	0	0	0	0	0	0	0	0	0	0	0	0	0	0
1408191	Bacteria	Actinobacteria	Actinobacteria	Corynebacteriales	Corynebacteriaceae	Corynebacterium	Corynebacterium deserti	0	0	0	0	0	0	0	0	0	0	0	0	0	0	0	0	0	0	0	0	2	0	2	0	0	0	0	0	0	1	0	0	0	0	0	0	0	1	0	0	0	0
1404244	Bacteria	Actinobacteria	Actinobacteria	Corynebacteriales	Corynebacteriaceae	Corynebacterium	Corynebacterium glyciniphilum	2	0	0	0	0	0	0	1	0	0	3	0	0	0	1	0	0	0	0	0	2	0	0	0	0	0	0	0	0	0	0	0	0	0	0	0	0	0	0	0	0	0
1230998	Bacteria	Actinobacteria	Actinobacteria	Corynebacteriales	Corynebacteriaceae	Corynebacterium	Corynebacterium frankenforstense	0	0	1	0	0	0	0	0	0	0	0	1	0	0	0	0	0	0	0	0	2	1	0	0	1	0	0	0	1	0	0	2	0	2	0	0	0	1	0	0	0	0
1223514	Bacteria	Actinobacteria	Actinobacteria	Corynebacteriales	Corynebacteriaceae	Corynebacterium	Corynebacterium humireducens	2	0	0	3	0	0	1	0	0	0	0	0	0	0	0	0	0	0	0	0	0	0	0	0	0	0	0	0	0	0	2	2	0	2	0	0	0	3	0	0	0	0
161899	Bacteria	Actinobacteria	Actinobacteria	Corynebacteriales	Corynebacteriaceae	Corynebacterium	Corynebacterium singulare	0	2	0	0	0	0	0	0	1	0	0	0	0	1	0	0	0	0	0	0	0	0	0	0	0	0	3	0	0	0	0	0	0	2	0	0	0	0	0	0	0	0
28028	Bacteria	Actinobacteria	Actinobacteria	Corynebacteriales	Corynebacteriaceae	Corynebacterium	Corynebacterium flavescens	2	0	0	1	0	0	0	1	1	0	0	0	0	0	0	0	0	1	2	0	0	0	0	0	0	0	0	0	0	0	0	0	0	0	0	0	0	0	1	0	0	0
42817	Bacteria	Actinobacteria	Actinobacteria	Corynebacteriales	Corynebacteriaceae	Corynebacterium	Corynebacterium argentoratense	0	0	0	0	0	0	0	1	0	0	0	0	0	0	0	0	0	0	0	0	0	0	0	0	0	0	0	0	0	0	0	0	0	0	3	0	0	0	0	0	0	0
38305	Bacteria	Actinobacteria	Actinobacteria	Corynebacteriales	Corynebacteriaceae	Corynebacterium	Corynebacterium vitaeruminis	0	0	0	0	0	0	0	0	0	0	0	0	0	0	0	0	0	0	0	0	0	0	0	0	0	0	0	0	0	0	0	0	0	0	0	0	0	0	0	0	0	0
38302	Bacteria	Actinobacteria	Actinobacteria	Corynebacteriales	Corynebacteriaceae	Corynebacterium	Corynebacterium mycetoides	2	0	0	0	0	0	0	1	0	1	0	1	0	0	0	0	0	0	0	0	0	0	0	0	0	1	0	0	0	0	0	0	0	0	0	0	0	0	1	0	0	0
38289	Bacteria	Actinobacteria	Actinobacteria	Corynebacteriales	Corynebacteriaceae	Corynebacterium	Corynebacterium jeikeium	0	0	0	0	0	0	0	1	1	0	0	2	1	0	0	0	0	0	1	0	2	0	2	0	0	0	0	0	0	0	0	0	0	0	3	0	0	1	0	0	0	0
38288	Bacteria	Actinobacteria	Actinobacteria	Corynebacteriales	Corynebacteriaceae	Corynebacterium	Corynebacterium genitalium	0	0	0	0	0	0	0	1	0	1	0	0	0	1	0	0	0	0	0	1	0	0	0	0	0	0	0	0	0	0	0	0	0	0	0	0	0	0	0	0	0	0
35757	Bacteria	Actinobacteria	Actinobacteria	Corynebacteriales	Corynebacteriaceae	Corynebacterium	Corynebacterium cystitidis	0	0	0	0	0	0	1	1	0	0	0	0	1	0	0	0	0	0	0	1	0	0	2	0	0	0	0	0	1	0	0	0	0	0	0	0	0	0	0	0	0	0
35755	Bacteria	Actinobacteria	Actinobacteria	Corynebacteriales	Corynebacteriaceae	Corynebacterium	Corynebacterium kutscheri	2	0	0	0	0	0	0	0	0	0	0	0	0	0	0	0	0	0	0	0	0	0	0	0	0	0	0	0	0	0	0	0	0	0	0	0	0	0	0	0	0	0
43768	Bacteria	Actinobacteria	Actinobacteria	Corynebacteriales	Corynebacteriaceae	Corynebacterium	Corynebacterium matruchotii	2	4	0	3	0	0	3	2	0	1	5	1	0	0	0	1	0	0	1	2	0	0	0	0	2	1	3	4	0	0	0	0	1	2	6	3	1	1	1	0	0	0
1727	Bacteria	Actinobacteria	Actinobacteria	Corynebacteriales	Corynebacteriaceae	Corynebacterium	Corynebacterium variabile	4	9	1	3	0	0	0	0	1	1	1	3	0	0	0	0	0	0	1	1	0	0	0	0	0	0	0	0	0	0	0	0	0	3	0	0	0	0	0	0	0	1
1724	Bacteria	Actinobacteria	Actinobacteria	Corynebacteriales	Corynebacteriaceae	Corynebacterium	Corynebacterium renale	0	0	0	0	0	0	0	0	0	0	0	0	0	0	1	0	0	0	0	0	0	0	0	0	0	0	0	0	0	0	0	0	0	0	0	0	0	0	1	0	0	0
1721	Bacteria	Actinobacteria	Actinobacteria	Corynebacteriales	Corynebacteriaceae	Corynebacterium	Corynebacterium callunae	0	0	0	0	0	0	0	0	0	0	0	0	0	0	0	0	0	0	0	0	0	0	0	0	0	0	0	0	0	0	0	0	0	0	0	0	0	0	1	0	0	0
1719	Bacteria	Actinobacteria	Actinobacteria	Corynebacteriales	Corynebacteriaceae	Corynebacterium	Corynebacterium pseudotuberculosis	2	0	0	0	0	0	0	0	0	0	0	0	0	0	0	0	1	0	0	0	0	0	0	0	0	0	0	4	0	0	0	0	0	0	0	0	0	0	0	0	0	0
1718	Bacteria	Actinobacteria	Actinobacteria	Corynebacteriales	Corynebacteriaceae	Corynebacterium	Corynebacterium glutamicum	0	2	0	0	0	0	1	0	0	0	7	5	0	0	0	0	1	0	1	0	0	1	0	0	0	0	0	4	3	0	0	0	1	0	0	0	1	1	1	0	0	0
1717	Bacteria	Actinobacteria	Actinobacteria	Corynebacteriales	Corynebacteriaceae	Corynebacterium	Corynebacterium diphtheriae	0	0	0	0	0	0	0	0	0	0	1	0	0	0	1	0	0	0	0	0	2	0	0	0	0	0	0	0	0	0	0	0	4	0	0	0	0	0	0	2	0	0
1705	Bacteria	Actinobacteria	Actinobacteria	Corynebacteriales	Corynebacteriaceae	Corynebacterium	Corynebacterium stationis	4	0	0	0	0	0	0	0	0	0	3	1	0	1	0	0	0	0	0	1	10	3	0	0	0	0	3	0	0	0	0	0	0	2	0	0	1	3	0	0	0	1
169292	Bacteria	Actinobacteria	Actinobacteria	Corynebacteriales	Corynebacteriaceae	Corynebacterium	Corynebacterium aurimucosum	0	0	0	0	0	0	0	0	0	0	3	0	0	0	0	0	0	0	1	1	0	0	2	0	0	0	0	0	0	0	0	2	0	0	0	0	0	0	1	0	0	0
43770	Bacteria	Actinobacteria	Actinobacteria	Corynebacteriales	Corynebacteriaceae	Corynebacterium	Corynebacterium striatum	0	0	3	0	0	0	1	0	0	1	1	0	1	0	0	0	0	0	0	1	0	0	0	0	0	0	3	0	0	0	0	0	0	0	0	0	3	0	0	0	0	0
43771	Bacteria	Actinobacteria	Actinobacteria	Corynebacteriales	Corynebacteriaceae	Corynebacterium	Corynebacterium urealyticum	0	0	0	1	0	0	0	0	0	0	0	0	0	0	1	0	0	0	0	0	0	0	0	0	0	0	0	0	0	1	0	0	0	0	2	0	0	0	0	2	0	0
43990	Bacteria	Actinobacteria	Actinobacteria	Corynebacteriales	Corynebacteriaceae	Corynebacterium	Corynebacterium segmentosum	4	2	4	4	1	1	11	11	4	4	4	5	0	4	0	1	0	3	0	0	0	4	2	0	0	1	6	0	1	0	0	2	1	0	5	0	4	1	4	10	3	2
65058	Bacteria	Actinobacteria	Actinobacteria	Corynebacteriales	Corynebacteriaceae	Corynebacterium	Corynebacterium ulcerans	0	0	0	0	0	0	0	0	0	0	0	0	0	0	1	1	0	0	0	0	0	0	0	0	0	0	0	0	0	0	0	2	0	0	0	0	0	0	2	0	0	0
89154	Bacteria	Actinobacteria	Actinobacteria	Corynebacteriales	Corynebacteriaceae	Corynebacterium	Corynebacterium terpenotabidum	2	0	0	0	0	0	0	0	0	0	0	1	0	0	0	0	0	0	0	0	0	0	0	0	0	0	0	0	0	0	0	2	1	0	2	0	0	0	0	0	0	0
108486	Bacteria	Actinobacteria	Actinobacteria	Corynebacteriales	Corynebacteriaceae	Corynebacterium	Corynebacterium falsenii	0	0	0	0	0	0	0	0	1	1	0	0	0	0	0	0	1	0	0	0	0	0	0	2	0	2	0	0	0	0	0	0	0	0	2	1	0	0	0	0	0	0
136857	Bacteria	Actinobacteria	Actinobacteria	Corynebacteriales	Corynebacteriaceae	Corynebacterium	Corynebacterium testudinoris	0	0	0	0	0	0	0	0	0	0	0	0	0	0	0	0	0	0	0	0	0	1	0	0	0	0	0	0	0	0	0	0	0	0	0	0	0	0	2	0	0	0
152794	Bacteria	Actinobacteria	Actinobacteria	Corynebacteriales	Corynebacteriaceae	Corynebacterium	Corynebacterium efficiens	0	2	0	1	0	0	0	0	0	0	0	1	0	0	0	0	0	0	0	0	0	0	0	2	0	0	0	0	0	0	0	5	0	0	0	1	1	1	0	0	0	0
156976	Bacteria	Actinobacteria	Actinobacteria	Corynebacteriales	Corynebacteriaceae	Corynebacterium	Corynebacterium riegelii	0	0	0	0	0	0	0	1	0	0	0	0	0	0	0	0	0	0	0	0	0	0	0	2	0	0	0	8	0	0	0	0	0	0	0	0	0	0	1	2	0	0
160386	Bacteria	Actinobacteria	Actinobacteria	Corynebacteriales	Corynebacteriaceae	Corynebacterium	Corynebacterium casei	4	0	0	1	0	0	1	1	0	1	5	2	1	1	0	0	0	0	0	0	0	4	0	4	0	0	0	0	0	0	0	0	0	0	6	1	0	0	0	0	0	0
161879	Bacteria	Actinobacteria	Actinobacteria	Corynebacteriales	Corynebacteriaceae	Corynebacterium	Corynebacterium kroppenstedtii	0	0	0	0	0	0	0	0	0	0	0	0	0	0	1	0	0	0	0	0	0	0	0	0	0	0	0	0	0	0	0	0	0	0	2	0	0	0	1	2	0	0
161895	Bacteria	Actinobacteria	Actinobacteria	Corynebacteriales	Corynebacteriaceae	Corynebacterium	Corynebacterium phocae	0	2	0	0	0	0	2	0	0	0	0	0	0	1	0	1	0	0	0	0	0	0	0	0	0	1	0	0	0	0	0	0	0	0	0	0	0	0	1	0	0	0
161896	Bacteria	Actinobacteria	Actinobacteria	Corynebacteriales	Corynebacteriaceae	Corynebacterium	Corynebacterium camporealensis	0	0	0	0	0	1	0	0	0	0	1	1	0	0	0	0	0	0	0	0	0	0	0	0	0	0	0	0	0	0	0	0	0	0	0	0	0	0	0	2	0	0
1697	Bacteria	Actinobacteria	Actinobacteria	Corynebacteriales	Corynebacteriaceae	Corynebacterium	Corynebacterium ammoniagenes	0	0	0	1	0	0	0	1	0	0	0	0	0	0	0	0	0	0	0	0	0	3	0	0	0	0	0	0	1	0	0	0	0	0	0	0	0	0	0	0	0	0
1136941	Bacteria	Actinobacteria	Actinobacteria	Corynebacteriales	Gordoniaceae	Gordonia	Gordonia phthalatica	4	7	1	1	2	1	6	3	3	8	3	5	3	3	2	3	1	1	2	1	4	1	7	2	6	3	9	23	1	0	6	4	4	3	3	7	6	3	2	4	6	4
2054	Bacteria	Actinobacteria	Actinobacteria	Corynebacteriales	Gordoniaceae	Gordonia	Gordonia bronchialis	6	2	1	1	0	0	0	1	1	3	0	0	1	1	1	2	3	3	0	2	4	1	2	6	2	1	0	4	6	0	2	2	4	0	2	1	1	1	1	0	0	1
337191	Bacteria	Actinobacteria	Actinobacteria	Corynebacteriales	Gordoniaceae	Gordonia	Gordonia sp. KTR9	2	4	0	1	0	0	0	0	0	0	0	0	0	0	0	1	1	1	0	0	0	0	0	0	0	0	3	4	0	0	3	0	0	3	2	1	1	1	2	6	3	0
2055	Bacteria	Actinobacteria	Actinobacteria	Corynebacteriales	Gordoniaceae	Gordonia	Gordonia terrae	0	4	0	0	0	0	0	0	1	0	0	2	1	0	0	0	0	0	1	1	0	1	2	0	1	0	0	0	0	0	0	2	0	0	2	1	0	0	0	0	0	0
84096	Bacteria	Actinobacteria	Actinobacteria	Corynebacteriales	Gordoniaceae	Gordonia	Gordonia alkanivorans	0	0	0	1	0	0	1	0	1	0	0	0	0	0	0	0	1	0	0	0	0	0	0	0	0	0	0	0	0	1	0	0	0	0	0	0	0	1	0	0	0	0
84595	Bacteria	Actinobacteria	Actinobacteria	Corynebacteriales	Gordoniaceae	Gordonia	Gordonia polyisoprenivorans	2	0	0	0	0	0	0	0	0	1	1	1	0	1	0	1	1	1	0	0	2	0	2	0	0	1	0	0	3	0	0	2	0	0	2	0	0	1	2	0	0	0
1004901	Bacteria	Actinobacteria	Actinobacteria	Corynebacteriales	Gordoniaceae	Gordonia	Gordonia iterans	0	2	3	0	0	0	0	0	0	0	0	0	0	0	1	0	0	0	0	0	4	0	0	0	1	0	0	0	0	0	0	0	0	0	0	0	0	0	0	0	0	0
2059875	Bacteria	Actinobacteria	Actinobacteria	Corynebacteriales	Gordoniaceae	Gordonia	Gordonia sp. YC-JH1	0	0	0	0	0	0	0	0	0	0	0	0	0	0	0	0	0	0	0	0	0	0	0	0	0	0	0	0	1	1	0	0	0	2	0	0	0	0	0	0	0	0
2420509	Bacteria	Actinobacteria	Actinobacteria	Corynebacteriales	Gordoniaceae	Gordonia	Gordonia sp. MMS17-SY073	0	0	0	0	0	0	0	0	0	0	0	0	0	0	0	0	0	0	0	0	0	0	0	0	0	1	0	0	0	0	0	0	0	0	0	0	0	0	0	0	0	0
546160	Bacteria	Actinobacteria	Actinobacteria	Corynebacteriales	Dietziaceae	Dietzia	Dietzia lutea	0	4	0	0	0	0	1	0	0	0	1	1	0	0	0	0	0	0	0	0	0	0	0	0	0	0	0	0	0	0	3	0	0	0	0	0	0	0	1	0	0	0
139021	Bacteria	Actinobacteria	Actinobacteria	Corynebacteriales	Dietziaceae	Dietzia	Dietzia psychralcaliphila	0	7	0	0	0	0	0	1	0	1	14	12	1	0	0	2	0	2	0	0	0	1	2	0	0	0	0	0	0	0	0	0	0	2	0	0	1	0	0	0	0	1
499555	Bacteria	Actinobacteria	Actinobacteria	Corynebacteriales	Dietziaceae	Dietzia	Dietzia timorensis	0	0	0	0	0	0	0	1	0	0	0	1	0	0	0	1	0	0	0	0	0	0	0	0	0	0	0	0	1	0	0	0	0	0	0	0	0	1	1	0	0	0
712270	Bacteria	Actinobacteria	Actinobacteria	Corynebacteriales	Dietziaceae	Dietzia	Dietzia sp. oral taxon 368	0	0	0	0	0	0	0	1	0	0	0	0	0	1	0	0	0	0	0	0	0	1	0	2	0	0	3	0	0	1	0	0	0	0	0	0	0	1	0	2	3	0
2052657	Bacteria	Actinobacteria	Actinobacteria	Corynebacteriales	Dietziaceae	Dietzia	Dietzia sp. JS16-p6b	0	0	0	0	0	0	0	0	1	3	3	2	0	0	0	1	1	2	0	0	0	0	2	0	0	0	3	0	1	0	0	0	0	2	0	0	0	0	1	0	0	0
2061	Bacteria	Actinobacteria	Actinobacteria	Corynebacteriales	Tsukamurellaceae	Tsukamurella	Tsukamurella paurometabola	0	0	0	0	0	0	0	0	0	0	0	0	0	0	0	1	1	0	0	0	0	0	0	0	0	0	0	0	0	0	0	0	0	0	0	0	0	0	0	0	0	0
57704	Bacteria	Actinobacteria	Actinobacteria	Corynebacteriales	Tsukamurellaceae	Tsukamurella	Tsukamurella tyrosinosolvens	0	0	1	0	0	0	1	0	0	0	1	1	0	0	0	0	0	0	0	0	0	0	0	0	0	0	0	0	0	0	0	0	0	0	0	0	0	0	0	0	0	0
286802	Bacteria	Actinobacteria	Actinobacteria	Corynebacteriales	Segniliparaceae	Segniliparus	Segniliparus rotundus	2	0	0	0	0	0	1	1	0	0	0	1	0	0	0	0	0	1	0	0	2	0	0	0	0	0	0	0	2	1	0	0	0	0	2	1	0	1	0	0	0	0
1528099	Bacteria	Actinobacteria	Actinobacteria	Corynebacteriales		Lawsonella	Lawsonella clevelandensis	0	0	1	1	0	0	2	0	0	1	0	1	1	0	0	1	0	1	0	0	0	0	0	0	0	0	0	4	0	0	0	4	0	0	2	1	0	1	1	0	0	2
1747	Bacteria	Actinobacteria	Actinobacteria	Propionibacteriales	Propionibacteriaceae	Cutibacterium	Cutibacterium acnes	20	35	33	30	11	9	11	9	33	23	87	88	11	17	15	18	6	5	9	9	12	10	12	17	4	8	45	23	8	12	8	12	24	11	23	21	31	29	37	44	41	10
33011	Bacteria	Actinobacteria	Actinobacteria	Propionibacteriales	Propionibacteriaceae	Cutibacterium	Cutibacterium granulosum	4	2	4	3	1	0	1	0	1	3	4	6	1	3	0	1	1	0	0	0	2	1	2	0	1	0	6	4	1	4	2	0	0	0	2	1	1	0	2	2	6	1
33010	Bacteria	Actinobacteria	Actinobacteria	Propionibacteriales	Propionibacteriaceae	Cutibacterium	Cutibacterium avidum	0	0	0	0	0	0	1	0	0	0	1	0	1	0	0	0	0	0	0	0	0	0	0	0	0	0	0	0	0	0	0	0	0	2	2	0	0	0	1	0	0	0
1909732	Bacteria	Actinobacteria	Actinobacteria	Propionibacteriales	Propionibacteriaceae	Tessaracoccus	Tessaracoccus sp. T2.5-30	0	0	0	0	0	0	1	0	0	0	0	1	0	1	0	0	0	0	0	0	0	0	0	0	0	0	0	0	0	3	2	0	0	0	0	0	1	1	5	6	9	0
1332264	Bacteria	Actinobacteria	Actinobacteria	Propionibacteriales	Propionibacteriaceae	Tessaracoccus	Tessaracoccus aquimaris	0	0	0	0	0	0	0	1	0	0	0	0	0	0	0	0	0	0	0	0	0	0	0	0	0	1	0	0	0	0	0	0	0	2	0	0	0	0	2	0	0	0
399497	Bacteria	Actinobacteria	Actinobacteria	Propionibacteriales	Propionibacteriaceae	Tessaracoccus	Tessaracoccus flavescens	0	0	0	1	0	0	1	0	0	1	0	0	0	0	0	0	0	0	0	0	0	0	0	2	0	0	0	0	0	0	0	2	0	0	0	0	3	0	1	0	0	0
1610493	Bacteria	Actinobacteria	Actinobacteria	Propionibacteriales	Propionibacteriaceae	Tessaracoccus	Tessaracoccus flavus	0	0	0	1	0	0	0	0	1	1	3	0	0	1	1	0	1	0	0	0	0	0	2	0	0	1	0	0	1	0	0	2	0	0	0	0	1	1	3	2	0	0
2161816	Bacteria	Actinobacteria	Actinobacteria	Propionibacteriales	Propionibacteriaceae	Tessaracoccus	Tessaracoccus sp. Marseille-P5995	0	4	1	0	0	0	0	1	0	0	4	0	0	0	1	0	1	0	0	1	0	0	0	0	1	0	0	0	2	1	0	0	0	0	0	0	0	0	0	4	0	0
671223	Bacteria	Actinobacteria	Actinobacteria	Propionibacteriales	Propionibacteriaceae	Propionibacterium	Propionibacterium sp. oral taxon 193	0	0	0	0	0	0	0	0	0	0	0	0	1	0	0	0	0	1	0	0	0	0	0	0	0	1	0	0	0	3	0	0	0	0	0	0	0	0	0	0	0	0
1744	Bacteria	Actinobacteria	Actinobacteria	Propionibacteriales	Propionibacteriaceae	Propionibacterium	Propionibacterium freudenreichii	0	0	3	0	0	0	0	1	0	0	0	3	0	0	0	0	0	1	1	0	0	0	0	0	1	0	0	0	5	0	0	0	1	2	5	0	1	3	0	0	3	0
119981	Bacteria	Actinobacteria	Actinobacteria	Propionibacteriales	Propionibacteriaceae	Propionibacterium	Propionibacterium australiense	0	0	0	0	0	0	0	1	0	0	1	0	0	1	0	0	0	0	0	0	0	1	0	4	0	0	0	0	0	1	0	0	0	0	0	0	1	0	2	0	0	0
556499	Bacteria	Actinobacteria	Actinobacteria	Propionibacteriales	Propionibacteriaceae	Propionibacterium	Propionibacterium acidifaciens	0	0	0	0	0	0	0	0	0	0	1	0	0	1	1	0	0	0	0	0	0	0	0	0	0	0	3	0	0	0	0	0	0	0	0	0	0	0	1	0	3	0
675864	Bacteria	Actinobacteria	Actinobacteria	Propionibacteriales	Propionibacteriaceae	Auraticoccus	Auraticoccus monumenti	0	0	0	3	0	0	0	1	3	0	1	0	1	0	0	0	1	1	0	0	0	4	0	0	2	2	0	0	1	0	3	2	3	2	0	1	0	0	2	4	0	1
1748	Bacteria	Actinobacteria	Actinobacteria	Propionibacteriales	Propionibacteriaceae	Acidipropionibacterium	Acidipropionibacterium acidipropionici	0	0	0	1	0	0	0	0	0	0	0	1	0	0	0	0	0	0	0	0	0	0	2	2	0	0	0	0	0	0	0	0	0	0	0	0	0	0	2	0	0	0
1749	Bacteria	Actinobacteria	Actinobacteria	Propionibacteriales	Propionibacteriaceae	Acidipropionibacterium	Acidipropionibacterium jensenii	0	0	0	0	0	0	0	0	0	0	5	6	0	0	0	1	0	0	0	0	0	0	0	0	0	0	0	0	1	0	0	0	0	0	0	0	0	0	0	2	0	0
2057246	Bacteria	Actinobacteria	Actinobacteria	Propionibacteriales	Propionibacteriaceae	Acidipropionibacterium	Acidipropionibacterium virtanenii	0	0	0	0	0	0	0	0	0	1	0	1	0	0	0	0	0	0	0	0	0	0	0	0	0	0	0	0	0	0	0	0	0	0	0	0	0	0	0	0	0	0
29405	Bacteria	Actinobacteria	Actinobacteria	Propionibacteriales	Propionibacteriaceae	Microlunatus	Microlunatus phosphovorus	0	0	0	0	0	0	2	0	0	0	0	1	0	0	0	0	0	0	0	0	2	0	0	0	1	0	3	0	0	0	0	0	0	0	0	0	0	0	2	0	0	0
630515	Bacteria	Actinobacteria	Actinobacteria	Propionibacteriales	Propionibacteriaceae	Microlunatus	Microlunatus soli	0	0	0	1	0	0	0	0	1	0	0	0	0	0	0	1	1	0	0	0	0	0	0	0	0	0	0	0	1	0	0	0	0	0	2	3	0	0	1	0	0	0
1871034	Bacteria	Actinobacteria	Actinobacteria	Propionibacteriales	Propionibacteriaceae	Propionimicrobium	Propionimicrobium sp. Marseille-P3275	4	0	0	0	0	0	0	0	0	0	1	0	0	1	0	0	0	0	0	0	0	0	0	0	0	0	0	0	0	0	0	0	0	0	2	0	0	0	2	2	0	0
1750	Bacteria	Actinobacteria	Actinobacteria	Propionibacteriales	Propionibacteriaceae	Pseudopropionibacterium	Pseudopropionibacterium propionicum	4	2	1	0	0	1	2	0	0	0	0	1	0	1	0	0	0	0	0	1	0	0	0	0	0	0	0	0	0	0	0	2	0	0	0	1	0	3	2	2	0	0
196162	Bacteria	Actinobacteria	Actinobacteria	Propionibacteriales	Nocardioidaceae	Nocardioides	Nocardioides sp. JS614	0	2	1	0	0	0	0	1	1	3	4	1	0	1	2	1	0	0	1	1	0	0	0	2	1	1	0	4	32	20	2	4	1	0	6	4	6	4	1	0	3	1
2483798	Bacteria	Actinobacteria	Actinobacteria	Propionibacteriales	Nocardioidaceae	Nocardioides	Nocardioides sp. 603	2	2	0	1	0	0	1	1	3	1	4	1	1	0	1	1	1	0	1	1	0	0	2	6	1	0	0	4	8	4	0	0	3	0	5	0	1	0	2	2	0	0
110319	Bacteria	Actinobacteria	Actinobacteria	Propionibacteriales	Nocardioidaceae	Nocardioides	Nocardioides sp. CF8	0	2	3	0	0	1	0	0	1	1	4	2	0	0	0	0	1	0	1	0	0	1	2	0	0	1	0	0	9	8	0	4	0	0	2	6	1	3	2	0	0	1
402297	Bacteria	Actinobacteria	Actinobacteria	Propionibacteriales	Nocardioidaceae	Nocardioides	Nocardioides daphniae	0	0	1	0	0	0	0	0	1	1	3	6	0	0	0	1	0	0	0	0	0	0	0	0	0	0	0	0	1	3	0	0	0	0	0	0	0	0	0	0	0	0
449461	Bacteria	Actinobacteria	Actinobacteria	Propionibacteriales	Nocardioidaceae	Nocardioides	Nocardioides humi	2	2	0	1	0	0	0	0	1	0	0	3	0	1	0	0	1	0	0	0	0	3	2	0	1	0	0	0	7	7	0	0	1	0	3	0	0	1	2	0	0	0
450734	Bacteria	Actinobacteria	Actinobacteria	Propionibacteriales	Nocardioidaceae	Nocardioides	Nocardioides dokdonensis	2	0	3	0	0	0	0	0	3	5	1	1	0	0	1	0	0	0	0	0	0	1	2	2	0	1	0	4	10	8	2	5	0	0	2	7	1	0	4	2	0	0
1804624	Bacteria	Actinobacteria	Actinobacteria	Propionibacteriales	Nocardioidaceae	Nocardioides	Nocardioides baekrokdamisoli	4	0	0	1	1	0	1	0	0	0	0	2	0	0	1	0	0	0	0	0	0	1	7	4	0	1	3	4	11	12	0	0	0	0	2	0	3	0	1	2	0	1
2045452	Bacteria	Actinobacteria	Actinobacteria	Propionibacteriales	Nocardioidaceae	Nocardioides	Nocardioides sp. 78	0	0	1	0	1	0	0	1	0	1	3	1	1	0	0	1	1	0	0	0	4	1	0	0	0	1	3	0	7	8	0	0	0	0	2	4	1	0	2	4	0	0
2500546	Bacteria	Actinobacteria	Actinobacteria	Propionibacteriales	Nocardioidaceae	Nocardioides	Nocardioides sp. HY056	0	2	0	0	0	0	0	0	0	0	1	1	1	0	0	1	0	0	0	0	0	1	0	0	0	0	0	0	15	12	0	0	1	0	2	1	1	1	0	4	0	0
2518370	Bacteria	Actinobacteria	Actinobacteria	Propionibacteriales	Nocardioidaceae	Nocardioides	Nocardioides sp. MMS17-SY117	6	0	0	1	0	0	1	1	1	0	3	2	0	0	1	0	0	1	1	1	0	0	2	2	0	0	0	0	34	35	2	0	4	0	9	6	4	1	1	4	6	2
2518371	Bacteria	Actinobacteria	Actinobacteria	Propionibacteriales	Nocardioidaceae	Nocardioides	Nocardioides sp. MMS17-SY207-3	2	4	3	0	1	0	1	1	4	4	3	2	1	0	0	1	1	1	1	1	12	9	0	0	1	0	9	0	13	27	2	5	0	2	15	7	3	3	2	2	0	2
182640	Bacteria	Actinobacteria	Actinobacteria	Propionibacteriales	Nocardioidaceae	Kribbella	Kribbella flavida	0	0	1	0	0	0	0	1	1	1	0	0	0	1	0	0	0	0	0	0	0	1	0	0	0	0	0	0	7	3	0	2	1	2	2	1	0	0	4	0	0	0
2107713	Bacteria	Actinobacteria	Actinobacteria	Propionibacteriales	Nocardioidaceae	Aeromicrobium	Aeromicrobium sp. A1-2	0	2	0	0	0	0	0	0	0	0	1	0	0	0	0	0	0	0	0	0	0	1	0	0	0	0	0	0	1	0	0	0	0	0	0	1	0	0	0	0	0	0
2041	Bacteria	Actinobacteria	Actinobacteria	Propionibacteriales	Nocardioidaceae	Aeromicrobium	Aeromicrobium erythreum	2	0	0	0	1	0	0	1	0	0	4	2	0	0	0	0	0	0	1	0	0	0	2	0	0	0	0	0	5	3	0	0	0	0	0	1	1	4	2	0	0	1
219314	Bacteria	Actinobacteria	Actinobacteria	Propionibacteriales	Nocardioidaceae	Aeromicrobium	Aeromicrobium marinum	0	2	1	0	0	0	0	0	4	1	1	0	1	1	0	1	3	0	1	0	0	1	0	2	1	3	3	4	2	0	2	0	0	2	2	0	1	0	3	2	3	2
1736691	Bacteria	Actinobacteria	Actinobacteria	Propionibacteriales	Nocardioidaceae	Aeromicrobium	Aeromicrobium choanae	0	0	1	1	0	0	0	0	3	0	0	0	1	0	0	0	0	0	0	0	0	0	2	0	0	0	3	4	1	1	0	0	0	0	6	0	0	1	1	2	3	0
2079793	Bacteria	Actinobacteria	Actinobacteria	Propionibacteriales	Nocardioidaceae	Aeromicrobium	Aeromicrobium sp. 592	2	0	0	0	0	0	1	0	0	0	0	1	0	0	0	0	0	0	0	0	0	0	0	0	0	0	0	0	1	1	0	0	0	0	0	1	0	0	1	0	0	0
546874	Bacteria	Actinobacteria	Actinobacteria	Propionibacteriales	Nocardioidaceae	Friedmanniella	Friedmanniella sagamiharensis	2	0	0	0	0	0	2	0	1	0	3	3	0	0	1	0	0	1	0	0	4	0	0	0	0	0	0	0	1	1	2	2	1	0	6	1	4	0	1	0	0	0
546871	Bacteria	Actinobacteria	Actinobacteria	Propionibacteriales	Nocardioidaceae	Friedmanniella	Friedmanniella luteola	0	2	0	0	0	0	0	0	0	1	1	0	0	0	0	0	0	0	0	0	0	0	0	0	1	0	0	0	3	0	0	0	7	3	2	1	0	0	2	0	0	0
2045	Bacteria	Actinobacteria	Actinobacteria	Propionibacteriales	Nocardioidaceae	Pimelobacter	Pimelobacter simplex	2	0	1	0	0	0	0	0	0	0	3	2	1	0	0	0	0	0	0	0	0	3	0	0	0	0	0	0	5	1	0	0	0	0	3	0	0	0	0	0	3	0
642780	Bacteria	Actinobacteria	Actinobacteria	Propionibacteriales	Nocardioidaceae	Marmoricola	Marmoricola scoriae	0	2	4	1	0	1	0	0	1	3	22	6	0	1	0	1	0	0	1	1	4	1	0	2	0	0	6	0	14	14	2	0	5	2	11	3	0	3	1	2	0	0
75385	Bacteria	Actinobacteria	Actinobacteria	Propionibacteriales	Nocardioidaceae	Micropruina	Micropruina glycogenica	2	4	3	0	0	0	2	2	0	1	4	2	0	0	0	0	1	0	0	0	2	4	0	0	1	0	0	8	6	3	2	2	0	0	0	3	0	0	2	2	0	0
117157	Bacteria	Actinobacteria	Actinobacteria	Propionibacteriales	Nocardioidaceae	Actinopolymorpha	Actinopolymorpha singaporensis	2	2	1	0	0	0	0	1	1	0	0	1	0	0	1	0	0	1	1	0	2	0	0	0	1	0	0	0	5	3	2	0	0	3	0	0	1	0	2	0	0	1
1877	Bacteria	Actinobacteria	Actinobacteria	Micromonosporales	Micromonosporaceae	Micromonospora	Micromonospora echinospora	0	0	1	0	0	0	0	1	0	0	0	0	1	1	0	1	0	0	0	0	0	1	0	0	0	0	0	0	1	0	0	2	0	0	0	0	0	1	0	0	3	0
709883	Bacteria	Actinobacteria	Actinobacteria	Micromonosporales	Micromonosporaceae	Micromonospora	Micromonospora zamorensis	0	0	0	0	0	0	0	0	0	1	0	0	0	0	0	0	0	0	0	0	0	0	0	0	0	0	0	0	0	0	0	0	0	2	0	0	0	0	1	0	0	0
47865	Bacteria	Actinobacteria	Actinobacteria	Micromonosporales	Micromonosporaceae	Micromonospora	Micromonospora inositola	0	0	0	1	0	0	0	1	0	3	0	0	1	0	1	1	0	0	0	1	0	0	0	0	0	0	0	0	1	0	0	0	0	0	0	1	1	0	4	2	0	0
356852	Bacteria	Actinobacteria	Actinobacteria	Micromonosporales	Micromonosporaceae	Micromonospora	Micromonospora coxensis	0	2	0	0	0	0	0	1	0	0	1	0	0	0	0	0	0	1	0	0	2	0	0	0	0	0	0	0	0	1	0	0	0	0	0	0	0	1	5	0	0	0
299146	Bacteria	Actinobacteria	Actinobacteria	Micromonosporales	Micromonosporaceae	Micromonospora	Micromonospora narathiwatensis	2	0	1	1	1	0	2	1	4	4	0	2	0	0	1	2	2	3	1	1	6	0	2	2	1	0	3	4	3	0	3	0	4	2	2	0	3	1	0	4	0	2
299152	Bacteria	Actinobacteria	Actinobacteria	Micromonosporales	Micromonosporaceae	Micromonospora	Micromonospora siamensis	0	0	0	0	0	0	0	0	0	0	0	0	0	0	0	0	1	0	0	0	0	1	0	0	0	0	0	0	0	0	0	0	0	0	0	0	0	1	2	0	0	0
2201999	Bacteria	Actinobacteria	Actinobacteria	Micromonosporales	Micromonosporaceae	Micromonospora	Micromonospora sp. B006	0	0	0	0	0	0	1	0	0	0	0	0	0	0	0	0	0	0	0	0	0	1	0	0	0	0	3	0	1	0	0	0	1	0	0	0	0	0	1	0	0	0
2039870	Bacteria	Actinobacteria	Actinobacteria	Micromonosporales	Micromonosporaceae	Micromonospora	Micromonospora sp. WMMA2032	0	0	0	0	0	0	0	0	0	0	0	0	0	1	0	0	0	0	0	0	0	0	0	0	0	0	3	0	0	0	0	0	1	0	0	0	0	0	0	0	0	0
479978	Bacteria	Actinobacteria	Actinobacteria	Micromonosporales	Micromonosporaceae	Micromonospora	Micromonospora tulbaghiae	2	0	0	0	0	0	0	1	0	0	0	1	0	0	1	0	0	1	0	0	0	0	0	0	0	1	0	0	0	0	0	0	0	2	2	0	0	1	2	0	0	0
356851	Bacteria	Actinobacteria	Actinobacteria	Micromonosporales	Micromonosporaceae	Micromonospora	Micromonospora chokoriensis	0	0	0	0	0	0	0	0	0	0	0	0	0	0	0	0	0	0	0	0	0	0	0	0	0	0	0	0	0	0	0	0	0	0	0	0	0	0	0	0	0	0
307121	Bacteria	Actinobacteria	Actinobacteria	Micromonosporales	Micromonosporaceae	Micromonospora	Micromonospora krabiensis	0	0	0	1	0	0	1	0	0	0	0	0	0	0	0	0	0	0	0	0	0	0	2	0	0	1	0	0	0	0	0	0	0	0	0	0	0	0	1	0	0	0
291594	Bacteria	Actinobacteria	Actinobacteria	Micromonosporales	Micromonosporaceae	Micromonospora	Micromonospora rifamycinica	0	0	0	1	0	0	1	0	0	0	0	0	0	0	0	0	1	1	0	0	0	0	0	0	0	0	0	0	0	0	0	0	0	0	2	0	0	1	2	0	0	0
285665	Bacteria	Actinobacteria	Actinobacteria	Micromonosporales	Micromonosporaceae	Micromonospora	Micromonospora coriariae	0	0	0	1	0	0	1	0	1	0	0	0	1	1	0	0	0	0	1	0	0	0	0	2	0	0	3	0	1	0	0	2	1	0	0	0	1	0	1	0	0	0
261654	Bacteria	Actinobacteria	Actinobacteria	Micromonosporales	Micromonosporaceae	Micromonospora	Micromonospora auratinigra	0	0	0	0	0	0	2	0	0	1	0	1	0	1	0	0	0	0	0	0	2	0	2	0	0	1	0	0	0	0	0	0	0	0	0	0	0	0	1	0	0	0
47872	Bacteria	Actinobacteria	Actinobacteria	Micromonosporales	Micromonosporaceae	Micromonospora	Micromonospora purpureochromogenes	0	0	1	0	0	0	0	0	0	0	1	1	0	0	0	1	0	0	0	0	0	0	2	0	0	0	0	0	0	0	0	0	0	0	0	0	0	1	2	0	0	0
47858	Bacteria	Actinobacteria	Actinobacteria	Micromonosporales	Micromonosporaceae	Micromonospora	Micromonospora echinofusca	0	0	3	0	0	0	1	0	0	0	0	0	0	1	0	0	0	0	0	0	0	1	0	0	0	0	0	0	1	0	0	2	0	0	0	0	0	1	2	0	0	0
47857	Bacteria	Actinobacteria	Actinobacteria	Micromonosporales	Micromonosporaceae	Micromonospora	Micromonospora echinaurantiaca	0	0	0	0	0	0	0	1	0	0	0	0	0	0	0	0	0	0	0	0	0	0	0	2	1	1	0	0	0	0	0	0	0	2	0	0	0	0	2	0	0	0
47850	Bacteria	Actinobacteria	Actinobacteria	Micromonosporales	Micromonosporaceae	Micromonospora	Micromonospora aurantiaca	0	0	0	0	0	0	0	0	0	1	0	1	0	0	0	1	1	0	0	0	0	0	2	0	0	0	0	0	0	0	0	0	0	0	2	0	0	0	0	2	0	0
1866	Bacteria	Actinobacteria	Actinobacteria	Micromonosporales	Micromonosporaceae	Actinoplanes	Actinoplanes missouriensis	0	0	0	0	1	0	3	3	1	0	1	0	0	1	0	0	0	1	0	0	0	4	0	0	1	0	3	4	1	0	0	0	1	0	0	0	0	0	4	0	0	0
649831	Bacteria	Actinobacteria	Actinobacteria	Micromonosporales	Micromonosporaceae	Actinoplanes	Actinoplanes sp. N902-109	0	0	0	1	0	0	3	1	0	1	1	0	0	0	0	0	0	1	0	0	0	0	2	0	1	3	0	0	1	0	0	0	1	0	2	0	0	0	2	0	0	0
946334	Bacteria	Actinobacteria	Actinobacteria	Micromonosporales	Micromonosporaceae	Actinoplanes	Actinoplanes sp. OR16	0	0	0	0	0	0	0	2	0	1	0	1	1	0	0	0	0	1	0	0	0	0	0	0	0	1	0	0	0	1	0	0	0	0	0	0	0	3	2	2	0	0
1867	Bacteria	Actinobacteria	Actinobacteria	Micromonosporales	Micromonosporaceae	Actinoplanes	Actinoplanes teichomyceticus	2	0	0	0	0	0	2	3	0	0	0	1	0	0	1	0	1	0	0	0	0	0	5	2	0	0	0	0	0	0	0	0	0	0	0	0	0	0	5	2	0	0
113562	Bacteria	Actinobacteria	Actinobacteria	Micromonosporales	Micromonosporaceae	Actinoplanes	Actinoplanes derwentensis	2	0	0	0	0	0	13	9	0	0	3	1	0	0	0	1	1	1	1	2	2	3	0	2	0	0	6	0	6	3	0	0	1	0	2	3	1	4	3	0	0	2
196914	Bacteria	Actinobacteria	Actinobacteria	Micromonosporales	Micromonosporaceae	Actinoplanes	Actinoplanes friuliensis	0	0	0	0	1	0	0	2	1	0	3	0	0	0	0	0	0	0	0	0	0	1	0	0	1	0	0	0	1	0	0	0	0	0	0	0	0	0	0	0	0	0
168697	Bacteria	Actinobacteria	Actinobacteria	Micromonosporales	Micromonosporaceae	Salinispora	Salinispora arenicola	0	0	0	0	0	0	1	0	0	1	0	1	0	0	0	0	0	0	0	0	0	0	0	0	0	0	0	0	0	0	0	4	0	0	0	1	0	0	3	0	0	1
1003110	Bacteria	Actinobacteria	Actinobacteria	Micromonosporales	Micromonosporaceae	Verrucosispora	Verrucosispora maris	0	0	0	0	0	0	0	0	1	0	0	0	1	0	0	0	0	0	0	0	0	0	0	0	0	0	0	0	0	0	0	0	0	2	0	0	0	0	2	0	0	0
2024580	Bacteria	Actinobacteria	Actinobacteria	Micromonosporales	Micromonosporaceae	Plantactinospora	Plantactinospora sp. KBS50	2	0	0	0	0	0	0	1	0	0	0	0	1	1	0	0	0	0	0	0	0	0	0	0	0	0	0	0	0	0	0	2	1	0	0	0	0	0	0	0	0	0
1909395	Bacteria	Actinobacteria	Actinobacteria	Streptosporangiales	Streptosporangiaceae	Nonomuraea	Nonomuraea sp. ATCC 55076	2	0	1	3	0	1	2	1	1	0	0	0	1	0	0	0	1	0	1	1	2	1	0	2	0	0	6	0	3	1	3	0	1	2	0	3	1	3	2	6	0	1
2001	Bacteria	Actinobacteria	Actinobacteria	Streptosporangiales	Streptosporangiaceae	Streptosporangium	Streptosporangium roseum	0	0	3	0	0	0	0	0	0	1	0	0	2	0	1	0	0	1	3	0	6	6	2	2	0	1	0	0	0	1	0	4	1	0	0	1	4	1	2	0	0	2
2202249	Bacteria	Actinobacteria	Actinobacteria	Streptosporangiales	Streptosporangiaceae	Streptosporangium	Streptosporangium sp. 'caverna'	0	2	0	0	0	0	0	1	0	0	1	0	1	1	0	0	0	0	1	0	0	1	0	0	0	0	0	4	0	0	2	0	0	0	0	0	0	0	0	0	0	1
1411117	Bacteria	Actinobacteria	Actinobacteria	Streptosporangiales	Thermomonosporaceae	Actinomadura	Actinomadura amylolytica	0	0	0	1	0	0	0	0	0	0	0	0	0	0	0	0	0	0	0	0	0	1	0	0	0	0	0	4	0	0	0	0	0	0	0	0	0	0	1	0	0	0
2020	Bacteria	Actinobacteria	Actinobacteria	Streptosporangiales	Thermomonosporaceae	Thermomonospora	Thermomonospora curvata	0	0	0	0	0	0	0	0	0	1	0	0	0	0	1	0	0	0	0	0	0	1	2	0	0	1	0	0	0	3	0	0	0	0	0	0	0	0	2	0	0	0
2014	Bacteria	Actinobacteria	Actinobacteria	Streptosporangiales	Nocardiopsaceae	Nocardiopsis	Nocardiopsis dassonvillei	0	0	3	0	0	0	1	1	0	0	1	0	0	1	0	0	0	0	0	0	0	0	0	2	0	0	0	0	1	1	3	0	0	2	0	0	0	0	2	0	3	0
53437	Bacteria	Actinobacteria	Actinobacteria	Streptosporangiales	Nocardiopsaceae	Nocardiopsis	Nocardiopsis alba	0	0	0	0	0	0	0	0	1	0	1	0	0	0	0	0	0	0	0	0	0	1	0	0	0	1	3	0	0	0	0	0	0	0	0	0	1	1	2	0	3	0
280236	Bacteria	Actinobacteria	Actinobacteria	Streptosporangiales	Nocardiopsaceae	Nocardiopsis	Nocardiopsis gilva	0	0	0	0	0	0	0	1	0	1	0	0	0	0	0	0	0	0	0	0	0	0	0	0	2	0	0	0	0	0	0	0	0	0	0	0	0	0	2	0	0	0
2021	Bacteria	Actinobacteria	Actinobacteria	Streptosporangiales	Nocardiopsaceae	Thermobifida	Thermobifida fusca	0	0	0	0	0	0	0	0	0	0	0	0	0	0	0	0	0	0	0	0	0	0	0	0	0	0	0	0	1	0	0	0	0	0	0	0	0	0	0	0	0	0
2074	Bacteria	Actinobacteria	Actinobacteria	Pseudonocardiales	Pseudonocardiaceae	Pseudonocardia	Pseudonocardia autotrophica	0	0	0	1	1	0	1	1	1	0	4	1	0	0	0	0	1	1	0	1	0	1	2	0	0	1	3	12	1	0	8	5	1	2	2	0	6	6	7	2	0	0
240495	Bacteria	Actinobacteria	Actinobacteria	Pseudonocardiales	Pseudonocardiaceae	Pseudonocardia	Pseudonocardia dioxanivorans	2	2	0	1	1	0	1	0	1	0	3	0	0	1	0	0	0	0	0	0	0	1	0	2	0	0	0	0	0	0	0	2	0	0	0	1	0	0	0	0	3	1
445576	Bacteria	Actinobacteria	Actinobacteria	Pseudonocardiales	Pseudonocardiaceae	Pseudonocardia	Pseudonocardia sp. AL041005-10	2	0	0	0	0	0	0	1	0	1	0	2	0	0	1	0	0	0	0	0	2	0	0	0	1	0	0	0	0	0	0	0	0	0	3	0	0	0	1	0	0	0
1641402	Bacteria	Actinobacteria	Actinobacteria	Pseudonocardiales	Pseudonocardiaceae	Pseudonocardia	Pseudonocardia sp. HH130629-09	0	0	1	1	0	0	1	0	1	0	1	2	0	0	0	0	0	0	0	0	0	0	0	2	0	0	0	0	0	1	0	0	0	0	0	0	0	0	1	0	0	0
1690815	Bacteria	Actinobacteria	Actinobacteria	Pseudonocardiales	Pseudonocardiaceae	Pseudonocardia	Pseudonocardia sp. HH130630-07	0	0	0	1	0	0	1	1	1	3	0	1	1	0	0	1	1	2	1	1	0	0	0	4	0	0	6	4	0	0	0	4	0	0	2	4	3	6	2	0	3	0
42197	Bacteria	Actinobacteria	Actinobacteria	Pseudonocardiales	Pseudonocardiaceae	Actinosynnema	Actinosynnema pretiosum	0	0	1	0	0	0	0	0	0	0	0	1	0	0	0	0	0	0	0	0	2	0	0	0	0	0	3	0	0	0	0	0	0	0	0	0	1	4	2	0	0	0
211114	Bacteria	Actinobacteria	Actinobacteria	Pseudonocardiales	Pseudonocardiaceae	Allokutzneria	Allokutzneria albata	0	0	0	0	0	0	0	0	0	0	0	2	1	0	0	0	0	0	0	0	0	0	0	0	1	0	0	0	0	1	0	0	0	0	0	0	0	0	0	0	0	0
33910	Bacteria	Actinobacteria	Actinobacteria	Pseudonocardiales	Pseudonocardiaceae	Amycolatopsis	Amycolatopsis mediterranei	0	2	1	1	0	0	2	1	0	1	0	2	1	1	0	0	0	1	1	1	0	0	7	2	2	0	3	4	1	1	0	0	5	2	2	0	1	4	2	0	0	0
1814	Bacteria	Actinobacteria	Actinobacteria	Pseudonocardiales	Pseudonocardiaceae	Amycolatopsis	Amycolatopsis methanolica	0	0	0	0	0	0	0	0	0	0	1	1	0	0	0	0	0	1	0	0	0	0	0	0	0	0	0	0	0	0	0	0	0	0	0	0	0	0	1	0	0	1
31958	Bacteria	Actinobacteria	Actinobacteria	Pseudonocardiales	Pseudonocardiaceae	Amycolatopsis	Amycolatopsis orientalis	0	0	0	0	0	0	0	0	0	0	0	0	0	0	0	0	0	0	0	0	2	0	0	0	0	0	0	0	0	0	0	0	0	0	0	0	0	0	2	0	0	0
129921	Bacteria	Actinobacteria	Actinobacteria	Pseudonocardiales	Pseudonocardiaceae	Amycolatopsis	Amycolatopsis keratiniphila	0	0	0	0	0	0	0	0	0	0	4	1	0	0	1	0	0	0	1	0	0	0	2	0	0	1	0	0	0	1	0	0	0	0	0	0	0	1	2	0	0	0
208439	Bacteria	Actinobacteria	Actinobacteria	Pseudonocardiales	Pseudonocardiaceae	Amycolatopsis	Amycolatopsis japonica	0	0	0	0	0	0	0	0	0	0	0	1	0	1	0	0	0	0	0	0	0	0	0	0	0	0	0	0	0	0	0	0	0	0	0	0	0	0	0	0	0	0
1804986	Bacteria	Actinobacteria	Actinobacteria	Pseudonocardiales	Pseudonocardiaceae	Amycolatopsis	Amycolatopsis albispora	0	0	3	0	0	0	0	0	0	0	0	0	0	1	0	0	0	0	0	0	0	0	0	0	0	0	0	0	1	1	0	0	1	0	0	0	0	1	0	0	3	0
1896961	Bacteria	Actinobacteria	Actinobacteria	Pseudonocardiales	Pseudonocardiaceae	Amycolatopsis	Amycolatopsis sp. AA4	0	0	0	0	0	0	0	1	0	0	0	0	0	0	0	0	0	0	0	0	0	1	0	0	0	0	0	0	2	1	2	0	0	0	0	3	1	0	2	0	0	0
1911175	Bacteria	Actinobacteria	Actinobacteria	Pseudonocardiales	Pseudonocardiaceae	Amycolatopsis	Amycolatopsis sp. BJA-103	0	0	0	0	0	0	0	0	0	0	0	0	0	1	0	0	1	1	0	1	2	0	0	0	0	0	0	0	0	0	0	0	0	0	2	1	0	0	1	0	0	0
1836	Bacteria	Actinobacteria	Actinobacteria	Pseudonocardiales	Pseudonocardiaceae	Saccharopolyspora	Saccharopolyspora erythraea	0	0	0	0	0	0	1	0	0	0	1	0	0	0	1	0	0	1	0	0	2	0	0	0	0	2	0	0	0	0	0	2	0	0	2	1	1	1	2	0	3	0
40988	Bacteria	Actinobacteria	Actinobacteria	Pseudonocardiales	Pseudonocardiaceae	Saccharomonospora	Saccharomonospora azurea	0	0	0	0	0	0	1	0	1	0	0	0	0	0	0	0	0	0	0	0	0	0	0	0	0	0	0	4	0	0	0	0	1	0	0	1	1	0	1	0	0	0
40990	Bacteria	Actinobacteria	Actinobacteria	Pseudonocardiales	Pseudonocardiaceae	Saccharomonospora	Saccharomonospora glauca	0	2	0	0	0	0	0	0	0	0	0	0	0	0	0	0	0	0	0	0	0	0	0	2	0	0	0	0	1	0	0	0	0	2	0	1	0	0	1	0	0	0
632569	Bacteria	Actinobacteria	Actinobacteria	Pseudonocardiales	Pseudonocardiaceae	Saccharomonospora	Saccharomonospora marina	2	0	1	3	0	0	0	1	1	7	1	1	1	1	0	0	0	1	0	1	6	1	0	2	1	2	3	4	0	0	0	0	0	2	0	0	1	1	3	2	0	0
860235	Bacteria	Actinobacteria	Actinobacteria	Pseudonocardiales	Pseudonocardiaceae	Kibdelosporangium	Kibdelosporangium phytohabitans	2	0	0	0	0	0	1	0	1	0	0	1	0	0	1	0	0	0	0	0	0	0	0	0	0	1	0	0	0	0	0	2	0	0	2	1	0	0	2	2	0	0
103731	Bacteria	Actinobacteria	Actinobacteria	Pseudonocardiales	Pseudonocardiaceae	Saccharothrix	Saccharothrix espanaensis	0	0	0	0	0	0	0	0	0	0	1	0	0	1	0	0	0	0	0	0	2	0	2	0	0	0	0	0	0	0	3	0	0	0	0	0	0	0	2	0	0	0
43357	Bacteria	Actinobacteria	Actinobacteria	Pseudonocardiales	Pseudonocardiaceae	Kutzneria	Kutzneria albida	0	0	0	0	0	0	1	0	3	1	0	0	0	0	0	0	0	0	0	0	0	0	0	0	0	0	3	0	0	0	0	2	0	2	0	1	0	0	4	0	0	0
340345	Bacteria	Actinobacteria	Actinobacteria	Pseudonocardiales	Pseudonocardiaceae	Actinoalloteichus	Actinoalloteichus hymeniacidonis	0	0	0	0	0	0	0	0	0	0	0	0	0	0	0	0	0	0	0	0	0	0	5	0	0	0	0	0	1	0	0	0	0	0	2	0	0	1	1	0	0	0
1470176	Bacteria	Actinobacteria	Actinobacteria	Pseudonocardiales	Pseudonocardiaceae	Actinoalloteichus	Actinoalloteichus hoggarensis	0	0	0	0	0	0	0	0	0	0	0	0	0	0	0	0	0	0	0	0	0	0	0	0	0	0	0	0	0	0	0	0	0	0	0	0	0	0	1	0	0	0
2072503	Bacteria	Actinobacteria	Actinobacteria	Pseudonocardiales	Pseudonocardiaceae	Actinoalloteichus	Actinoalloteichus sp. AHMU CJ021	2	2	0	1	0	0	0	0	3	3	0	0	0	0	0	0	0	0	0	0	0	3	0	0	0	0	0	0	0	4	0	0	0	2	2	3	1	1	2	4	0	1
530584	Bacteria	Actinobacteria	Actinobacteria	Pseudonocardiales	Pseudonocardiaceae	Prauserella	Prauserella marina	0	0	0	0	0	0	0	0	0	0	0	0	0	1	0	0	0	1	0	0	0	0	0	0	0	0	0	0	0	0	0	0	0	0	0	0	0	0	0	0	0	0
1586287	Bacteria	Actinobacteria	Actinobacteria	Pseudonocardiales	Pseudonocardiaceae	Lentzea	Lentzea guizhouensis	0	0	0	0	0	0	0	1	0	1	0	0	0	0	0	0	0	0	0	0	0	0	0	0	0	0	0	0	0	1	2	0	1	0	0	0	7	9	2	0	0	0
1653480	Bacteria	Actinobacteria	Actinobacteria	Pseudonocardiales	Pseudonocardiaceae	Alloactinosynnema	Alloactinosynnema sp. L-07	0	0	1	0	0	0	2	0	1	0	1	2	0	0	0	0	0	0	0	0	0	0	0	0	0	0	0	0	0	0	0	0	0	0	0	0	0	0	2	0	0	0
2057743	Bacteria	Actinobacteria	Actinobacteria	Actinomycetales	Actinomycetaceae	Actinomyces	Actinomyces sp. 299	2	0	0	0	0	0	0	0	0	0	0	0	0	0	0	0	0	0	0	0	0	0	0	0	0	0	0	0	0	0	0	0	0	0	0	0	0	0	0	0	0	0
2321394	Bacteria	Actinobacteria	Actinobacteria	Actinomycetales	Actinomycetaceae	Actinomyces	Actinomyces sp. 2129	0	0	0	0	0	0	0	0	1	1	0	1	0	0	0	0	0	0	0	0	0	0	0	0	0	0	0	4	0	0	0	0	0	0	0	0	1	0	1	0	0	0
649739	Bacteria	Actinobacteria	Actinobacteria	Actinomycetales	Actinomycetaceae	Actinomyces	Actinomyces sp. oral taxon 848	0	4	0	3	0	1	0	1	1	0	1	2	3	0	0	0	2	1	1	1	0	1	0	0	1	0	6	4	0	1	2	2	4	2	0	4	4	4	2	2	0	0
706438	Bacteria	Actinobacteria	Actinobacteria	Actinomycetales	Actinomycetaceae	Actinomyces	Actinomyces sp. oral taxon 171	4	2	0	0	0	0	1	0	1	1	3	3	1	1	1	1	0	0	0	0	0	1	2	0	1	0	0	0	0	0	0	0	0	0	0	0	0	1	1	0	0	0
712122	Bacteria	Actinobacteria	Actinobacteria	Actinomycetales	Actinomycetaceae	Actinomyces	Actinomyces sp. oral taxon 414	2	0	0	0	1	0	1	1	1	0	1	2	0	0	1	1	0	0	1	0	0	0	0	0	2	0	3	0	0	1	0	0	0	0	0	0	0	1	1	0	0	0
1851395	Bacteria	Actinobacteria	Actinobacteria	Actinomycetales	Actinomycetaceae	Actinomyces	Actinomyces sp. Chiba101	0	0	0	0	0	0	1	0	0	0	0	2	0	0	0	0	0	0	0	0	0	0	0	0	0	0	0	4	0	0	0	0	0	0	0	0	0	0	0	0	0	0
2057800	Bacteria	Actinobacteria	Actinobacteria	Actinomycetales	Actinomycetaceae	Actinomyces	Actinomyces sp. 410	0	0	0	0	0	0	0	0	0	0	0	0	0	0	0	1	0	0	0	0	0	0	0	0	0	0	0	0	0	0	0	0	0	2	0	0	0	1	1	0	0	0
2081702	Bacteria	Actinobacteria	Actinobacteria	Actinomycetales	Actinomycetaceae	Actinomyces	Actinomyces sp. oral taxon 897	2	0	0	0	0	0	0	0	0	0	1	0	0	0	0	0	0	2	0	0	0	0	2	0	1	0	0	0	0	1	2	0	0	2	0	0	1	0	1	0	0	0
544580	Bacteria	Actinobacteria	Actinobacteria	Actinomycetales	Actinomycetaceae	Actinomyces	Actinomyces oris	6	0	0	0	0	0	0	0	3	0	0	2	0	0	0	0	0	0	0	0	0	0	0	0	0	0	0	0	0	0	2	0	0	0	0	0	0	1	0	0	0	0
1655	Bacteria	Actinobacteria	Actinobacteria	Actinomycetales	Actinomycetaceae	Actinomyces	Actinomyces naeslundii	2	0	1	0	0	0	1	0	0	0	1	1	0	0	0	0	0	0	0	0	0	1	0	0	0	0	0	0	0	0	0	0	0	0	0	0	0	0	0	0	0	0
1656	Bacteria	Actinobacteria	Actinobacteria	Actinomycetales	Actinomycetaceae	Actinomyces	Actinomyces viscosus	2	0	0	0	0	0	0	0	0	0	4	1	0	0	0	0	0	0	0	0	0	0	0	0	0	1	0	0	0	0	0	0	0	0	0	1	0	0	3	0	0	0
1659	Bacteria	Actinobacteria	Actinobacteria	Actinomycetales	Actinomycetaceae	Actinomyces	Actinomyces israelii	0	0	0	0	0	0	0	1	0	0	0	0	0	0	0	0	0	0	0	0	0	0	0	0	0	0	0	0	0	0	0	0	0	0	0	0	0	1	2	2	0	0
52771	Bacteria	Actinobacteria	Actinobacteria	Actinomycetales	Actinomycetaceae	Actinomyces	Actinomyces howellii	0	0	0	0	0	0	0	0	0	0	0	0	0	0	0	0	0	1	0	0	0	0	2	0	0	0	0	0	0	0	0	0	0	0	0	0	0	0	2	0	0	0
52774	Bacteria	Actinobacteria	Actinobacteria	Actinomycetales	Actinomycetaceae	Actinomyces	Actinomyces slackii	0	0	0	0	0	0	0	0	0	0	0	0	0	1	0	0	0	0	0	0	0	0	0	0	0	1	3	4	0	0	2	0	1	0	0	0	0	0	0	0	0	0
111015	Bacteria	Actinobacteria	Actinobacteria	Actinomycetales	Actinomycetaceae	Actinomyces	Actinomyces radicidentis	2	2	0	1	0	1	0	1	0	8	0	0	1	1	0	1	0	1	2	0	0	1	5	4	0	1	0	0	1	0	0	0	1	2	0	3	1	0	2	0	3	0
178339	Bacteria	Actinobacteria	Actinobacteria	Actinomycetales	Actinomycetaceae	Actinomyces	Actinomyces hongkongensis	0	0	0	0	0	0	1	0	0	0	0	1	1	0	0	0	0	0	0	0	6	4	0	0	0	0	0	4	0	0	0	0	1	0	0	0	0	1	1	0	0	0
1852377	Bacteria	Actinobacteria	Actinobacteria	Actinomycetales	Actinomycetaceae	Actinomyces	Actinomyces pacaensis	0	0	0	0	0	0	2	0	0	0	4	2	0	0	0	0	0	1	0	0	0	0	0	2	0	0	0	0	0	0	0	0	0	0	0	0	0	0	0	0	0	0
1912795	Bacteria	Actinobacteria	Actinobacteria	Actinomycetales	Actinomycetaceae	Actinomyces	Actinomyces sp. VUL4_3	0	0	0	0	0	0	0	1	0	0	0	0	0	0	0	0	0	0	0	0	0	0	0	0	0	0	0	0	1	0	0	0	0	0	0	0	0	0	1	0	0	0
2051	Bacteria	Actinobacteria	Actinobacteria	Actinomycetales	Actinomycetaceae	Mobiluncus	Mobiluncus curtisii	0	0	0	0	0	0	0	0	0	0	1	0	0	0	0	0	0	0	0	0	0	1	0	0	0	0	0	0	8	1	0	0	0	0	2	0	0	0	0	0	0	0
28264	Bacteria	Actinobacteria	Actinobacteria	Actinomycetales	Actinomycetaceae	Arcanobacterium	Arcanobacterium haemolyticum	0	0	0	0	0	0	0	0	0	0	0	0	0	0	0	0	0	0	0	0	0	0	0	0	0	0	0	0	0	0	2	0	0	0	2	0	0	1	0	0	0	0
2495645	Bacteria	Actinobacteria	Actinobacteria	Actinomycetales	Actinomycetaceae	Actinobaculum	Actinobaculum sp. 313	0	0	0	0	0	0	0	1	0	0	0	1	0	0	0	0	0	0	0	0	0	0	0	0	0	0	0	0	0	0	0	0	0	0	0	0	0	0	0	0	0	0
1661	Bacteria	Actinobacteria	Actinobacteria	Actinomycetales	Actinomycetaceae	Trueperella	Trueperella pyogenes	0	0	0	0	0	0	1	0	0	0	0	1	0	1	0	0	0	0	0	0	0	0	0	0	0	0	0	0	2	0	0	0	4	0	0	0	1	0	0	0	0	0
1282737	Bacteria	Actinobacteria	Actinobacteria	Actinomycetales	Actinomycetaceae	Flaviflexus	Flaviflexus salsibiostraticola	0	0	0	0	0	0	0	0	0	0	0	0	0	0	0	1	1	0	0	1	2	0	0	0	0	0	0	0	0	1	0	0	0	0	0	0	0	0	1	0	0	0
2496867	Bacteria	Actinobacteria	Actinobacteria	Actinomycetales	Actinomycetaceae	Flaviflexus	Flaviflexus sp. H23T48	2	0	0	0	0	0	0	0	0	0	0	0	0	0	0	0	0	0	0	0	0	0	0	0	0	0	0	0	1	0	0	0	0	0	0	0	0	0	0	0	0	0
59505	Bacteria	Actinobacteria	Actinobacteria	Actinomycetales	Actinomycetaceae	Actinotignum	Actinotignum schaalii	0	0	0	0	0	0	0	0	0	0	0	0	0	0	0	0	0	0	0	0	0	0	0	0	0	0	0	0	1	0	0	0	0	0	0	0	0	0	0	0	0	0
1660	Bacteria	Actinobacteria	Actinobacteria	Actinomycetales	Actinomycetaceae	Actinomyces	Actinomyces odontolyticus	8	11	0	1	0	0	2	4	1	0	12	9	1	0	1	0	0	1	1	0	0	1	0	0	1	1	0	0	0	0	0	0	4	3	0	1	0	1	0	0	3	0
52773	Bacteria	Actinobacteria	Actinobacteria	Actinomycetales	Actinomycetaceae	Actinomyces	Actinomyces meyeri	2	0	0	0	0	0	0	1	0	3	1	5	0	0	0	0	0	0	0	0	0	0	0	0	0	0	0	0	0	0	0	0	0	0	0	0	0	0	0	0	0	0
131110	Bacteria	Actinobacteria	Actinobacteria	Actinomycetales	Actinomycetaceae	Actinomyces	Actinomyces radingae	0	0	0	0	0	0	0	0	0	1	0	0	0	0	0	0	0	0	0	0	0	0	0	0	0	0	0	0	0	0	0	0	0	0	0	0	0	0	0	0	0	0
181487	Bacteria	Actinobacteria	Actinobacteria	Actinomycetales	Actinomycetaceae	Actinomyces	Actinomyces cardiffensis	0	0	0	0	0	0	0	0	0	0	0	0	0	0	0	0	0	0	0	0	0	0	0	0	0	0	0	0	1	0	0	0	0	2	0	1	0	0	0	0	0	0
298653	Bacteria	Actinobacteria	Actinobacteria	Frankiales	Frankiaceae	Frankia	Frankia sp. EAN1pec	0	0	0	3	1	3	3	4	1	0	0	1	3	5	1	4	3	2	1	1	2	1	0	0	0	3	3	0	2	0	3	0	3	3	3	0	0	1	3	2	3	1
710111	Bacteria	Actinobacteria	Actinobacteria	Frankiales	Frankiaceae	Frankia	Frankia sp. QA3	0	0	0	1	0	0	1	0	1	0	0	0	1	1	0	1	0	1	1	1	0	1	0	0	1	0	0	8	0	0	0	0	1	0	3	1	4	1	0	2	0	0
1859	Bacteria	Actinobacteria	Actinobacteria	Frankiales	Frankiaceae	Frankia	Frankia alni	0	0	1	0	0	0	0	0	3	0	0	1	0	0	0	0	0	2	0	0	0	0	0	0	0	1	0	4	0	0	0	0	0	0	0	0	0	0	0	0	0	0
106370	Bacteria	Actinobacteria	Actinobacteria	Frankiales	Frankiaceae	Frankia	Frankia casuarinae	0	0	0	0	0	0	0	0	0	0	0	0	0	0	0	1	0	0	0	0	0	1	0	0	0	0	0	0	2	1	0	0	0	0	0	1	1	0	1	0	3	0
298654	Bacteria	Actinobacteria	Actinobacteria	Frankiales	Frankiaceae	Frankia	Frankia inefficax	0	0	0	1	0	0	1	0	1	1	0	0	0	0	1	0	0	0	0	0	4	0	0	0	1	0	0	0	1	0	0	0	0	0	0	1	1	0	0	0	0	1
656024	Bacteria	Actinobacteria	Actinobacteria	Frankiales	Frankiaceae	Frankia	Frankia symbiont of Datisca glomerata	0	4	0	0	0	0	0	0	0	0	0	0	0	0	0	0	0	0	0	0	0	1	0	0	0	1	6	0	2	0	0	0	0	0	0	0	0	0	0	0	3	0
1884634	Bacteria	Actinobacteria	Actinobacteria	Candidatus Nanopelagicales	Candidatus Nanopelagicaceae	Candidatus Nanopelagicus	Candidatus Nanopelagicus limnes	2	0	0	1	0	0	0	0	1	0	0	0	0	0	0	0	1	1	0	0	0	0	0	0	0	1	0	0	0	0	0	0	0	0	0	0	0	0	0	0	0	0
1884915	Bacteria	Actinobacteria	Actinobacteria	Candidatus Nanopelagicales	Candidatus Nanopelagicaceae	Candidatus Nanopelagicus	Candidatus Nanopelagicus hibericus	0	2	1	3	0	0	0	1	0	1	1	2	0	0	0	0	0	0	0	0	0	0	0	0	0	0	0	8	1	1	0	0	0	0	0	1	0	0	1	0	0	0
138336	Bacteria	Actinobacteria	Actinobacteria	Geodermatophilales	Geodermatophilaceae	Blastococcus	Blastococcus saxobsidens	0	2	1	0	0	0	0	1	1	3	3	6	0	0	0	2	1	0	0	1	0	1	2	0	0	1	0	4	1	4	0	2	1	2	3	0	1	3	6	0	3	0
1861	Bacteria	Actinobacteria	Actinobacteria	Geodermatophilales	Geodermatophilaceae	Geodermatophilus	Geodermatophilus obscurus	2	2	1	0	0	0	0	0	1	0	0	1	0	1	1	0	0	0	1	0	0	1	0	0	0	0	3	4	2	1	0	0	0	0	2	1	0	1	1	0	0	1
477641	Bacteria	Actinobacteria	Actinobacteria	Geodermatophilales	Geodermatophilaceae	Modestobacter	Modestobacter marinus	2	0	4	0	0	0	1	1	0	4	0	1	0	0	0	1	1	2	0	0	2	1	0	2	0	0	0	8	3	3	2	0	0	5	2	4	1	6	1	2	3	0
1798224	Bacteria	Actinobacteria	Actinobacteria	Jiangellales	Jiangellaceae	Jiangella	Jiangella sp. DSM 45060	0	0	0	3	0	0	0	0	1	1	1	0	1	0	0	1	1	1	0	1	0	0	0	2	0	1	0	0	1	0	0	0	0	0	2	1	1	3	2	0	3	0
419479	Bacteria	Actinobacteria	Actinobacteria	Jiangellales	Jiangellaceae	Jiangella	Jiangella alkaliphila	2	0	0	0	0	1	0	0	0	0	0	0	0	1	0	0	0	1	0	0	0	0	2	0	1	0	0	0	1	1	0	0	0	2	0	0	1	0	2	0	0	0
283811	Bacteria	Actinobacteria	Actinobacteria	Glycomycetales	Glycomycetaceae	Stackebrandtia	Stackebrandtia nassauensis	4	0	0	0	0	0	1	0	3	4	0	1	0	1	0	0	0	0	0	0	0	1	0	0	0	0	0	0	0	5	0	0	0	0	0	0	1	0	1	0	0	0
414996	Bacteria	Actinobacteria	Actinobacteria	Actinopolysporales	Actinopolysporaceae	Actinopolyspora	Actinopolyspora erythraea	0	0	0	0	0	0	0	0	0	0	1	1	0	0	0	1	1	0	0	0	0	0	0	0	0	0	0	0	1	0	0	0	0	0	0	0	1	0	0	0	3	0
1650658	Bacteria	Actinobacteria	Actinobacteria				Actinobacteria bacterium IMCC26256	0	0	0	0	0	1	1	0	0	1	0	1	0	0	1	1	0	0	0	1	0	4	0	0	0	0	0	0	5	3	2	4	1	0	0	4	3	0	1	0	3	0
2487353	Bacteria	Actinobacteria	Actinobacteria				Actinobacteria bacterium YIM 96077	0	0	0	0	0	0	0	0	0	1	3	0	0	0	1	0	0	0	0	0	2	0	0	2	1	0	6	0	3	11	0	0	1	0	0	1	1	0	0	0	0	0
304895	Bacteria	Actinobacteria	Actinobacteria	Catenulisporales	Catenulisporaceae	Catenulispora	Catenulispora acidiphila	2	2	0	0	0	0	0	1	0	1	3	0	1	1	0	0	0	1	0	0	0	1	2	0	0	0	0	4	1	0	0	2	0	0	2	1	0	1	2	0	0	0
131568	Bacteria	Actinobacteria	Actinobacteria	Kineosporiales	Kineosporiaceae	Kineococcus	Kineococcus radiotolerans	2	2	1	1	0	0	0	2	0	0	0	2	0	0	0	1	1	0	0	0	0	0	2	2	0	1	0	0	2	5	3	0	0	0	5	0	0	0	3	0	0	0
28049	Bacteria	Actinobacteria	Actinobacteria	Acidothermales	Acidothermaceae	Acidothermus	Acidothermus cellulolyticus	0	0	0	0	0	0	0	0	0	1	0	0	0	0	0	0	0	0	0	0	0	0	0	0	0	0	0	0	1	4	0	0	0	0	0	0	1	0	0	0	0	0
53461	Bacteria	Actinobacteria	Actinobacteria	Nakamurellales	Nakamurellaceae	Nakamurella	Nakamurella multipartita	0	2	1	1	0	0	0	1	0	0	0	0	0	0	1	0	0	0	0	0	0	0	0	0	0	0	3	0	1	0	0	0	0	2	0	1	0	0	2	0	0	0
1090615	Bacteria	Actinobacteria	Actinobacteria	Nakamurellales	Nakamurellaceae	Nakamurella	Nakamurella panacisegetis	0	0	1	0	1	1	0	1	1	3	0	0	0	1	0	0	0	1	0	0	4	0	0	0	0	0	0	4	3	0	0	0	0	0	0	0	0	1	2	0	0	0
1902245	Bacteria	Actinobacteria	Actinobacteria	Nakamurellales	Nakamurellaceae	Nakamurella	Nakamurella sp. s14-144	0	0	0	0	0	0	0	0	1	0	1	1	1	0	0	0	0	0	0	0	0	0	0	2	0	0	3	0	0	0	0	0	0	0	2	0	0	1	2	0	0	0
2006	Bacteria	Actinobacteria	Actinobacteria			Thermobispora	Thermobispora bispora	2	0	3	0	1	0	0	0	0	0	0	1	0	0	1	0	0	0	0	0	0	0	0	2	0	0	0	0	3	4	2	0	1	0	8	0	1	1	2	0	3	0
471189	Bacteria	Actinobacteria	Coriobacteriia	Eggerthellales	Eggerthellaceae	Gordonibacter	Gordonibacter pamelaeae	0	0	1	3	0	0	0	0	0	0	0	0	1	1	0	1	1	1	1	2	0	0	2	2	1	3	0	0	0	0	0	0	0	0	0	0	0	1	1	0	0	1
1841863	Bacteria	Actinobacteria	Coriobacteriia	Eggerthellales	Eggerthellaceae	Gordonibacter	Gordonibacter massiliensis	2	0	0	0	0	0	0	0	0	0	0	0	0	1	0	0	0	0	0	0	0	0	0	0	0	0	0	0	0	1	0	0	0	0	0	0	0	0	1	0	0	0
1944646	Bacteria	Actinobacteria	Coriobacteriia	Eggerthellales	Eggerthellaceae	Phoenicibacter	Phoenicibacter massiliensis	0	0	0	0	0	0	0	0	0	1	1	0	0	0	1	1	0	0	0	0	0	0	0	0	0	0	3	0	1	1	3	2	3	2	0	1	1	0	0	2	0	0
79604	Bacteria	Actinobacteria	Coriobacteriia	Eggerthellales	Eggerthellaceae	Denitrobacterium	Denitrobacterium detoxificans	0	2	0	0	0	0	0	0	0	0	0	0	0	0	0	0	0	0	0	1	0	0	0	0	0	0	0	0	0	0	0	2	0	0	0	0	0	0	0	0	0	0
84110	Bacteria	Actinobacteria	Coriobacteriia	Eggerthellales	Eggerthellaceae	Slackia	Slackia heliotrinireducens	0	0	0	0	0	0	0	0	0	0	0	0	0	0	0	0	0	0	0	0	0	0	0	0	0	0	0	0	0	0	0	0	0	0	0	0	0	0	1	0	0	0
84112	Bacteria	Actinobacteria	Coriobacteriia	Eggerthellales	Eggerthellaceae	Eggerthella	Eggerthella lenta	2	0	1	1	0	0	1	0	0	1	1	1	0	0	0	0	1	2	0	0	0	0	0	2	1	0	0	0	1	1	2	0	1	2	2	0	0	0	2	0	0	0
84163	Bacteria	Actinobacteria	Coriobacteriia	Eggerthellales	Eggerthellaceae	Cryptobacterium	Cryptobacterium curtum	2	2	0	0	0	0	0	0	0	0	0	0	0	0	0	0	0	0	0	0	2	0	0	0	0	0	0	0	0	0	0	0	0	0	0	0	0	1	0	0	0	0
446660	Bacteria	Actinobacteria	Coriobacteriia	Eggerthellales	Eggerthellaceae	Adlercreutzia	Adlercreutzia equolifaciens	0	0	0	0	0	0	0	0	0	0	0	0	0	0	0	0	1	0	0	0	0	1	2	0	1	0	0	0	0	0	0	0	0	2	0	0	0	0	1	0	0	0
1382	Bacteria	Actinobacteria	Coriobacteriia	Coriobacteriales	Atopobiaceae	Atopobium	Atopobium parvulum	0	0	0	0	0	0	1	0	0	0	0	0	1	0	0	0	0	0	0	0	0	0	0	0	0	1	0	0	0	0	0	0	0	2	2	3	1	0	0	0	0	0
712411	Bacteria	Actinobacteria	Coriobacteriia	Coriobacteriales	Atopobiaceae	Olsenella	Olsenella sp. oral taxon 807	0	0	0	0	0	0	0	0	0	0	0	0	0	0	0	1	0	0	0	0	0	0	0	0	0	0	0	0	0	0	0	0	0	0	0	0	0	0	0	0	0	0
2109685	Bacteria	Actinobacteria	Coriobacteriia	Coriobacteriales	Atopobiaceae	Olsenella	Olsenella sp. GAM18	0	0	0	0	0	0	0	0	0	0	0	0	0	0	0	1	0	0	0	0	0	0	0	0	0	0	0	0	0	0	0	0	0	0	0	0	0	0	0	0	0	0
1871022	Bacteria	Actinobacteria	Coriobacteriia	Coriobacteriales	Atopobiaceae	Libanicoccus	Libanicoccus massiliensis	0	0	0	0	0	0	2	0	0	0	0	0	0	0	1	0	0	0	0	0	0	3	0	0	0	1	0	0	0	0	0	0	0	0	0	0	0	0	0	0	0	0
2003188	Bacteria	Actinobacteria	Coriobacteriia	Coriobacteriales	Atopobiaceae	Parolsenella	Parolsenella catena	0	0	0	0	0	0	0	0	0	0	0	0	0	0	0	0	0	0	0	0	0	0	0	2	0	0	0	0	0	0	0	0	0	0	0	0	0	0	0	0	0	0
74426	Bacteria	Actinobacteria	Coriobacteriia	Coriobacteriales	Coriobacteriaceae	Collinsella	Collinsella aerofaciens	0	0	0	0	0	1	0	0	0	0	0	1	0	0	0	0	1	0	0	0	2	0	0	0	1	0	0	0	0	0	0	0	0	0	0	0	0	0	1	0	0	0
191495	Bacteria	Actinobacteria	Thermoleophilia	Solirubrobacterales	Conexibacteraceae	Conexibacter	Conexibacter woesei	2	7	3	0	2	2	2	3	5	8	1	7	1	1	1	1	3	3	1	1	2	7	7	6	0	1	6	4	2	1	2	2	3	2	2	0	3	6	2	8	9	0
53635	Bacteria	Actinobacteria	Acidimicrobiia	Acidimicrobiales	Acidimicrobiaceae	Acidimicrobium	Acidimicrobium ferrooxidans	2	0	0	1	1	1	0	1	1	1	4	2	0	0	1	1	0	0	1	1	0	6	0	0	0	0	0	0	9	12	2	0	1	0	8	1	0	0	2	0	0	1
42256	Bacteria	Actinobacteria	Rubrobacteria	Rubrobacterales	Rubrobacteraceae	Rubrobacter	Rubrobacter radiotolerans	0	0	0	0	1	0	1	0	0	1	1	0	0	0	0	0	0	0	0	0	2	0	0	0	0	0	3	0	1	1	0	0	0	0	0	0	1	0	1	0	0	0
49319	Bacteria	Actinobacteria	Rubrobacteria	Rubrobacterales	Rubrobacteraceae	Rubrobacter	Rubrobacter xylanophilus	0	0	0	0	1	0	2	0	0	0	0	1	1	1	0	0	1	1	0	0	0	0	0	0	1	0	3	8	2	4	5	0	3	2	2	1	0	4	4	0	0	0
2051957	Bacteria	Actinobacteria	Rubrobacteria	Rubrobacterales	Rubrobacteraceae	Rubrobacter	Rubrobacter indicoceani	0	0	1	0	0	0	1	0	0	0	1	0	0	0	0	0	0	0	0	0	0	0	0	0	0	1	3	0	0	0	0	2	1	0	0	0	0	1	2	2	0	2
496014	Bacteria	Actinobacteria	Rubrobacteria	Rubrobacterales			Rubrobacterineae bacterium BR7-21	4	4	0	0	0	0	1	0	1	3	3	1	0	1	1	0	0	1	0	1	0	0	0	0	1	0	0	4	1	3	0	0	1	3	0	1	1	0	1	2	3	0
1608957	Bacteria	Actinobacteria	Nitriliruptoria	Euzebyales	Euzebyaceae	Euzebya	Euzebya sp. DY32-46	4	0	0	0	1	2	0	1	4	4	0	1	0	0	0	0	0	1	0	1	0	1	5	4	0	1	0	0	9	15	5	0	3	3	5	3	1	3	1	0	0	2
1670831	Bacteria	Actinobacteria	Nitriliruptoria	Egibacterales	Egibacteraceae	Egibacter	Egibacter rhizosphaerae	0	0	3	0	0	0	0	0	1	0	0	0	0	0	0	1	1	0	1	0	0	0	0	0	0	0	0	8	0	3	0	0	0	0	2	0	0	0	0	2	0	0
1670830	Bacteria	Actinobacteria	Nitriliruptoria	Egicoccales	Egicoccaceae	Egicoccus	Egicoccus halophilus	0	4	1	0	0	0	0	0	1	0	1	0	1	0	0	1	0	0	0	0	0	0	0	0	0	0	0	0	3	1	0	0	3	2	0	0	3	3	0	2	0	1
1848754	Bacteria	Actinobacteria					Actinobacteria bacterium IMCC19121	0	0	0	0	0	0	0	0	0	0	0	0	1	0	0	0	0	0	0	0	0	0	0	0	0	0	0	0	0	0	0	0	0	0	0	0	0	0	0	0	0	0
1848755	Bacteria	Actinobacteria					Actinobacteria bacterium IMCC26077	0	2	0	0	0	0	1	0	0	0	0	0	0	0	0	0	0	0	0	0	0	0	0	0	0	0	0	0	0	0	0	0	0	2	0	1	0	0	0	0	0	0
1261031	Bacteria	Cyanobacteria		Nostocales	Nostocaceae	Nostoc	Nostoc sp. 'Peltigera membranacea cyanobiont' N6	0	2	1	3	0	0	1	0	1	0	1	1	0	1	0	0	0	0	0	0	0	0	0	0	0	2	0	0	0	0	2	0	0	3	2	0	1	1	2	0	0	0
28072	Bacteria	Cyanobacteria		Nostocales	Nostocaceae	Nostoc	Nostoc sp. PCC 7524	0	0	4	0	0	0	0	1	0	0	1	0	0	1	0	1	0	0	0	0	0	3	0	0	0	0	0	0	8	3	0	0	0	0	0	0	0	1	2	0	0	0
1618022	Bacteria	Cyanobacteria		Nostocales	Nostocaceae	Nostoc	Nostoc sp. 'Lobaria pulmonaria (5183) cyanobiont'	0	0	0	1	0	0	0	1	0	0	0	0	0	1	0	1	1	1	0	1	0	0	0	4	0	1	12	0	0	1	3	0	0	3	0	1	1	0	2	2	0	0
1869241	Bacteria	Cyanobacteria		Nostocales	Nostocaceae	Nostoc	Nostoc sp. CENA543	0	0	0	0	0	0	0	0	0	0	1	1	1	0	0	0	1	0	0	0	0	0	0	0	0	0	0	8	2	0	0	0	1	0	0	0	0	0	0	0	0	0
2005458	Bacteria	Cyanobacteria		Nostocales	Nostocaceae	Nostoc	Nostoc sp. NIES-4103	0	0	1	0	0	0	0	0	0	0	0	0	1	0	0	0	0	1	0	0	0	0	0	0	0	0	0	0	1	1	2	0	0	2	0	0	0	0	1	0	0	1
92942	Bacteria	Cyanobacteria		Nostocales	Nostocaceae	Nostoc	Nostoc linckia	2	2	0	0	0	0	0	0	0	0	0	0	1	1	0	0	1	0	0	0	0	1	0	0	0	1	0	4	1	4	0	2	0	2	0	0	0	1	1	0	0	0
224012	Bacteria	Cyanobacteria		Nostocales	Nostocaceae	Nostoc	Nostoc piscinale	0	0	0	0	0	0	0	0	0	1	0	0	0	0	0	0	0	0	0	0	0	0	0	0	0	0	3	0	0	0	0	0	0	0	0	1	1	0	1	0	0	0
272131	Bacteria	Cyanobacteria		Nostocales	Nostocaceae	Nostoc	Nostoc punctiforme	0	0	0	1	0	0	0	1	0	0	0	0	0	0	0	0	0	0	0	0	0	0	2	0	0	0	3	0	0	0	0	4	0	0	0	0	1	0	1	0	0	0
374162	Bacteria	Cyanobacteria		Nostocales	Nostocaceae	Nostoc	Nostoc carneum	0	0	0	1	0	0	0	0	1	4	3	2	1	1	0	0	0	0	1	0	2	0	0	0	2	2	0	12	0	0	2	2	1	2	3	3	3	4	2	0	3	0
446679	Bacteria	Cyanobacteria		Nostocales	Nostocaceae	Nostoc	Nostoc sphaeroides	0	0	0	0	0	0	1	0	0	0	1	0	0	0	1	0	0	1	0	0	0	0	0	0	0	0	0	0	0	0	0	2	3	0	0	0	1	0	1	0	0	0
1306274	Bacteria	Cyanobacteria		Nostocales	Nostocaceae	Nostoc	Nostoc flagelliforme	0	0	0	0	0	0	0	0	0	1	0	1	1	0	0	0	0	0	0	0	2	0	2	0	0	0	0	0	3	0	0	0	0	0	0	0	0	0	0	2	0	0
1164	Bacteria	Cyanobacteria		Nostocales	Nostocaceae	Trichormus	Trichormus azollae	0	0	0	0	0	0	0	0	0	0	0	0	0	0	0	0	0	0	0	0	0	0	0	0	0	0	0	0	1	4	0	2	0	0	0	0	0	0	0	0	0	1
1165	Bacteria	Cyanobacteria		Nostocales	Nostocaceae	Anabaena	Anabaena cylindrica	0	2	0	1	0	0	1	1	1	1	0	2	1	1	1	1	0	0	0	0	0	3	0	2	0	0	0	0	1	0	0	0	1	0	0	0	1	0	0	4	0	0
46234	Bacteria	Cyanobacteria		Nostocales	Nostocaceae	Anabaena	Anabaena sp. 90	0	0	0	0	0	0	0	0	1	0	0	0	0	0	0	0	0	0	0	0	0	0	0	0	0	0	0	0	1	3	2	0	0	0	0	0	0	1	0	0	0	0
1647413	Bacteria	Cyanobacteria		Nostocales	Nostocaceae	Anabaena	Anabaena sp. WA102	0	0	0	0	0	0	0	0	0	0	0	0	0	1	0	0	0	0	0	0	0	0	0	2	0	0	0	0	0	0	0	0	0	0	0	0	0	0	0	0	0	0
1973486	Bacteria	Cyanobacteria		Nostocales	Rivulariaceae	Calothrix	Calothrix parasitica	0	0	0	0	0	0	0	1	0	0	3	0	0	1	1	0	0	0	0	0	0	0	0	0	2	0	0	0	0	0	0	2	0	0	0	0	0	1	2	0	0	0
1954171	Bacteria	Cyanobacteria		Nostocales	Rivulariaceae	Calothrix	Calothrix sp. NIES-2098	2	0	0	1	0	0	1	1	1	0	3	6	1	1	0	1	0	0	0	0	0	1	5	2	0	0	3	0	0	1	0	2	0	3	0	1	0	0	2	0	3	1
32054	Bacteria	Cyanobacteria		Nostocales	Rivulariaceae	Calothrix	Calothrix parietina	2	2	0	0	0	0	0	2	9	3	4	0	0	1	1	1	0	4	0	0	0	0	2	2	0	0	3	8	17	15	2	2	0	0	0	0	1	1	2	2	0	3
99598	Bacteria	Cyanobacteria		Nostocales	Rivulariaceae	Calothrix	Calothrix sp. PCC 7507	0	2	0	1	0	2	2	1	1	1	0	0	0	1	0	0	1	0	0	0	2	3	0	2	0	0	6	0	0	1	0	0	0	0	2	0	0	3	0	0	3	1
938406	Bacteria	Cyanobacteria		Nostocales	Rivulariaceae	Calothrix	Calothrix brevissima	0	2	1	0	0	1	1	0	0	0	3	1	0	1	1	0	1	1	0	0	0	3	0	2	0	0	0	0	1	0	2	0	0	0	0	0	1	0	0	0	0	0
1337936	Bacteria	Cyanobacteria		Nostocales	Rivulariaceae	Calothrix	Calothrix sp. 336/3	2	4	1	0	0	1	0	0	0	1	0	0	0	0	0	0	0	0	0	0	4	0	0	0	1	1	9	4	14	10	0	0	0	0	0	0	0	1	2	0	3	0
1954172	Bacteria	Cyanobacteria		Nostocales	Rivulariaceae	Calothrix	Calothrix sp. NIES-2100	2	0	0	0	0	0	0	0	0	0	0	0	0	0	0	0	0	0	0	0	0	1	0	0	0	0	0	0	1	0	0	0	0	2	0	1	0	0	0	0	0	0
2005462	Bacteria	Cyanobacteria		Nostocales	Rivulariaceae	Calothrix	Calothrix sp. NIES-3974	4	0	3	4	0	0	1	0	4	1	0	5	1	0	0	0	0	0	0	0	2	3	0	0	1	0	0	8	16	18	0	0	3	0	0	0	0	0	0	2	0	2
373994	Bacteria	Cyanobacteria		Nostocales	Rivulariaceae	Rivularia	Rivularia sp. PCC 7116	2	0	0	0	0	0	0	0	1	1	0	1	0	0	0	0	0	0	0	0	0	0	0	0	0	0	0	0	0	0	0	0	0	0	0	0	0	0	0	0	0	0
1940762	Bacteria	Cyanobacteria		Nostocales			Nostocales cyanobacterium HT-58-2	2	0	0	3	0	1	0	0	1	4	1	0	0	0	1	0	0	0	0	0	0	0	0	0	0	0	3	0	25	11	2	0	1	8	0	0	1	3	0	2	0	0
70799	Bacteria	Cyanobacteria		Nostocales	Aphanizomenonaceae	Nodularia	Nodularia spumigena	0	0	3	0	0	0	0	1	4	1	0	2	1	0	0	1	0	0	0	1	0	3	0	2	2	1	15	0	0	1	2	0	4	3	2	0	1	3	2	0	6	0
312883	Bacteria	Cyanobacteria		Nostocales	Aphanizomenonaceae	Raphidiopsis	Raphidiopsis curvata	0	0	0	0	0	0	0	1	1	1	0	0	0	0	0	0	0	0	0	0	0	0	0	0	0	0	0	0	0	0	0	0	0	0	0	0	0	3	1	0	0	1
289435	Bacteria	Cyanobacteria		Nostocales	Aphanizomenonaceae	Sphaerospermopsis	Sphaerospermopsis kisseleviana	0	0	0	1	0	0	1	0	0	0	0	0	1	0	0	0	0	0	0	0	0	0	2	0	1	1	0	0	17	10	2	4	0	0	0	0	1	0	0	0	0	0
1137095	Bacteria	Cyanobacteria		Nostocales	Scytonemataceae	Scytonema	Scytonema sp. HK-05	0	4	1	1	0	0	1	0	0	1	1	1	0	0	0	0	0	0	0	0	0	0	0	0	1	1	3	0	6	10	0	0	33	32	0	0	1	3	3	0	0	0
2005464	Bacteria	Cyanobacteria		Nostocales	Scytonemataceae	Scytonema	Scytonema sp. NIES-4073	0	0	0	0	0	0	0	0	0	0	1	0	0	0	0	0	0	1	0	0	2	0	0	0	1	0	0	0	0	0	0	0	22	21	0	0	0	0	1	0	0	0
1752063	Bacteria	Cyanobacteria		Nostocales	Hapalosiphonaceae	Fischerella	Fischerella sp. NIES-3754	0	0	3	1	0	1	1	1	0	0	0	0	0	0	0	0	1	0	0	0	0	0	2	0	0	0	0	0	0	0	0	0	0	0	0	0	0	0	0	0	0	0
2005456	Bacteria	Cyanobacteria		Nostocales	Hapalosiphonaceae	Fischerella	Fischerella sp. NIES-4106	0	0	0	1	1	0	0	0	0	0	0	0	0	0	0	0	0	0	0	0	0	0	0	0	0	0	0	0	0	0	0	0	0	0	0	0	0	0	2	0	0	0
1173027	Bacteria	Cyanobacteria		Oscillatoriales	Microcoleaceae	Microcoleus	Microcoleus sp. PCC 7113	2	7	4	3	1	0	0	1	5	5	3	0	3	1	1	1	0	0	1	2	4	1	2	2	0	0	6	8	15	10	3	5	1	6	9	10	6	4	1	4	6	1
1160	Bacteria	Cyanobacteria		Oscillatoriales	Microcoleaceae	Planktothrix	Planktothrix agardhii	0	2	0	6	0	0	0	0	0	1	1	0	1	1	1	1	0	0	0	0	0	0	0	0	0	0	0	0	30	25	5	0	0	0	2	1	7	3	1	0	0	0
1206	Bacteria	Cyanobacteria		Oscillatoriales	Microcoleaceae	Trichodesmium	Trichodesmium erythraeum	0	0	0	0	0	0	0	0	3	0	0	1	0	0	1	0	0	0	0	0	2	0	0	0	0	0	0	4	0	1	0	0	0	0	0	0	0	0	1	0	0	0
482564	Bacteria	Cyanobacteria		Oscillatoriales	Oscillatoriaceae	Oscillatoria	Oscillatoria nigro-viridis	10	15	3	7	1	2	0	0	3	7	1	6	1	2	1	1	0	0	2	2	2	4	5	2	0	0	6	0	14	7	0	2	1	2	3	12	7	7	1	0	3	3
118323	Bacteria	Cyanobacteria		Oscillatoriales	Oscillatoriaceae	Oscillatoria	Oscillatoria acuminata	4	0	0	1	0	0	0	0	1	1	0	2	1	1	0	1	0	0	0	0	0	0	0	0	0	0	3	4	5	4	2	0	1	2	2	4	1	0	1	4	3	1
1155739	Bacteria	Cyanobacteria		Oscillatoriales	Oscillatoriaceae	Moorea	Moorea producens	0	0	1	0	0	0	0	1	0	0	0	0	1	1	0	0	0	0	0	0	0	0	0	0	0	0	0	0	9	3	0	2	0	2	0	1	0	0	1	0	0	0
395961	Bacteria	Cyanobacteria		Oscillatoriales	Cyanothecaceae	Cyanothece	Cyanothece sp. PCC 7425	4	2	0	1	1	0	1	1	3	5	0	1	0	0	0	0	0	1	0	0	0	0	0	4	0	0	3	8	46	38	3	2	0	2	0	0	6	0	2	0	0	2
1173025	Bacteria	Cyanobacteria		Oscillatoriales	Coleofasciculaceae	Geitlerinema	Geitlerinema sp. PCC 7407	2	0	4	6	0	3	3	3	5	5	1	5	1	1	1	1	0	1	1	2	0	4	0	0	1	0	9	19	393	473	5	2	1	0	5	6	16	10	1	2	0	4
241425	Bacteria	Cyanobacteria		Oscillatoriales	Gomontiellaceae	Crinalium	Crinalium epipsammum	0	2	0	0	0	1	2	1	0	0	3	0	0	0	0	0	0	0	0	0	2	1	2	0	1	0	0	0	19	20	0	0	0	0	0	0	0	0	2	0	0	2
864702	Bacteria	Cyanobacteria		Oscillatoriales			Oscillatoriales cyanobacterium JSC-12	4	0	0	1	3	0	2	0	3	8	4	3	0	0	1	0	1	0	0	0	4	0	0	0	0	0	0	0	64	71	0	0	0	0	3	1	0	1	0	0	3	1
713887	Bacteria	Cyanobacteria		Chroococcales	Aphanothecaceae	Candidatus Atelocyanobacterium	Candidatus Atelocyanobacterium thalassa	0	0	1	4	1	0	1	1	0	0	1	1	3	1	1	2	4	4	1	0	4	3	5	2	0	3	6	0	6	5	3	4	5	0	2	1	3	4	2	0	3	1
577489	Bacteria	Cyanobacteria		Chroococcales	Aphanothecaceae	Euhalothece	Euhalothece natronophila	0	0	0	0	0	0	0	0	0	3	0	0	0	0	0	0	0	0	0	0	0	0	0	0	0	0	3	0	0	3	0	0	1	2	2	0	0	1	1	0	0	1
65093	Bacteria	Cyanobacteria		Chroococcales	Aphanothecaceae	Halothece	Halothece sp. PCC 7418	0	2	0	0	0	0	0	1	1	1	0	1	0	0	0	0	0	0	0	0	0	0	0	0	0	0	0	0	0	3	0	2	0	0	0	0	0	1	1	0	0	0
2005460	Bacteria	Cyanobacteria		Chroococcales	Chroococcaceae	Chondrocystis	Chondrocystis sp. NIES-4102	0	2	0	0	0	0	1	0	23	35	14	10	1	0	0	0	1	0	1	0	0	1	2	0	1	1	0	0	9	14	0	4	0	0	0	1	1	0	3	2	0	4
1617448	Bacteria	Cyanobacteria		Chroococcales	Chroococcaceae	Geminocystis	Geminocystis sp. NIES-3709	0	2	0	0	0	0	0	0	0	0	0	0	0	0	0	0	0	0	0	0	0	0	0	0	0	0	3	0	0	0	0	0	1	0	2	0	0	0	1	0	0	0
669359	Bacteria	Cyanobacteria		Chroococcales	Chroococcaceae	Geminocystis	Geminocystis herdmanii	2	0	3	3	1	1	0	3	8	3	3	0	0	1	2	1	2	3	0	0	0	3	0	0	2	1	3	0	2	5	2	0	1	2	2	1	3	1	2	0	0	1
1615909	Bacteria	Cyanobacteria		Chroococcales	Chroococcaceae	Geminocystis	Geminocystis sp. NIES-3708	2	0	3	1	0	0	0	1	0	0	0	0	0	0	0	0	0	0	0	0	0	0	0	0	0	0	0	0	9	3	0	0	0	0	0	0	0	0	1	0	0	0
1173026	Bacteria	Cyanobacteria		Chroococcales	Chroococcaceae	Gloeocapsa	Gloeocapsa sp. PCC 7428	4	0	0	3	0	0	2	1	0	4	0	0	0	0	0	1	0	0	0	0	0	3	2	0	0	0	6	4	18	20	0	0	0	3	2	3	3	1	1	0	0	2
1126	Bacteria	Cyanobacteria		Chroococcales	Microcystaceae	Microcystis	Microcystis aeruginosa	2	0	0	1	0	1	0	0	1	0	0	2	0	0	1	0	0	0	0	0	0	0	0	0	0	0	0	0	0	0	0	0	0	0	0	0	0	3	2	0	0	0
379064	Bacteria	Cyanobacteria		Chroococcales	Cyanobacteriaceae	Cyanobacterium	Cyanobacterium aponinum	0	0	0	0	0	0	0	0	0	0	0	0	0	0	1	0	0	0	0	0	0	0	0	0	0	0	0	0	3	8	0	0	0	0	0	1	0	0	4	2	0	0
1916956	Bacteria	Cyanobacteria		Synechococcales	Synechococcaceae	Synechococcus	Synechococcus sp. SynAce01	0	4	0	0	0	0	0	0	0	0	0	0	0	0	0	0	0	0	0	0	0	0	0	0	0	0	0	0	5	5	0	2	1	0	0	0	0	0	0	0	3	0
232348	Bacteria	Cyanobacteria		Synechococcales	Synechococcaceae	Synechococcus	Synechococcus sp. CB0101	0	0	0	0	0	0	1	0	0	1	0	2	0	0	0	0	0	0	0	0	0	0	0	0	0	0	0	0	7	10	0	0	0	0	0	0	0	0	1	0	0	0
1827144	Bacteria	Cyanobacteria		Synechococcales	Synechococcaceae	Synechococcus	Synechococcus sp. NIES-970	0	0	0	1	0	0	0	0	0	0	0	1	0	0	0	0	0	0	0	0	0	0	0	2	0	0	0	0	1	0	0	0	1	2	0	0	3	1	1	0	0	0
1173263	Bacteria	Cyanobacteria		Synechococcales	Synechococcaceae	Synechococcus	Synechococcus sp. PCC 7502	0	0	0	0	0	0	2	0	1	4	0	1	0	0	0	0	0	0	0	0	0	0	0	0	0	0	0	0	9	12	2	0	0	0	0	1	1	0	0	0	0	1
321332	Bacteria	Cyanobacteria		Synechococcales	Synechococcaceae	Synechococcus	Synechococcus sp. JA-2-3B'a(2-13)	2	0	0	1	0	0	0	0	0	0	1	1	0	1	1	1	0	0	0	0	0	1	0	0	0	0	0	0	13	10	0	0	1	0	0	0	1	1	2	2	0	0
321327	Bacteria	Cyanobacteria		Synechococcales	Synechococcaceae	Synechococcus	Synechococcus sp. JA-3-3Ab	2	0	0	0	0	0	0	0	0	0	0	0	0	0	1	0	0	0	0	0	0	0	0	0	0	0	0	0	1	1	0	2	0	0	0	0	0	1	0	0	0	0
316279	Bacteria	Cyanobacteria		Synechococcales	Synechococcaceae	Synechococcus	Synechococcus sp. CC9902	0	0	0	1	0	0	1	0	0	5	0	0	0	0	1	1	0	0	1	0	0	0	0	4	0	0	0	8	9	5	0	0	0	0	2	0	1	3	0	0	0	1
316278	Bacteria	Cyanobacteria		Synechococcales	Synechococcaceae	Synechococcus	Synechococcus sp. RCC307	0	0	0	0	0	0	0	1	0	0	1	0	0	1	1	0	0	0	0	0	0	0	0	0	0	0	3	4	5	7	0	0	0	2	0	0	0	0	0	0	0	0
195253	Bacteria	Cyanobacteria		Synechococcales	Synechococcaceae	Synechococcus	Synechococcus sp. PCC 6312	0	2	0	0	0	0	0	0	4	4	0	1	1	0	1	1	0	1	0	0	0	0	2	0	0	0	0	0	16	12	0	0	0	0	0	1	0	1	0	0	3	0
195250	Bacteria	Cyanobacteria		Synechococcales	Synechococcaceae	Synechococcus	Synechococcus sp. PCC 7336	0	0	0	0	1	0	1	0	4	1	0	1	1	0	1	0	0	0	0	1	0	1	0	2	0	0	3	0	30	25	2	0	0	0	0	1	1	0	1	2	0	1
64471	Bacteria	Cyanobacteria		Synechococcales	Synechococcaceae	Synechococcus	Synechococcus sp. CC9311	2	0	0	0	0	0	0	1	0	0	0	0	0	1	0	1	2	1	0	0	0	0	5	0	1	1	3	12	0	0	0	0	3	2	2	3	1	1	3	0	0	0
59932	Bacteria	Cyanobacteria		Synechococcales	Synechococcaceae	Synechococcus	Synechococcus sp. WH 8101	0	0	0	0	0	0	0	0	0	0	0	0	0	0	0	1	0	0	0	0	0	0	0	0	0	0	0	0	0	0	0	0	0	2	0	0	0	0	1	0	0	0
33070	Bacteria	Cyanobacteria		Synechococcales	Synechococcaceae	Synechococcus	Synechococcus lividus	0	0	0	0	0	0	0	0	0	1	0	1	0	0	0	0	0	0	0	0	0	0	0	0	0	0	0	0	13	8	0	0	0	0	0	0	0	1	0	0	0	1
32046	Bacteria	Cyanobacteria		Synechococcales	Synechococcaceae	Synechococcus	Synechococcus elongatus	0	0	0	0	0	0	0	0	0	0	0	0	0	0	0	0	0	0	0	0	2	0	0	0	0	0	0	0	7	8	0	0	0	0	2	1	0	0	0	0	0	0
32053	Bacteria	Cyanobacteria		Synechococcales	Synechococcaceae	Thermosynechococcus	Thermosynechococcus vulcanus	6	2	1	1	1	1	3	0	1	1	0	1	0	0	1	1	0	0	0	0	0	0	0	0	0	0	0	0	0	0	0	0	0	3	2	1	1	3	2	4	12	0
292566	Bacteria	Cyanobacteria		Synechococcales	Synechococcaceae	Dactylococcopsis	Dactylococcopsis salina	0	0	0	0	0	0	1	0	0	0	0	0	0	0	0	0	0	0	0	0	0	0	0	0	0	0	0	0	0	1	0	0	0	0	0	0	0	0	0	0	0	0
59930	Bacteria	Cyanobacteria		Synechococcales	Synechococcaceae	Cyanobium	Cyanobium gracile	0	0	0	0	0	0	0	0	0	0	1	0	0	0	0	0	0	0	0	0	0	0	0	0	0	0	0	0	1	1	0	0	0	0	0	0	0	0	1	0	0	0
1851505	Bacteria	Cyanobacteria		Synechococcales	Synechococcaceae	Cyanobium	Cyanobium sp. NIES-981	4	0	0	1	2	1	0	0	0	0	1	0	0	1	0	0	0	1	0	0	0	0	0	2	0	0	0	4	0	1	2	0	0	0	2	0	0	4	2	0	0	0
155978	Bacteria	Cyanobacteria		Synechococcales	Acaryochloridaceae	Acaryochloris	Acaryochloris marina	0	0	1	0	0	0	0	0	0	5	3	1	0	0	0	2	0	0	0	0	0	1	2	0	0	0	3	0	29	35	2	2	1	3	5	1	3	0	2	2	0	1
82654	Bacteria	Cyanobacteria		Synechococcales	Pseudanabaenaceae	Pseudanabaena	Pseudanabaena sp. PCC 7367	2	2	0	0	0	0	0	0	1	0	0	1	1	0	0	0	0	0	0	0	0	0	0	2	0	0	6	0	9	16	0	4	0	3	0	1	0	1	0	0	0	0
685565	Bacteria	Cyanobacteria		Synechococcales	Pseudanabaenaceae	Pseudanabaena	Pseudanabaena sp. ABRG5-3	0	0	0	0	0	0	1	0	0	0	0	1	0	0	1	0	0	0	0	0	0	0	0	0	0	0	0	0	19	29	0	0	0	0	0	0	0	1	1	0	0	1
1080068	Bacteria	Cyanobacteria		Synechococcales	Leptolyngbyaceae	Leptolyngbya	Leptolyngbya sp. O-77	2	2	0	1	1	0	0	1	13	7	3	7	1	0	0	1	2	1	0	0	4	3	0	0	0	0	0	0	93	95	2	4	0	3	2	3	6	3	2	0	0	4
1184	Bacteria	Cyanobacteria		Synechococcales	Leptolyngbyaceae	Leptolyngbya	Leptolyngbya boryana	0	0	3	4	0	0	0	0	4	1	5	2	4	1	0	2	0	0	0	0	0	0	0	0	0	0	6	4	13	5	0	0	0	0	3	1	1	1	3	0	0	0
111781	Bacteria	Cyanobacteria		Synechococcales	Leptolyngbyaceae	Leptolyngbya	Leptolyngbya sp. PCC 7376	0	2	0	0	0	0	0	0	0	0	0	0	0	0	0	0	0	0	0	0	0	0	0	0	1	1	0	8	9	8	2	0	0	0	0	3	1	0	1	0	0	0
1752064	Bacteria	Cyanobacteria		Synechococcales	Leptolyngbyaceae	Leptolyngbya	Leptolyngbya sp. NIES-3755	0	0	1	0	0	0	1	0	1	1	0	0	0	0	0	0	0	0	0	0	0	0	0	0	0	0	0	0	5	5	0	0	0	2	0	0	0	0	0	0	0	0
1219	Bacteria	Cyanobacteria		Synechococcales	Prochloraceae	Prochlorococcus	Prochlorococcus marinus	2	0	0	3	1	0	0	2	3	0	0	0	1	1	1	0	1	0	1	0	0	1	2	0	0	1	0	4	9	8	0	2	0	0	0	0	7	6	2	0	0	1
1147	Bacteria	Cyanobacteria		Synechococcales	Merismopediaceae	Synechocystis	Synechocystis sp. PCC 6714	0	0	0	0	0	1	0	1	1	0	0	0	1	1	0	0	1	0	0	0	0	1	0	0	0	0	0	0	0	0	0	0	0	0	2	0	0	1	0	2	0	0
1173032	Bacteria	Cyanobacteria		Synechococcales	Chamaesiphonaceae	Chamaesiphon	Chamaesiphon minutus	0	0	0	0	0	0	1	1	3	1	0	1	0	0	0	1	0	0	0	0	2	0	0	0	1	1	0	0	14	11	0	0	0	0	0	0	1	0	2	0	0	0
1209493	Bacteria	Cyanobacteria		Synechococcales	Prochlorotrichaceae	Halomicronema	Halomicronema hongdechloris	2	0	1	1	0	0	0	0	7	7	0	2	0	1	1	0	1	2	0	0	0	3	5	4	0	0	0	4	51	50	0	0	0	0	0	4	4	1	2	0	0	3
718217	Bacteria	Cyanobacteria					cyanobacterium endosymbiont of Epithemia turgida	0	0	1	0	0	0	0	0	1	1	0	1	0	0	1	0	0	0	0	0	0	0	0	4	0	0	0	0	2	8	2	2	1	2	0	0	3	1	0	0	0	0
1763363	Bacteria	Cyanobacteria					cyanobacterium endosymbiont of Rhopalodia gibberula	2	0	0	0	0	0	0	0	0	0	3	0	0	0	0	0	0	0	0	0	0	1	0	0	0	0	0	0	3	3	0	0	0	2	0	0	0	0	0	0	0	1
54299	Bacteria	Cyanobacteria		Chroococcidiopsidales	Chroococcidiopsidaceae	Chroococcidiopsis	Chroococcidiopsis thermalis	8	2	16	11	44	39	2	1	1	0	5	2	2	3	1	2	8	4	0	2	0	1	0	2	2	1	9	12	7	7	2	5	7	2	0	6	15	16	3	0	3	2
54308	Bacteria	Cyanobacteria		Pleurocapsales	Hyellaceae	Pleurocapsa	Pleurocapsa minor	0	0	1	0	0	0	0	0	1	3	0	0	0	0	0	0	1	0	0	1	0	0	0	0	0	0	3	4	7	1	0	0	0	0	0	0	0	0	1	0	0	1
102116	Bacteria	Cyanobacteria		Pleurocapsales	Dermocarpellaceae	Stanieria	Stanieria cyanosphaera	2	0	0	3	0	0	0	0	0	1	0	0	1	0	0	0	0	0	0	0	0	0	0	0	0	0	3	0	2	0	0	0	0	2	0	0	0	0	0	0	0	0
33072	Bacteria	Cyanobacteria	Gloeobacteria	Gloeobacterales	Gloeobacteraceae	Gloeobacter	Gloeobacter violaceus	2	0	0	0	0	0	0	0	0	1	0	0	1	0	0	0	0	1	0	0	0	0	0	0	0	1	0	0	6	3	0	2	0	2	0	0	0	0	1	0	0	0
1188228	Bacteria	Cyanobacteria		Gloeoemargaritales	Gloeomargaritaceae	Gloeomargarita	Gloeomargarita lithophora	0	2	0	0	1	0	0	0	1	0	1	0	0	1	0	0	0	1	0	0	0	1	2	0	1	0	0	0	24	16	2	0	0	0	0	3	1	3	0	2	0	2
317577	Bacteria	Deinococcus-Thermus	Deinococci	Deinococcales	Deinococcaceae	Deinococcus	Deinococcus ficus	0	0	0	0	1	1	1	0	4	1	1	2	0	0	0	0	0	0	0	0	0	1	0	0	0	0	0	0	1	0	2	2	0	0	0	0	0	1	3	2	0	0
502394	Bacteria	Deinococcus-Thermus	Deinococci	Deinococcales	Deinococcaceae	Deinococcus	Deinococcus gobiensis	2	0	0	1	0	0	1	1	1	1	1	0	0	0	1	0	0	1	0	0	2	1	0	0	0	0	0	0	0	0	0	4	0	2	2	0	1	0	2	0	0	1
55148	Bacteria	Deinococcus-Thermus	Deinococci	Deinococcales	Deinococcaceae	Deinococcus	Deinococcus proteolyticus	0	0	0	0	0	0	0	0	1	1	0	0	0	0	0	0	0	0	0	0	0	0	0	0	0	0	0	0	0	0	0	0	0	0	0	0	1	0	1	0	0	0
68909	Bacteria	Deinococcus-Thermus	Deinococci	Deinococcales	Deinococcaceae	Deinococcus	Deinococcus geothermalis	0	0	0	0	0	0	0	0	3	5	3	0	0	0	1	0	0	0	0	0	0	0	0	2	0	0	0	0	0	0	0	0	0	0	0	0	0	1	0	0	0	0
2202254	Bacteria	Deinococcus-Thermus	Deinococci	Deinococcales	Deinococcaceae	Deinococcus	Deinococcus irradiatisoli	0	0	0	0	0	0	0	0	0	0	0	0	0	0	0	0	0	0	0	0	0	0	0	0	0	0	0	0	0	0	0	0	0	0	0	0	0	0	0	0	0	0
2489213	Bacteria	Deinococcus-Thermus	Deinococci	Deinococcales	Deinococcaceae	Deinococcus	Deinococcus sp. S14-83	0	0	0	0	0	0	0	0	1	0	0	1	0	0	0	0	0	0	0	0	0	0	0	0	0	0	0	0	0	0	0	0	0	0	0	0	0	0	1	0	3	0
1299	Bacteria	Deinococcus-Thermus	Deinococci	Deinococcales	Deinococcaceae	Deinococcus	Deinococcus radiodurans	0	0	0	0	0	0	0	0	0	1	0	0	0	0	1	0	0	0	0	0	2	0	0	0	0	0	0	0	0	0	0	0	0	0	0	0	0	0	0	0	0	0
2080419	Bacteria	Deinococcus-Thermus	Deinococci	Deinococcales	Deinococcaceae	Deinococcus	Deinococcus sp. NW-56	0	0	0	1	0	1	0	1	0	0	0	1	1	1	0	0	0	0	0	0	6	1	0	0	0	0	6	23	0	0	0	0	0	0	2	0	3	0	1	0	0	1
1768108	Bacteria	Deinococcus-Thermus	Deinococci	Deinococcales	Deinococcaceae	Deinococcus	Deinococcus actinosclerus	0	0	0	0	0	0	0	0	0	0	0	0	0	0	0	0	0	0	0	0	0	0	2	0	0	1	0	0	0	0	0	0	1	0	2	0	0	0	0	0	0	0
1309411	Bacteria	Deinococcus-Thermus	Deinococci	Deinococcales	Deinococcaceae	Deinococcus	Deinococcus soli Cha et al. 2016	0	0	0	0	0	0	0	0	1	5	0	0	0	0	0	0	0	0	0	0	0	0	0	0	0	0	0	0	0	0	0	0	0	0	0	0	0	0	0	0	0	0
1211322	Bacteria	Deinococcus-Thermus	Deinococci	Deinococcales	Deinococcaceae	Deinococcus	Deinococcus metallilatus	0	0	0	0	0	0	1	0	1	0	0	0	0	0	0	0	0	0	0	0	0	0	0	0	0	0	0	0	0	0	0	0	0	0	0	0	0	0	0	0	0	0
1182571	Bacteria	Deinococcus-Thermus	Deinococci	Deinococcales	Deinococcaceae	Deinococcus	Deinococcus swuensis	0	2	0	0	0	0	1	0	0	0	0	2	0	1	0	0	0	2	0	0	0	0	0	0	0	2	0	0	0	0	0	0	1	0	2	0	0	0	2	0	0	0
1182568	Bacteria	Deinococcus-Thermus	Deinococci	Deinococcales	Deinococcaceae	Deinococcus	Deinococcus puniceus	0	0	0	0	0	0	0	0	3	0	0	0	0	0	0	0	0	1	0	0	0	0	0	0	0	0	0	0	0	0	0	0	0	0	0	1	0	3	0	0	0	0
980427	Bacteria	Deinococcus-Thermus	Deinococci	Deinococcales	Deinococcaceae	Deinococcus	Deinococcus wulumuqiensis	0	0	1	0	0	0	0	0	1	0	0	1	0	0	0	0	0	0	0	0	0	0	0	2	0	2	0	4	0	1	0	2	0	0	2	0	0	0	2	0	0	0
432329	Bacteria	Deinococcus-Thermus	Deinococci	Deinococcales	Deinococcaceae	Deinococcus	Deinococcus peraridilitoris	0	0	0	0	0	0	0	0	0	0	0	0	0	0	0	0	0	0	0	0	0	1	0	0	0	0	0	4	0	0	2	0	0	0	2	0	1	0	2	0	0	0
310783	Bacteria	Deinococcus-Thermus	Deinococci	Deinococcales	Deinococcaceae	Deinococcus	Deinococcus deserti	0	0	0	0	0	0	1	0	0	0	0	0	0	0	0	0	0	0	0	0	0	0	0	0	0	0	0	0	0	1	0	0	0	0	0	0	0	0	1	0	0	0
309887	Bacteria	Deinococcus-Thermus	Deinococci	Deinococcales	Deinococcaceae	Deinococcus	Deinococcus maricopensis	0	0	0	0	0	0	0	0	1	0	1	0	0	0	0	0	1	0	0	0	0	0	0	0	0	0	0	0	0	0	0	0	1	0	0	0	1	0	2	0	0	0
332249	Bacteria	Deinococcus-Thermus	Deinococci	Deinococcales	Trueperaceae	Truepera	Truepera radiovictrix	2	2	1	0	0	0	0	3	0	0	0	2	0	1	1	1	0	0	0	1	2	0	0	2	0	1	9	0	17	18	0	0	12	3	6	12	1	1	1	2	0	2
277	Bacteria	Deinococcus-Thermus	Deinococci	Thermales	Thermaceae	Meiothermus	Meiothermus ruber	2	2	1	0	0	0	2	0	5	3	0	0	1	0	1	0	0	0	1	2	0	3	7	0	1	1	0	0	1	0	0	4	3	2	2	4	0	4	0	2	3	0
52022	Bacteria	Deinococcus-Thermus	Deinococci	Thermales	Thermaceae	Meiothermus	Meiothermus silvanus	2	0	3	0	1	1	0	0	1	0	0	0	1	0	0	0	0	0	0	0	0	0	2	0	0	0	0	0	0	1	0	0	1	0	0	0	1	0	1	0	0	0
274	Bacteria	Deinococcus-Thermus	Deinococci	Thermales	Thermaceae	Thermus	Thermus thermophilus	0	0	0	0	0	0	1	0	1	0	0	2	0	0	0	0	0	0	0	0	0	0	0	0	0	0	0	4	0	0	0	2	1	0	0	0	0	0	0	0	0	1
271	Bacteria	Deinococcus-Thermus	Deinococci	Thermales	Thermaceae	Thermus	Thermus aquaticus	0	2	0	0	0	0	0	0	0	0	0	0	0	0	0	0	0	0	0	0	0	0	0	0	0	0	0	0	0	0	0	0	0	0	0	0	0	0	1	2	0	0
37636	Bacteria	Deinococcus-Thermus	Deinococci	Thermales	Thermaceae	Thermus	Thermus scotoductus	0	0	0	0	0	0	0	0	0	0	0	0	0	0	0	1	0	0	0	0	0	0	0	0	0	0	0	4	0	0	0	0	0	0	0	1	0	3	0	0	0	0
56956	Bacteria	Deinococcus-Thermus	Deinococci	Thermales	Thermaceae	Thermus	Thermus brockianus	4	0	1	1	0	0	1	0	3	0	0	0	0	0	0	1	1	0	0	0	0	0	2	0	1	0	3	0	0	1	0	0	0	0	0	0	0	3	2	0	0	0
56957	Bacteria	Deinococcus-Thermus	Deinococci	Thermales	Thermaceae	Thermus	Thermus oshimai	0	0	0	0	0	0	0	0	0	1	0	0	0	0	0	0	0	1	0	0	0	0	2	0	0	0	0	0	0	0	0	2	0	0	0	0	0	0	2	0	0	0
187137	Bacteria	Deinococcus-Thermus	Deinococci	Thermales	Thermaceae	Oceanithermus	Oceanithermus profundus	0	0	0	0	0	0	0	0	1	0	0	0	0	0	0	1	0	0	0	0	2	0	0	0	0	0	0	0	0	0	0	0	0	0	0	0	0	0	1	0	0	0
2121	Bacteria	Tenericutes	Mollicutes	Mycoplasmatales	Mycoplasmataceae	Mycoplasma	Mycoplasma orale	0	0	1	1	0	0	1	1	0	0	0	1	0	1	1	0	1	0	0	0	2	0	0	2	0	1	0	0	0	0	0	2	3	0	0	1	3	1	1	4	0	0
2128	Bacteria	Tenericutes	Mollicutes	Mycoplasmatales	Mycoplasmataceae	Mycoplasma	Mycoplasma flocculare	0	0	1	0	0	0	0	1	0	1	1	0	0	0	0	0	1	0	0	0	0	1	0	2	0	2	0	0	1	3	3	2	1	2	0	0	0	1	2	0	3	0
2102	Bacteria	Tenericutes	Mollicutes	Mycoplasmatales	Mycoplasmataceae	Mycoplasma	Mycoplasma mycoides	2	0	0	0	0	0	0	0	0	0	0	0	0	0	0	0	0	0	0	0	0	0	0	0	0	0	0	0	0	0	0	2	0	0	0	1	0	0	1	0	0	0
2095	Bacteria	Tenericutes	Mollicutes	Mycoplasmatales	Mycoplasmataceae	Mycoplasma	Mycoplasma capricolum	0	0	0	0	0	0	0	0	0	0	0	0	0	0	0	0	0	0	0	0	0	0	0	0	0	0	0	0	0	0	0	2	0	0	0	0	0	0	0	0	0	0
2111	Bacteria	Tenericutes	Mollicutes	Mycoplasmatales	Mycoplasmataceae	Mycoplasma	Mycoplasma arthritidis	2	2	0	0	0	0	1	0	0	0	3	0	0	0	0	0	0	0	0	0	0	1	5	4	0	1	3	4	0	0	0	0	0	0	0	0	0	0	1	0	0	0
136241	Bacteria	Tenericutes	Mollicutes	Mycoplasmatales	Mycoplasmataceae	Mycoplasma	Mycoplasma haemocanis	0	0	0	0	0	0	1	0	0	0	0	0	0	1	0	0	0	0	0	0	0	0	2	0	0	0	0	0	0	0	0	0	0	0	0	0	0	0	0	0	3	0
171284	Bacteria	Tenericutes	Mollicutes	Mycoplasmatales	Mycoplasmataceae	Mycoplasma	Mycoplasma cynos	0	0	0	0	0	0	0	0	0	0	0	0	1	0	0	0	0	0	0	0	0	0	0	0	0	0	3	0	0	0	0	0	0	0	0	0	0	0	0	0	0	0
171285	Bacteria	Tenericutes	Mollicutes	Mycoplasmatales	Mycoplasmataceae	Mycoplasma	Mycoplasma glycophilum	2	0	0	0	0	0	0	0	3	0	0	0	0	0	0	0	0	0	0	0	0	0	0	0	0	0	0	0	0	0	0	0	0	0	0	0	0	0	1	0	0	0
1749074	Bacteria	Tenericutes	Mollicutes	Mycoplasmatales	Mycoplasmataceae	Mycoplasma	Mycoplasma sp. (ex Biomphalaria glabrata)	0	0	0	0	0	0	0	0	0	0	0	0	0	0	0	0	0	0	0	0	0	0	0	0	0	1	0	0	1	4	0	0	0	0	0	0	0	0	0	0	0	0
2098	Bacteria	Tenericutes	Mollicutes	Mycoplasmatales	Mycoplasmataceae	Mycoplasma	Mycoplasma hominis	0	0	0	0	0	0	0	0	0	0	0	0	0	0	0	0	0	0	0	0	0	0	0	0	0	0	0	0	0	0	0	0	0	0	0	0	0	0	2	0	0	0
2100	Bacteria	Tenericutes	Mollicutes	Mycoplasmatales	Mycoplasmataceae	Mycoplasma	Mycoplasma hyorhinis	2	0	0	1	0	0	1	0	1	0	0	1	0	0	0	0	0	0	0	0	0	0	0	0	0	2	0	12	0	1	2	0	0	2	0	0	1	0	0	0	0	0
2107	Bacteria	Tenericutes	Mollicutes	Mycoplasmatales	Mycoplasmataceae	Mycoplasma	Mycoplasma pulmonis	2	0	1	0	0	0	0	0	1	4	0	0	0	0	1	0	0	0	0	0	0	1	0	0	0	0	0	0	0	0	0	0	1	0	0	1	1	0	0	2	0	1
2113	Bacteria	Tenericutes	Mollicutes	Mycoplasmatales	Mycoplasmataceae	Mycoplasma	Mycoplasma californicum	0	0	1	0	0	0	0	0	0	0	1	1	0	0	0	0	0	0	0	0	0	0	0	0	0	0	0	4	0	0	0	0	1	2	0	0	0	0	1	0	0	0
2116	Bacteria	Tenericutes	Mollicutes	Mycoplasmatales	Mycoplasmataceae	Mycoplasma	Mycoplasma iowae	0	0	0	0	0	0	0	1	1	0	0	1	0	0	0	0	0	0	0	0	0	0	0	0	0	0	0	0	1	0	0	0	0	0	0	0	0	0	1	0	0	0
2118	Bacteria	Tenericutes	Mollicutes	Mycoplasmatales	Mycoplasmataceae	Mycoplasma	Mycoplasma mobile	0	0	0	0	0	0	0	1	0	0	0	0	0	0	0	0	0	0	0	0	0	0	2	0	0	0	0	0	0	1	0	2	1	0	0	0	0	1	0	0	0	0
28227	Bacteria	Tenericutes	Mollicutes	Mycoplasmatales	Mycoplasmataceae	Mycoplasma	Mycoplasma penetrans	2	0	0	0	0	0	1	0	0	0	0	0	0	1	0	1	0	0	0	0	0	0	0	2	0	0	0	0	0	0	0	0	0	0	0	0	1	0	0	0	0	1
2130	Bacteria	Tenericutes	Mollicutes	Mycoplasmatales	Mycoplasmataceae	Ureaplasma	Ureaplasma urealyticum	2	2	1	4	1	0	2	2	0	3	1	1	1	0	0	1	1	2	0	0	4	0	0	0	1	1	3	0	0	1	3	2	4	2	6	6	4	10	2	2	0	0
295596	Bacteria	Tenericutes	Mollicutes	Mycoplasmatales	Mycoplasmataceae	Candidatus Hepatoplasma	Candidatus Hepatoplasma crinochetorum	2	0	0	0	0	0	0	0	0	0	0	0	0	0	0	0	0	0	0	0	0	0	0	0	1	0	0	0	0	0	0	0	0	0	0	0	0	0	0	0	0	0
216937	Bacteria	Tenericutes	Mollicutes	Entomoplasmatales	Spiroplasmataceae	Spiroplasma	Spiroplasma floricola	0	0	0	1	0	0	1	0	0	1	0	0	0	0	0	0	0	0	0	0	0	0	0	0	1	0	0	0	1	0	0	2	0	0	2	1	0	0	1	0	0	0
2133	Bacteria	Tenericutes	Mollicutes	Entomoplasmatales	Spiroplasmataceae	Spiroplasma	Spiroplasma citri	0	0	0	1	0	0	0	0	0	0	3	1	0	1	0	0	0	0	0	0	0	0	0	2	1	0	0	0	0	3	0	0	0	0	0	0	0	1	0	0	3	0
2136	Bacteria	Tenericutes	Mollicutes	Entomoplasmatales	Spiroplasmataceae	Spiroplasma	Spiroplasma monobiae	0	0	0	1	0	0	0	0	0	0	0	0	0	0	0	0	0	0	0	0	0	0	0	0	0	1	0	0	0	0	0	0	0	0	2	0	1	1	0	0	0	0
225999	Bacteria	Tenericutes	Mollicutes	Entomoplasmatales	Entomoplasmataceae	Mesoplasma	Mesoplasma syrphidae	0	0	1	0	0	0	1	0	0	0	0	0	0	0	0	0	0	0	0	0	0	0	0	0	0	1	0	0	0	0	0	0	0	0	0	0	0	0	0	0	3	0
29552	Bacteria	Tenericutes	Mollicutes	Acholeplasmatales	Acholeplasmataceae	Acholeplasma	Acholeplasma axanthum	0	0	0	1	0	0	0	0	0	1	0	0	0	0	0	0	0	0	0	0	0	0	0	0	1	0	0	4	0	0	2	0	0	0	0	0	0	0	1	2	3	0
229545	Bacteria	Tenericutes	Mollicutes	Acholeplasmatales	Acholeplasmataceae	Candidatus Phytoplasma	Aster yellows witches'-broom phytoplasma	2	0	0	0	0	0	0	0	1	0	0	0	1	1	0	0	3	0	0	1	0	0	5	0	4	1	0	0	0	1	0	0	0	0	0	0	1	1	0	0	0	1
37692	Bacteria	Tenericutes	Mollicutes	Acholeplasmatales	Acholeplasmataceae	Candidatus Phytoplasma	Candidatus Phytoplasma mali	0	0	0	0	0	0	0	0	0	0	0	0	0	0	0	0	0	0	0	0	0	0	0	0	0	0	0	0	0	0	0	0	0	0	0	0	0	1	1	0	0	0
1541959	Bacteria	Tenericutes				Candidatus Izimaplasma	Candidatus Izimaplasma sp. HR1	0	0	0	0	0	0	0	0	0	0	0	0	0	0	0	0	0	0	0	0	0	0	0	0	0	0	0	0	0	0	2	0	0	0	0	0	0	1	1	0	0	0
1806508	Bacteria	Chloroflexi	Ardenticatenia	Ardenticatenales	Ardenticatenaceae	Candidatus Promineofilum	Candidatus Promineofilum breve	2	2	0	0	0	0	1	1	0	1	0	3	0	0	0	1	1	0	0	1	0	0	0	2	0	0	0	0	1	3	0	0	0	2	0	0	4	0	0	2	0	0
120962	Bacteria	Chloroflexi	Chloroflexia	Chloroflexales	Roseiflexaceae	Roseiflexus	Roseiflexus castenholzii	0	0	0	0	0	0	0	0	0	1	0	0	0	0	0	0	2	0	0	0	0	0	2	0	0	0	0	0	2	0	3	0	0	0	0	1	1	0	1	0	0	0
357808	Bacteria	Chloroflexi	Chloroflexia	Chloroflexales	Roseiflexaceae	Roseiflexus	Roseiflexus sp. RS-1	0	0	0	0	0	0	0	0	0	0	1	0	0	0	0	0	0	0	0	0	0	3	0	0	0	0	0	0	1	1	0	0	0	0	2	0	0	1	1	0	0	0
1108	Bacteria	Chloroflexi	Chloroflexia	Chloroflexales	Chloroflexaceae	Chloroflexus	Chloroflexus aurantiacus	0	4	0	0	0	0	0	0	0	0	0	0	0	0	0	0	0	0	0	0	0	3	0	0	0	0	0	0	13	11	0	0	0	0	0	1	0	0	1	0	0	0
152260	Bacteria	Chloroflexi	Chloroflexia	Chloroflexales	Chloroflexaceae	Chloroflexus	Chloroflexus aggregans	0	0	0	0	0	0	0	0	0	0	0	0	0	0	1	0	0	0	0	0	0	0	0	0	0	0	0	0	2	1	0	0	0	0	0	0	0	0	0	2	0	0
2057	Bacteria	Chloroflexi	Thermomicrobia	Sphaerobacterales	Sphaerobacteraceae	Sphaerobacter	Sphaerobacter thermophilus	0	0	1	0	1	0	0	0	3	0	7	2	1	1	0	0	0	0	0	1	4	0	2	0	0	1	3	0	5	3	0	0	0	2	3	0	4	0	0	4	0	0
500	Bacteria	Chloroflexi	Thermomicrobia	Thermomicrobiales	Thermomicrobiaceae	Thermomicrobium	Thermomicrobium roseum	2	2	1	0	0	0	0	0	0	0	3	0	0	0	0	0	0	0	0	0	0	0	0	0	0	0	0	4	1	4	2	0	0	0	2	1	1	1	0	2	0	0
552810	Bacteria	Chloroflexi	Dehalococcoidia			Dehalogenimonas	Dehalogenimonas lykanthroporepellens	0	0	0	0	0	0	0	1	1	0	0	0	0	0	0	0	1	0	0	0	0	1	0	0	0	0	3	0	0	0	0	0	0	0	0	0	0	0	0	0	0	0
167964	Bacteria	Chloroflexi	Anaerolineae	Anaerolineales	Anaerolineaceae	Anaerolinea	Anaerolinea thermophila	0	0	0	0	0	0	0	0	0	0	3	0	0	0	0	1	0	0	0	0	0	0	0	0	0	1	0	0	1	0	0	0	0	0	0	0	0	1	2	2	0	0
1889813	Bacteria	Chloroflexi	Anaerolineae	Anaerolineales	Anaerolineaceae		Anaerolineaceae bacterium oral taxon 439	0	0	0	0	0	0	0	0	0	0	0	0	0	0	0	0	0	0	0	0	0	0	0	0	0	0	0	0	1	0	0	0	0	0	2	0	0	0	0	0	0	0
913107	Bacteria	Chloroflexi	Anaerolineae	Anaerolineales	Anaerolineaceae	Pelolinea	Pelolinea submarina	0	0	0	0	0	0	0	0	0	0	0	0	1	0	0	0	0	0	0	1	0	0	0	0	0	0	0	0	2	0	0	0	0	2	2	0	0	1	0	0	3	0
1986204	Bacteria	Chloroflexi	Anaerolineae	Anaerolineales	Anaerolineaceae	Brevefilum	Brevefilum fermentans	0	0	0	0	0	1	0	0	0	3	0	0	0	0	1	0	0	0	0	0	2	0	0	0	1	0	0	0	3	4	0	0	0	0	0	1	0	1	1	0	0	0
2509675	Bacteria	Chloroflexi	Ktedonobacteria	Ktedonobacterales			Ktedonobacterales bacterium SCAWS-G2	0	0	0	0	0	0	0	1	0	1	3	2	0	0	1	1	0	0	0	0	0	0	0	0	1	0	0	0	2	0	2	0	0	0	0	0	0	0	1	0	0	0
133453	Bacteria	Chloroflexi	Caldilineae	Caldilineales	Caldilineaceae	Caldilinea	Caldilinea aerophila	2	0	0	0	0	0	0	1	0	0	0	0	0	0	0	0	0	0	1	0	0	0	0	0	0	0	0	0	0	3	0	0	0	0	0	0	1	0	1	0	0	0
2004467	Bacteria	Armatimonadetes					Armatimonadetes bacterium Uphvl-Ar1	0	0	0	0	0	0	0	1	0	0	0	0	0	0	0	0	0	0	0	0	0	0	0	0	0	0	0	0	2	0	0	0	0	0	2	0	0	1	0	0	0	0
2004468	Bacteria	Armatimonadetes					Armatimonadetes bacterium Uphvl-Ar2	0	0	0	1	0	0	0	0	0	0	0	0	1	0	0	1	0	0	0	0	0	0	0	0	0	0	0	0	0	0	0	0	0	0	0	0	0	0	0	0	0	0
1005039	Bacteria	Armatimonadetes	Fimbriimonadia	Fimbriimonadales	Fimbriimonadaceae	Fimbriimonas	Fimbriimonas ginsengisoli	0	0	0	0	0	0	1	0	0	0	1	1	1	0	1	0	0	0	0	0	0	0	0	0	0	0	6	4	6	5	2	2	0	0	2	0	4	1	0	4	0	0
454171	Bacteria	Armatimonadetes	Chthonomonadetes	Chthonomonadales	Chthonomonadaceae	Chthonomonas	Chthonomonas calidirosea	0	0	0	0	0	0	0	0	0	1	0	0	0	0	1	0	0	0	0	0	0	0	0	0	0	1	3	0	2	4	0	0	0	0	0	1	1	3	1	0	0	0
166501	Bacteria					Thermobaculum	Thermobaculum terrenum	0	0	0	0	1	0	0	0	0	0	4	3	0	0	0	0	0	0	0	0	0	0	0	0	0	0	0	0	2	3	0	0	0	2	0	0	0	0	1	0	3	0
2306583	Bacteria	Proteobacteria	Gammaproteobacteria	Oceanospirillales	Halomonadaceae	Halomonas	Halomonas sp. JS92-SW72	626	719	913	1006	1021	1011	777	782	700	647	611	638	1018	1201	1018	1042	880	929	830	818	681	582	603	560	817	843	490	389	1068	1040	517	576	663	647	750	781	483	471	774	891	781	904
1883416	Bacteria	Proteobacteria	Gammaproteobacteria	Oceanospirillales	Halomonadaceae	Halomonas	Halomonas sp. 1513	0	0	1	0	1	0	0	0	0	0	0	0	0	0	0	0	1	0	0	0	0	0	0	0	0	1	0	0	0	0	0	0	0	0	2	0	0	0	1	0	0	0
2136172	Bacteria	Proteobacteria	Gammaproteobacteria	Oceanospirillales	Halomonadaceae	Halomonas	Halomonas sp. SF2003	0	0	0	0	0	0	0	0	0	1	1	0	0	0	0	1	0	1	0	0	0	0	0	0	0	0	0	0	0	0	2	2	1	0	0	1	0	0	0	0	0	0
1504981	Bacteria	Proteobacteria	Gammaproteobacteria	Oceanospirillales	Halomonadaceae	Halomonas	Halomonas sp. KO116	0	0	0	0	0	0	1	0	0	0	0	1	0	0	0	0	1	0	0	0	0	0	0	0	0	0	0	0	0	0	3	0	0	0	0	0	0	0	1	0	0	0
1761789	Bacteria	Proteobacteria	Gammaproteobacteria	Oceanospirillales	Halomonadaceae	Halomonas	Halomonas sp. hl-4	0	0	0	0	0	0	1	0	0	0	0	0	0	1	1	0	0	1	0	0	0	1	0	0	0	0	0	0	0	0	2	0	0	0	0	0	0	0	0	2	0	0
115561	Bacteria	Proteobacteria	Gammaproteobacteria	Oceanospirillales	Halomonadaceae	Halomonas	Halomonas hydrothermalis	2	0	1	0	0	0	2	0	3	0	7	5	0	0	0	0	2	0	0	0	2	0	0	0	2	0	0	4	0	1	0	2	0	2	0	0	0	0	2	2	0	0
475662	Bacteria	Proteobacteria	Gammaproteobacteria	Oceanospirillales	Halomonadaceae	Halomonas	Halomonas beimenensis	0	0	0	0	0	0	0	0	0	0	1	0	0	0	0	0	0	0	0	0	0	0	0	0	0	0	0	0	0	0	2	0	0	0	0	0	0	0	2	0	0	0
29571	Bacteria	Proteobacteria	Gammaproteobacteria	Oceanospirillales	Halomonadaceae	Halomonas	Halomonas subglaciescola	0	0	0	1	0	0	0	0	0	1	0	1	0	0	0	0	0	0	0	0	0	0	0	0	0	0	0	0	0	0	0	0	1	0	0	0	0	0	0	0	0	0
507626	Bacteria	Proteobacteria	Gammaproteobacteria	Oceanospirillales	Halomonadaceae	Halomonas	Halomonas chromatireducens	0	0	0	0	0	0	0	0	0	0	0	0	0	0	0	0	0	0	0	0	0	0	0	0	0	0	0	0	0	0	0	0	0	0	0	0	0	0	1	2	0	0
1897729	Bacteria	Proteobacteria	Gammaproteobacteria	Oceanospirillales	Halomonadaceae	Halomonas	Halomonas aestuarii	0	0	0	0	0	0	0	0	0	0	0	0	1	0	0	0	0	0	0	0	0	0	0	0	0	0	0	0	0	0	0	0	0	0	0	0	0	0	1	0	0	0
157779	Bacteria	Proteobacteria	Gammaproteobacteria	Oceanospirillales	Halomonadaceae	Kushneria	Kushneria marisflavi	2	0	0	1	0	0	0	0	3	0	0	1	1	0	0	0	1	0	0	0	0	0	0	2	0	1	0	0	0	0	0	2	0	0	2	0	0	0	1	0	0	0
158080	Bacteria	Proteobacteria	Gammaproteobacteria	Oceanospirillales	Halomonadaceae	Chromohalobacter	Chromohalobacter salexigens	4	0	0	0	0	0	0	1	0	0	0	0	0	1	1	0	0	1	0	0	0	0	0	0	0	1	3	8	1	4	0	0	0	2	0	0	0	0	0	0	0	0
33074	Bacteria	Proteobacteria	Gammaproteobacteria	Oceanospirillales	Halomonadaceae	Zymobacter	Zymobacter palmae	0	0	0	0	0	0	0	1	0	0	0	1	0	0	0	0	0	0	0	0	0	0	2	0	0	0	6	15	0	0	0	0	1	2	2	1	1	0	0	0	0	0
114186	Bacteria	Proteobacteria	Gammaproteobacteria	Oceanospirillales	Halomonadaceae	Candidatus Carsonella	Candidatus Carsonella ruddii	0	0	3	0	0	0	0	0	1	0	0	1	0	1	0	1	0	0	0	0	0	0	0	0	0	0	0	0	0	1	0	0	0	0	0	0	0	0	0	0	0	1
91844	Bacteria	Proteobacteria	Gammaproteobacteria	Oceanospirillales	Halomonadaceae	Candidatus Portiera	Candidatus Portiera aleyrodidarum	0	0	0	0	0	0	0	0	1	0	1	0	1	0	0	0	0	0	0	0	0	0	0	0	0	0	0	0	1	0	0	0	0	0	0	0	0	0	0	0	0	0
1495769	Bacteria	Proteobacteria	Gammaproteobacteria	Oceanospirillales	Halomonadaceae	Candidatus Evansia	Candidatus Evansia muelleri	0	0	0	0	0	0	0	0	0	0	0	0	0	0	0	0	0	0	0	0	0	1	2	0	0	1	0	0	0	0	0	0	0	0	0	0	0	0	0	0	0	0
376489	Bacteria	Proteobacteria	Gammaproteobacteria	Oceanospirillales	Halomonadaceae	Halotalea	Halotalea alkalilenta	0	2	0	0	0	0	0	0	0	1	4	1	1	0	0	0	0	0	0	0	0	1	0	0	1	0	6	15	0	0	0	2	1	0	0	1	0	0	0	0	0	0
1771309	Bacteria	Proteobacteria	Gammaproteobacteria	Oceanospirillales	Halomonadaceae	Salinicola	Salinicola tamaricis	0	7	0	0	0	0	0	1	0	0	0	1	0	0	0	0	0	0	0	0	0	0	0	0	1	1	0	0	0	0	0	0	3	0	0	0	0	0	1	0	0	0
1883414	Bacteria	Proteobacteria	Gammaproteobacteria	Oceanospirillales	Halomonadaceae	Pistricoccus	Pistricoccus aurantiacus	0	0	0	0	0	0	0	1	0	0	0	0	0	0	0	0	0	0	0	0	0	0	0	0	0	0	0	0	0	0	0	0	0	0	0	0	0	0	0	0	0	0
2014542	Bacteria	Proteobacteria	Gammaproteobacteria	Oceanospirillales	Alcanivoracaceae	Alcanivorax	Alcanivorax sp. N3-2A	59	68	134	145	142	123	88	86	74	88	77	76	174	183	135	162	101	133	94	85	82	54	76	89	107	89	68	62	114	119	83	78	67	98	136	138	73	46	115	152	122	113
1306787	Bacteria	Proteobacteria	Gammaproteobacteria	Oceanospirillales	Alcanivoracaceae	Alcanivorax	Alcanivorax pacificus	0	0	0	0	0	0	1	0	1	0	0	1	0	0	0	0	0	0	0	0	0	0	0	0	0	0	0	0	2	1	0	0	0	0	5	0	0	0	0	0	0	0
1917421	Bacteria	Proteobacteria	Gammaproteobacteria	Oceanospirillales	Alcanivoracaceae	Ketobacter	Ketobacter alkanivorans	0	0	0	1	0	0	1	1	0	0	1	0	0	1	0	0	0	0	0	0	0	0	0	0	0	0	0	0	0	5	0	0	0	0	0	0	0	0	0	0	0	0
119864	Bacteria	Proteobacteria	Gammaproteobacteria	Oceanospirillales	Oceanospirillaceae	Marinomonas	Marinomonas mediterranea	0	2	0	0	0	0	1	0	0	0	0	0	0	0	0	0	0	0	0	0	0	0	0	4	0	0	3	0	0	0	0	2	0	0	0	0	0	0	1	0	0	0
188908	Bacteria	Proteobacteria	Gammaproteobacteria	Oceanospirillales	Oceanospirillaceae	Oleispira	Oleispira antarctica	0	0	1	0	0	0	0	0	0	0	0	0	0	0	0	0	0	0	0	0	2	0	0	0	0	0	0	0	0	0	0	0	0	0	0	0	0	0	1	0	0	0
1821621	Bacteria	Proteobacteria	Gammaproteobacteria	Oceanospirillales	Oceanospirillaceae	Marinobacterium	Marinobacterium aestuarii	0	0	0	0	0	0	0	0	0	0	0	0	0	0	0	0	0	0	0	0	0	1	0	2	0	0	0	4	0	0	0	0	1	0	0	0	0	1	0	0	0	0
187493	Bacteria	Proteobacteria	Gammaproteobacteria	Oceanospirillales	Oceanospirillaceae	Thalassolituus	Thalassolituus oleivorans	0	0	0	0	0	0	0	0	0	0	0	0	0	0	0	0	0	0	0	0	0	0	0	0	0	0	0	0	0	0	0	0	0	0	0	0	0	0	1	0	0	0
1249553	Bacteria	Proteobacteria	Gammaproteobacteria	Oceanospirillales	Oceanospirillaceae	Bacterioplanes	Bacterioplanes sanyensis	0	0	0	0	0	0	0	1	0	0	0	0	0	0	0	1	0	0	0	0	0	0	0	0	0	1	0	0	1	0	0	0	0	0	0	0	1	0	0	0	0	0
1336806	Bacteria	Proteobacteria	Gammaproteobacteria	Oceanospirillales	Saccharospirillaceae	Reinekea	Reinekea forsetii	0	0	0	1	0	0	0	1	0	0	1	0	0	0	0	0	0	0	0	0	0	0	0	0	0	0	0	0	1	0	0	0	0	0	0	0	0	0	0	0	0	0
2161747	Bacteria	Proteobacteria	Gammaproteobacteria	Oceanospirillales	Saccharospirillaceae	Saccharospirillum	Saccharospirillum mangrovi	0	0	0	0	0	0	0	1	0	0	0	0	0	0	0	0	0	0	0	0	0	0	0	0	0	0	0	0	0	1	0	0	0	0	0	0	0	0	0	0	0	0
1445505	Bacteria	Proteobacteria	Gammaproteobacteria	Oceanospirillales	Saccharospirillaceae	Gynuella	Gynuella sunshinyii	0	0	0	0	0	0	0	0	0	0	0	0	0	0	0	0	0	0	0	0	0	0	2	0	0	1	0	4	0	0	0	0	0	0	0	0	0	0	1	0	0	0
1144748	Bacteria	Proteobacteria	Gammaproteobacteria	Oceanospirillales	Kangiellaceae	Kangiella	Kangiella sediminilitoris	2	0	0	0	0	0	0	1	1	0	1	0	0	0	0	0	0	0	0	0	0	0	0	0	0	0	0	0	0	0	0	0	0	0	0	0	0	0	0	0	0	0
1561924	Bacteria	Proteobacteria	Gammaproteobacteria	Oceanospirillales	Kangiellaceae	Kangiella	Kangiella profundi	0	0	0	0	0	0	0	1	1	0	0	0	0	0	0	0	1	0	0	0	0	0	0	0	0	0	0	0	0	1	0	2	1	0	0	0	0	0	0	0	0	0
141451	Bacteria	Proteobacteria	Gammaproteobacteria	Oceanospirillales	Oleiphilaceae	Oleiphilus	Oleiphilus messinensis	2	0	0	0	0	0	0	0	0	0	0	0	0	0	0	0	0	0	0	0	0	0	2	0	1	0	0	0	1	1	0	0	0	2	0	0	0	0	0	0	0	0
1027273	Bacteria	Proteobacteria	Gammaproteobacteria	Oceanospirillales	Endozoicomonadaceae	Endozoicomonas	Endozoicomonas montiporae	0	2	0	1	0	0	0	0	0	0	0	0	0	0	0	0	0	0	0	0	0	0	0	0	0	0	0	0	1	0	0	0	0	0	0	1	0	1	2	0	0	0
747	Bacteria	Proteobacteria	Gammaproteobacteria	Pasteurellales	Pasteurellaceae	Pasteurella	Pasteurella multocida	1063	1009	784	701	311	324	481	439	790	852	686	718	468	400	358	370	654	620	417	384	651	604	1190	1239	612	620	1728	1719	490	459	974	1042	1200	1222	951	942	1348	1327	832	897	964	317
727	Bacteria	Proteobacteria	Gammaproteobacteria	Pasteurellales	Pasteurellaceae	Haemophilus	Haemophilus influenzae	2	0	0	1	0	0	0	0	0	0	0	1	0	0	0	0	0	1	0	0	0	0	5	0	0	1	3	4	0	0	0	2	0	0	0	0	0	0	0	0	0	0
729	Bacteria	Proteobacteria	Gammaproteobacteria	Pasteurellales	Pasteurellaceae	Haemophilus	Haemophilus parainfluenzae	0	4	3	0	2	1	1	4	3	3	0	3	1	1	1	1	3	2	2	1	4	1	5	6	3	4	6	12	2	0	3	0	3	2	2	1	6	1	3	2	0	2
726	Bacteria	Proteobacteria	Gammaproteobacteria	Pasteurellales	Pasteurellaceae	Haemophilus	Haemophilus haemolyticus	0	0	0	0	0	0	0	0	0	0	0	0	0	0	1	0	0	0	0	0	0	0	0	0	0	0	0	0	0	0	0	0	1	0	2	3	0	1	0	0	0	0
730	Bacteria	Proteobacteria	Gammaproteobacteria	Pasteurellales	Pasteurellaceae	Haemophilus	[Haemophilus] ducreyi	0	0	0	0	0	0	0	0	0	0	0	0	0	1	0	0	0	0	0	0	0	0	0	0	0	0	0	0	1	0	0	0	0	0	0	0	0	0	0	0	0	0
249188	Bacteria	Proteobacteria	Gammaproteobacteria	Pasteurellales	Pasteurellaceae	Haemophilus	Haemophilus pittmaniae	0	0	0	0	0	0	0	0	0	0	0	0	0	0	0	0	0	0	0	0	0	0	0	0	0	0	0	0	0	0	0	0	1	3	0	0	0	0	0	0	0	0
712310	Bacteria	Proteobacteria	Gammaproteobacteria	Pasteurellales	Pasteurellaceae	Haemophilus	Haemophilus sp. oral taxon 036	0	0	0	0	0	0	0	0	0	0	0	0	0	0	0	0	0	0	0	0	0	0	0	0	0	0	0	0	0	0	0	0	0	0	0	0	0	0	0	0	0	0
1679001	Bacteria	Proteobacteria	Gammaproteobacteria	Pasteurellales	Pasteurellaceae		Pasteurellaceae bacterium NI1060	0	0	1	0	0	0	0	0	0	0	0	0	0	1	0	0	0	0	1	1	0	0	0	0	0	0	3	4	0	1	0	0	3	2	3	0	0	4	1	0	0	0
749	Bacteria	Proteobacteria	Gammaproteobacteria	Pasteurellales	Pasteurellaceae		[Pasteurella] aerogenes	0	0	0	0	0	0	1	0	0	0	3	1	0	0	0	0	0	0	0	0	0	0	0	0	0	0	0	0	0	0	0	0	0	2	0	0	0	1	1	2	0	0
731	Bacteria	Proteobacteria	Gammaproteobacteria	Pasteurellales	Pasteurellaceae	Histophilus	Histophilus somni	0	2	0	0	0	0	2	0	0	0	0	1	0	0	0	0	0	0	0	0	2	1	2	0	1	1	3	4	0	0	3	2	3	0	5	0	1	1	0	2	0	0
762	Bacteria	Proteobacteria	Gammaproteobacteria	Pasteurellales	Pasteurellaceae	Avibacterium	Avibacterium volantium	0	0	0	0	0	0	0	0	0	3	0	0	0	0	0	0	0	0	0	0	0	0	0	0	0	1	0	4	0	0	0	0	0	0	0	0	0	0	0	2	0	0
728	Bacteria	Proteobacteria	Gammaproteobacteria	Pasteurellales	Pasteurellaceae	Avibacterium	Avibacterium paragallinarum	0	0	1	0	0	0	0	0	0	0	0	0	0	0	0	0	0	0	0	0	0	0	0	0	0	0	0	4	0	0	0	0	0	0	0	0	0	1	0	0	0	0
714	Bacteria	Proteobacteria	Gammaproteobacteria	Pasteurellales	Pasteurellaceae	Aggregatibacter	Aggregatibacter actinomycetemcomitans	0	0	1	1	1	0	0	1	0	1	3	0	0	0	0	0	0	0	0	0	0	0	0	0	0	0	0	0	0	0	2	0	1	0	0	0	0	0	0	0	0	0
732	Bacteria	Proteobacteria	Gammaproteobacteria	Pasteurellales	Pasteurellaceae	Aggregatibacter	Aggregatibacter aphrophilus	0	0	1	0	1	0	0	1	1	0	0	0	1	0	0	1	0	2	0	0	0	0	0	0	0	0	0	0	0	0	0	0	0	2	0	0	0	0	0	2	0	0
739	Bacteria	Proteobacteria	Gammaproteobacteria	Pasteurellales	Pasteurellaceae	Aggregatibacter	Aggregatibacter segnis	0	0	0	0	0	0	0	0	1	0	0	0	0	0	0	0	0	0	0	0	0	3	0	0	0	0	0	0	0	0	0	0	0	2	0	0	0	0	0	2	0	0
715	Bacteria	Proteobacteria	Gammaproteobacteria	Pasteurellales	Pasteurellaceae	Actinobacillus	Actinobacillus pleuropneumoniae	0	0	0	0	0	0	0	0	0	0	0	0	0	0	0	0	0	0	0	0	0	0	0	0	0	0	0	0	0	0	0	0	0	0	0	0	0	0	0	0	0	0
718	Bacteria	Proteobacteria	Gammaproteobacteria	Pasteurellales	Pasteurellaceae	Actinobacillus	Actinobacillus equuli	0	0	0	0	0	0	0	0	0	0	0	0	0	0	1	0	0	0	0	0	0	0	0	0	0	0	0	0	0	0	0	0	0	0	0	0	0	0	0	0	0	0
51161	Bacteria	Proteobacteria	Gammaproteobacteria	Pasteurellales	Pasteurellaceae	Actinobacillus	Actinobacillus delphinicola	0	0	0	0	0	0	0	0	0	0	0	0	0	0	0	0	0	0	0	0	0	0	0	0	0	0	0	0	0	0	0	0	0	3	0	0	0	0	1	0	0	0
67854	Bacteria	Proteobacteria	Gammaproteobacteria	Pasteurellales	Pasteurellaceae	Actinobacillus	Actinobacillus succinogenes	2	0	0	0	0	0	1	0	3	1	0	0	0	0	0	0	0	0	0	0	0	0	0	0	0	0	0	0	1	0	2	0	1	3	0	0	0	1	1	0	0	0
189834	Bacteria	Proteobacteria	Gammaproteobacteria	Pasteurellales	Pasteurellaceae	Actinobacillus	Actinobacillus porcitonsillarum	0	0	0	0	0	0	0	0	0	0	0	1	0	0	0	0	0	0	0	0	0	0	0	0	0	0	0	0	0	0	0	0	0	0	0	0	0	0	1	0	0	0
75985	Bacteria	Proteobacteria	Gammaproteobacteria	Pasteurellales	Pasteurellaceae	Mannheimia	Mannheimia haemolytica	0	0	0	0	0	0	0	0	0	0	0	1	0	0	0	0	0	0	0	0	0	0	0	0	0	0	0	0	0	0	0	0	0	0	0	0	0	0	0	2	0	0
85404	Bacteria	Proteobacteria	Gammaproteobacteria	Pasteurellales	Pasteurellaceae	Mannheimia	Mannheimia varigena	0	0	0	0	0	0	0	0	0	0	0	0	0	0	0	0	0	0	0	0	0	0	5	4	0	0	0	0	0	0	0	2	1	0	0	0	0	0	0	0	0	0
1432056	Bacteria	Proteobacteria	Gammaproteobacteria	Pasteurellales	Pasteurellaceae	Mannheimia	Mannheimia sp. USDA-ARS-USMARC-1261	0	0	0	0	0	0	0	0	0	0	0	0	0	0	0	0	0	0	0	0	0	0	0	0	0	0	0	0	1	1	0	2	0	0	0	0	0	1	0	0	0	0
750	Bacteria	Proteobacteria	Gammaproteobacteria	Pasteurellales	Pasteurellaceae	Gallibacterium	Gallibacterium anatis	0	0	0	0	0	0	0	0	0	1	0	1	0	0	0	0	0	0	0	0	0	0	0	0	0	0	0	0	0	0	0	0	1	2	2	0	0	0	1	0	0	0
47735	Bacteria	Proteobacteria	Gammaproteobacteria	Pasteurellales	Pasteurellaceae	Bibersteinia	Bibersteinia trehalosi	0	0	0	0	0	0	0	0	0	1	0	0	0	0	0	0	0	0	0	0	4	0	0	0	0	0	3	0	0	0	2	0	0	0	0	0	0	1	0	0	0	0
157673	Bacteria	Proteobacteria	Gammaproteobacteria	Pasteurellales	Pasteurellaceae	Basfia	[Mannheimia] succiniciproducens	0	0	0	0	0	0	0	1	0	0	0	0	0	0	0	0	0	0	0	0	0	0	0	0	0	0	3	0	0	0	0	0	0	0	0	0	1	1	0	0	0	0
738	Bacteria	Proteobacteria	Gammaproteobacteria	Pasteurellales	Pasteurellaceae	Glaesserella	Glaesserella parasuis	0	0	3	0	0	0	0	0	4	1	0	1	0	0	0	0	0	0	0	1	0	0	0	4	0	0	0	0	0	0	0	0	3	0	0	0	0	0	1	0	0	0
2030797	Bacteria	Proteobacteria	Gammaproteobacteria	Pasteurellales	Pasteurellaceae	Glaesserella	Glaesserella sp. 15-184	0	0	0	0	0	0	0	0	0	1	0	0	0	0	0	0	0	0	0	0	0	0	0	0	0	0	0	0	0	0	0	0	0	0	0	0	0	0	0	0	3	0
287	Bacteria	Proteobacteria	Gammaproteobacteria	Pseudomonadales	Pseudomonadaceae	Pseudomonas	Pseudomonas aeruginosa	6	0	12	6	3	4	9	7	21	15	16	23	0	1	5	4	4	12	5	2	12	14	2	2	1	3	6	8	6	11	5	9	12	3	14	24	24	16	6	8	0	9
300	Bacteria	Proteobacteria	Gammaproteobacteria	Pseudomonadales	Pseudomonadaceae	Pseudomonas	Pseudomonas mendocina	2	2	3	1	0	1	0	1	1	0	1	0	0	0	0	1	0	1	0	1	0	1	0	0	1	1	3	0	0	0	3	0	0	0	0	0	0	0	0	2	0	0
43263	Bacteria	Proteobacteria	Gammaproteobacteria	Pseudomonadales	Pseudomonadaceae	Pseudomonas	Pseudomonas alcaligenes	4	0	1	0	1	1	2	0	4	4	1	3	1	1	1	2	2	1	4	2	2	1	2	0	0	1	6	0	1	0	2	2	0	2	2	1	9	3	3	6	0	1
53408	Bacteria	Proteobacteria	Gammaproteobacteria	Pseudomonadales	Pseudomonadaceae	Pseudomonas	Pseudomonas citronellolis	0	2	0	1	0	0	1	1	1	0	1	0	1	0	1	1	1	0	0	0	2	0	0	0	1	2	0	4	0	0	3	2	1	0	0	0	1	0	2	4	0	0
53412	Bacteria	Proteobacteria	Gammaproteobacteria	Pseudomonadales	Pseudomonadaceae	Pseudomonas	Pseudomonas resinovorans	0	0	0	0	0	0	0	0	0	0	0	0	0	0	0	0	1	0	0	0	0	0	0	0	0	0	0	0	0	0	2	0	0	0	0	0	0	0	1	0	0	0
301	Bacteria	Proteobacteria	Gammaproteobacteria	Pseudomonadales	Pseudomonadaceae	Pseudomonas	Pseudomonas oleovorans	0	2	0	0	0	0	0	0	0	0	1	0	0	0	0	0	0	0	0	0	0	0	0	0	0	0	0	0	0	0	0	0	0	0	0	1	0	0	0	0	0	0
29442	Bacteria	Proteobacteria	Gammaproteobacteria	Pseudomonadales	Pseudomonadaceae	Pseudomonas	Pseudomonas tolaasii	8	4	26	30	2	3	13	9	12	8	11	14	7	12	8	14	3	6	19	13	10	24	29	49	5	12	12	8	0	1	46	46	9	6	5	6	3	7	35	13	9	7
76760	Bacteria	Proteobacteria	Gammaproteobacteria	Pseudomonadales	Pseudomonadaceae	Pseudomonas	Pseudomonas rhodesiae	2	0	0	0	0	0	1	0	0	1	0	0	0	0	1	1	0	0	0	0	0	0	2	2	0	2	0	0	0	0	0	0	0	0	2	0	3	1	0	0	0	0
294	Bacteria	Proteobacteria	Gammaproteobacteria	Pseudomonadales	Pseudomonadaceae	Pseudomonas	Pseudomonas fluorescens	0	0	0	1	0	1	1	1	0	0	3	1	1	0	0	1	1	0	1	0	0	1	5	0	1	0	3	0	1	0	0	5	1	2	3	0	1	1	10	0	0	0
76761	Bacteria	Proteobacteria	Gammaproteobacteria	Pseudomonadales	Pseudomonadaceae	Pseudomonas	Pseudomonas veronii	0	0	0	0	0	0	0	1	0	0	0	0	0	0	1	0	0	0	0	0	0	0	0	0	0	0	0	0	0	0	0	0	0	0	0	1	0	0	0	0	0	0
47878	Bacteria	Proteobacteria	Gammaproteobacteria	Pseudomonadales	Pseudomonadaceae	Pseudomonas	Pseudomonas azotoformans	0	0	0	0	0	0	0	0	0	0	0	0	0	0	0	0	0	0	0	0	0	0	0	0	0	0	0	0	0	0	2	0	0	0	0	0	1	1	1	0	0	0
47883	Bacteria	Proteobacteria	Gammaproteobacteria	Pseudomonadales	Pseudomonadaceae	Pseudomonas	Pseudomonas synxantha	2	0	0	0	0	0	0	0	0	0	1	0	0	0	0	1	0	0	0	0	0	0	0	0	1	2	0	0	1	0	0	0	0	3	0	0	0	0	1	0	0	0
76758	Bacteria	Proteobacteria	Gammaproteobacteria	Pseudomonadales	Pseudomonadaceae	Pseudomonas	Pseudomonas orientalis	0	0	0	1	0	0	0	1	3	0	1	0	0	0	1	0	0	0	0	0	0	0	0	0	0	1	0	0	0	0	2	0	0	0	0	0	1	0	0	0	0	0
380021	Bacteria	Proteobacteria	Gammaproteobacteria	Pseudomonadales	Pseudomonadaceae	Pseudomonas	Pseudomonas protegens	0	0	0	0	0	0	0	0	0	1	0	1	0	0	0	0	0	0	0	0	0	0	0	0	0	0	0	0	0	0	0	2	0	2	0	0	0	0	2	0	0	0
303	Bacteria	Proteobacteria	Gammaproteobacteria	Pseudomonadales	Pseudomonadaceae	Pseudomonas	Pseudomonas putida	14	7	12	7	5	6	23	21	29	24	45	54	2	1	8	9	10	15	8	9	21	36	12	17	1	12	3	19	19	16	19	12	8	6	24	16	40	41	16	8	20	14
47880	Bacteria	Proteobacteria	Gammaproteobacteria	Pseudomonadales	Pseudomonadaceae	Pseudomonas	Pseudomonas fulva	0	0	0	0	0	0	0	0	0	0	0	1	0	0	0	0	0	0	0	0	0	0	0	0	0	1	0	0	0	0	0	0	0	0	0	0	0	0	1	0	0	0
47885	Bacteria	Proteobacteria	Gammaproteobacteria	Pseudomonadales	Pseudomonadaceae	Pseudomonas	Pseudomonas oryzihabitans	0	0	0	0	0	0	1	0	1	0	1	0	1	0	0	0	0	0	0	0	0	0	2	0	0	0	9	0	0	0	0	0	0	2	0	0	0	0	2	0	0	1
76759	Bacteria	Proteobacteria	Gammaproteobacteria	Pseudomonadales	Pseudomonadaceae	Pseudomonas	Pseudomonas monteilii	2	2	1	1	0	0	0	0	1	1	1	1	1	0	0	0	0	0	0	0	0	0	0	0	0	0	0	0	0	0	0	0	1	0	0	0	0	0	0	0	0	0
2479392	Bacteria	Proteobacteria	Gammaproteobacteria	Pseudomonadales	Pseudomonadaceae	Pseudomonas	Pseudomonas sp. LTJR-52	0	4	0	1	0	0	2	0	0	1	4	1	0	1	0	0	0	0	0	0	0	0	24	19	0	0	0	0	0	1	0	0	0	0	0	0	0	0	1	0	0	0
2054914	Bacteria	Proteobacteria	Gammaproteobacteria	Pseudomonadales	Pseudomonadaceae	Pseudomonas	Pseudomonas sp. 02C 26	0	0	3	0	0	0	0	0	0	0	0	0	1	0	0	0	1	0	0	0	0	0	0	2	0	1	0	0	3	0	2	0	3	0	2	0	0	0	0	0	3	0
2083054	Bacteria	Proteobacteria	Gammaproteobacteria	Pseudomonadales	Pseudomonadaceae	Pseudomonas	Pseudomonas sp. LG1D9	0	0	0	0	0	0	0	0	0	0	0	0	0	0	0	0	0	0	0	0	0	1	0	0	0	0	0	0	0	0	0	0	0	0	0	0	0	0	0	0	0	0
1898684	Bacteria	Proteobacteria	Gammaproteobacteria	Pseudomonadales	Pseudomonadaceae	Pseudomonas	Pseudomonas sp. LPH1	0	2	0	0	1	0	1	0	0	1	1	0	0	0	1	0	1	0	1	0	4	1	2	0	0	1	0	0	0	1	2	0	0	0	2	1	0	1	0	0	0	0
1930532	Bacteria	Proteobacteria	Gammaproteobacteria	Pseudomonadales	Pseudomonadaceae	Pseudomonas	Pseudomonas sp. CC6-YY-74	0	0	4	0	1	1	0	1	3	1	0	0	0	0	0	1	1	2	0	0	0	1	0	0	0	0	0	0	0	0	0	2	1	0	0	0	0	0	0	2	0	1
2049589	Bacteria	Proteobacteria	Gammaproteobacteria	Pseudomonadales	Pseudomonadaceae	Pseudomonas	Pseudomonas sp. HLS-6	0	0	0	0	0	0	0	1	0	0	0	0	0	0	0	0	1	0	0	0	0	0	0	0	0	0	0	0	0	0	0	0	0	0	2	0	0	0	2	0	0	0
1981174	Bacteria	Proteobacteria	Gammaproteobacteria	Pseudomonadales	Pseudomonadaceae	Pseudomonas	Pseudomonas sp. M30-35	2	0	0	0	0	0	0	1	0	0	0	1	0	0	0	0	0	0	0	0	0	1	2	0	0	0	0	0	0	0	0	0	0	0	0	0	0	0	0	0	0	0
2320867	Bacteria	Proteobacteria	Gammaproteobacteria	Pseudomonadales	Pseudomonadaceae	Pseudomonas	Pseudomonas sp. K2W31S-8	0	2	0	0	0	0	0	0	0	0	0	0	0	0	0	0	0	0	0	0	0	0	0	0	0	0	0	0	0	0	0	0	0	0	0	0	0	0	1	0	0	0
2126069	Bacteria	Proteobacteria	Gammaproteobacteria	Pseudomonadales	Pseudomonadaceae	Pseudomonas	Pseudomonas sp. LBUM920	0	0	0	0	1	0	0	0	0	1	0	0	0	1	0	0	0	0	0	0	0	0	0	0	0	0	0	0	0	0	0	0	0	0	0	0	0	0	0	0	0	0
1028989	Bacteria	Proteobacteria	Gammaproteobacteria	Pseudomonadales	Pseudomonadaceae	Pseudomonas	Pseudomonas sp. StFLB209	0	0	0	0	0	0	0	1	0	0	0	1	0	0	0	1	0	0	0	0	0	1	0	0	0	2	0	0	0	0	2	0	0	0	2	0	0	0	0	0	3	0
253237	Bacteria	Proteobacteria	Gammaproteobacteria	Pseudomonadales	Pseudomonadaceae	Pseudomonas	Pseudomonas sp. phDV1	0	2	0	1	0	0	0	0	0	0	0	0	0	0	0	0	0	0	0	0	0	0	0	0	0	0	0	0	0	0	0	0	0	0	0	1	0	0	1	0	0	0
1881017	Bacteria	Proteobacteria	Gammaproteobacteria	Pseudomonadales	Pseudomonadaceae	Pseudomonas	Pseudomonas sp. 7SR1	0	0	0	0	0	0	0	0	1	3	1	0	0	0	1	0	0	0	0	0	0	0	0	2	0	0	0	0	0	0	0	2	0	0	0	0	0	3	0	0	0	1
1856685	Bacteria	Proteobacteria	Gammaproteobacteria	Pseudomonadales	Pseudomonadaceae	Pseudomonas	Pseudomonas sp. TCU-HL1	0	0	0	0	0	0	0	0	1	1	0	2	0	0	0	0	0	0	1	0	0	0	0	0	0	1	0	0	0	0	0	0	0	0	0	0	0	0	0	0	0	0
1636610	Bacteria	Proteobacteria	Gammaproteobacteria	Pseudomonadales	Pseudomonadaceae	Pseudomonas	Pseudomonas sp. PONIH3	2	0	0	0	0	0	0	0	0	0	0	0	0	0	0	0	0	0	0	0	0	0	0	0	0	1	0	0	0	0	0	0	0	0	0	0	0	0	0	0	0	0
316	Bacteria	Proteobacteria	Gammaproteobacteria	Pseudomonadales	Pseudomonadaceae	Pseudomonas	Pseudomonas stutzeri	8	0	5	4	1	0	2	2	0	3	8	5	1	1	3	1	6	2	2	2	0	1	5	11	2	3	0	12	2	3	14	2	3	6	0	6	7	7	7	4	0	2
74829	Bacteria	Proteobacteria	Gammaproteobacteria	Pseudomonadales	Pseudomonadaceae	Pseudomonas	Pseudomonas balearica	0	0	0	0	0	0	0	0	0	1	0	0	0	0	0	0	0	1	0	0	0	0	0	0	0	0	3	0	0	0	0	0	0	0	0	0	1	0	1	0	0	0
1274359	Bacteria	Proteobacteria	Gammaproteobacteria	Pseudomonadales	Pseudomonadaceae	Pseudomonas	Pseudomonas sihuiensis	2	0	3	3	1	3	0	0	0	0	3	2	1	0	2	1	1	0	2	1	4	1	0	2	1	2	3	8	3	1	0	0	3	0	8	1	1	7	2	0	6	0
587753	Bacteria	Proteobacteria	Gammaproteobacteria	Pseudomonadales	Pseudomonadaceae	Pseudomonas	Pseudomonas chlororaphis	0	2	1	1	0	1	0	1	0	1	1	1	0	0	0	0	1	0	0	1	2	0	2	0	0	0	0	0	1	3	0	0	1	0	0	1	3	1	5	0	0	0
296	Bacteria	Proteobacteria	Gammaproteobacteria	Pseudomonadales	Pseudomonadaceae	Pseudomonas	Pseudomonas fragi	0	0	0	0	0	0	0	0	1	0	0	0	0	0	0	0	0	0	0	0	0	0	0	0	0	0	0	0	0	0	0	0	0	0	0	0	0	0	2	0	0	0
47884	Bacteria	Proteobacteria	Gammaproteobacteria	Pseudomonadales	Pseudomonadaceae	Pseudomonas	Pseudomonas taetrolens	0	0	0	0	0	0	1	0	0	1	0	0	0	0	0	0	0	0	0	0	0	0	0	2	0	0	0	0	0	0	0	0	1	0	0	0	0	0	0	0	0	0
237610	Bacteria	Proteobacteria	Gammaproteobacteria	Pseudomonadales	Pseudomonadaceae	Pseudomonas	Pseudomonas psychrotolerans	0	0	0	0	0	0	0	1	0	0	0	1	0	1	0	0	1	0	1	0	0	0	0	0	0	0	0	0	0	0	0	0	0	0	0	0	0	0	1	0	0	0
515393	Bacteria	Proteobacteria	Gammaproteobacteria	Pseudomonadales	Pseudomonadaceae	Pseudomonas	Pseudomonas yamanorum	0	0	0	0	1	2	0	0	1	1	1	0	0	0	0	1	0	0	0	0	0	0	0	2	0	1	0	0	0	3	0	4	0	0	0	0	0	0	0	0	0	0
487184	Bacteria	Proteobacteria	Gammaproteobacteria	Pseudomonadales	Pseudomonadaceae	Pseudomonas	Pseudomonas xinjiangensis	0	0	0	1	0	0	0	0	0	0	0	0	0	0	0	0	0	0	0	0	0	1	0	0	0	0	0	0	0	0	0	0	0	0	0	0	0	0	1	0	0	0
797277	Bacteria	Proteobacteria	Gammaproteobacteria	Pseudomonadales	Pseudomonadaceae	Pseudomonas	Pseudomonas litoralis	2	0	0	0	0	0	1	0	3	0	0	1	0	0	0	0	0	0	0	0	0	0	0	0	0	0	0	0	0	0	0	0	0	0	0	0	1	0	1	0	0	0
1245526	Bacteria	Proteobacteria	Gammaproteobacteria	Pseudomonadales	Pseudomonadaceae	Pseudomonas	Pseudomonas guangdongensis	0	0	0	0	0	0	0	0	1	0	0	0	0	0	0	0	0	0	0	0	0	0	0	0	0	0	0	0	1	0	0	0	0	0	0	0	0	1	0	0	0	0
101564	Bacteria	Proteobacteria	Gammaproteobacteria	Pseudomonadales	Pseudomonadaceae	Pseudomonas	Pseudomonas alcaliphila	0	0	0	0	0	1	0	0	1	0	1	0	0	0	0	1	0	0	0	1	0	1	2	0	1	0	0	0	0	0	0	2	0	0	2	0	0	0	0	0	0	1
122355	Bacteria	Proteobacteria	Gammaproteobacteria	Pseudomonadales	Pseudomonadaceae	Pseudomonas	Pseudomonas psychrophila	0	0	0	0	0	0	1	0	0	0	0	0	1	0	0	0	0	0	0	0	0	0	0	0	0	0	0	0	0	0	2	0	0	2	0	0	0	0	2	0	0	0
33069	Bacteria	Proteobacteria	Gammaproteobacteria	Pseudomonadales	Pseudomonadaceae	Pseudomonas	Pseudomonas viridiflava	0	0	0	1	0	0	0	0	0	0	0	0	0	0	0	0	0	0	0	0	0	0	0	0	0	0	0	0	0	0	0	0	0	0	2	0	0	0	1	0	3	0
36746	Bacteria	Proteobacteria	Gammaproteobacteria	Pseudomonadales	Pseudomonadaceae	Pseudomonas	Pseudomonas cichorii	0	0	0	0	0	0	0	0	0	0	0	0	0	0	0	0	0	0	0	0	0	0	0	0	0	0	0	0	0	0	0	0	1	0	2	0	0	0	1	0	0	0
317	Bacteria	Proteobacteria	Gammaproteobacteria	Pseudomonadales	Pseudomonadaceae	Pseudomonas	Pseudomonas syringae	0	0	0	0	0	0	0	1	1	0	0	0	0	0	1	0	1	2	0	0	0	0	0	2	0	0	3	4	2	0	0	0	0	0	0	0	0	0	0	0	0	0
157782	Bacteria	Proteobacteria	Gammaproteobacteria	Pseudomonadales	Pseudomonadaceae	Pseudomonas	Pseudomonas parafulva	0	0	0	0	0	0	0	0	0	1	0	0	0	0	0	0	0	0	0	0	0	0	0	0	0	0	3	0	0	0	0	0	0	0	0	0	0	0	1	0	0	0
198620	Bacteria	Proteobacteria	Gammaproteobacteria	Pseudomonadales	Pseudomonadaceae	Pseudomonas	Pseudomonas koreensis	2	0	0	0	0	0	0	0	1	0	1	0	1	0	1	0	0	0	0	0	0	0	0	0	0	1	0	4	0	0	0	0	0	0	0	0	0	0	1	4	0	0
219572	Bacteria	Proteobacteria	Gammaproteobacteria	Pseudomonadales	Pseudomonadaceae	Pseudomonas	Pseudomonas antarctica	0	0	0	0	0	0	1	0	0	0	0	1	0	1	0	0	0	2	0	0	0	1	7	0	0	1	3	0	3	0	0	0	0	0	0	0	0	1	0	0	0	0
312306	Bacteria	Proteobacteria	Gammaproteobacteria	Pseudomonadales	Pseudomonadaceae	Pseudomonas	Pseudomonas entomophila	0	0	0	0	0	0	0	1	1	0	1	1	0	0	1	0	1	0	0	1	0	3	0	0	0	1	0	0	0	0	0	0	0	2	0	3	1	1	0	0	6	0
359110	Bacteria	Proteobacteria	Gammaproteobacteria	Pseudomonadales	Pseudomonadaceae	Pseudomonas	Pseudomonas extremaustralis	2	0	1	0	0	0	0	1	1	1	0	2	0	0	1	0	0	0	0	0	0	0	2	2	0	1	3	4	0	0	0	0	0	0	0	1	1	0	0	0	0	0
353	Bacteria	Proteobacteria	Gammaproteobacteria	Pseudomonadales	Pseudomonadaceae	Azotobacter	Azotobacter chroococcum	0	0	0	0	0	0	1	0	0	0	0	0	0	0	0	0	0	0	0	0	0	0	0	0	0	0	0	0	0	0	0	0	0	0	0	0	0	0	0	0	0	0
354	Bacteria	Proteobacteria	Gammaproteobacteria	Pseudomonadales	Pseudomonadaceae	Azotobacter	Azotobacter vinelandii	0	0	0	0	0	0	0	0	1	0	0	0	0	1	0	0	0	0	0	0	0	0	0	0	0	1	0	0	0	0	0	2	0	0	0	0	0	0	0	0	0	0
1697053	Bacteria	Proteobacteria	Gammaproteobacteria	Pseudomonadales	Pseudomonadaceae	Oblitimonas	Oblitimonas alkaliphila	0	2	0	0	2	2	0	0	0	0	0	0	0	0	0	0	1	0	0	0	0	0	0	0	0	0	0	4	0	0	0	0	0	0	0	0	0	0	0	0	0	0
40214	Bacteria	Proteobacteria	Gammaproteobacteria	Pseudomonadales	Moraxellaceae	Acinetobacter	Acinetobacter johnsonii	28	15	51	56	5	5	6	1	5	5	24	28	5	7	6	5	1	0	3	6	12	9	2	6	1	2	30	19	66	60	6	9	11	5	0	6	4	12	2	2	3	11
1407071	Bacteria	Proteobacteria	Gammaproteobacteria	Pseudomonadales	Moraxellaceae	Acinetobacter	Acinetobacter sp. TGL-Y2	0	0	0	0	0	0	0	0	0	0	0	0	0	0	1	0	3	0	0	0	0	0	0	2	0	0	0	4	0	0	2	0	0	0	2	0	0	0	1	0	0	0
1879049	Bacteria	Proteobacteria	Gammaproteobacteria	Pseudomonadales	Moraxellaceae	Acinetobacter	Acinetobacter sp. WCHAc010034	2	2	3	3	0	0	0	0	1	0	1	1	0	0	0	0	0	0	0	0	0	1	0	0	0	0	0	0	5	1	0	2	0	0	0	0	0	1	0	0	3	0
2079596	Bacteria	Proteobacteria	Gammaproteobacteria	Pseudomonadales	Moraxellaceae	Acinetobacter	Acinetobacter sp. SWBY1	0	4	8	7	0	2	1	0	1	1	0	2	2	2	0	1	1	4	0	0	2	0	0	0	0	0	6	0	10	5	2	0	1	0	0	1	1	3	0	0	0	3
1608473	Bacteria	Proteobacteria	Gammaproteobacteria	Pseudomonadales	Moraxellaceae	Acinetobacter	Acinetobacter sp. NCu2D-2	0	0	0	0	0	0	0	0	0	0	1	0	0	0	0	0	0	1	0	0	0	0	0	0	0	0	0	0	0	3	2	2	0	0	0	0	0	0	0	0	0	0
1636603	Bacteria	Proteobacteria	Gammaproteobacteria	Pseudomonadales	Moraxellaceae	Acinetobacter	Acinetobacter sp. ACNIH1	24	18	3	1	0	0	18	15	7	5	72	77	0	0	1	1	0	0	3	1	8	7	7	2	9	5	15	27	1	1	2	0	24	24	0	1	0	0	1	0	0	0
1646498	Bacteria	Proteobacteria	Gammaproteobacteria	Pseudomonadales	Moraxellaceae	Acinetobacter	Acinetobacter sp. TTH0-4	0	0	0	1	0	1	2	1	1	1	0	0	0	1	0	0	0	1	0	0	0	0	0	0	0	0	0	0	2	0	0	0	0	0	0	0	0	0	0	0	0	0
1758189	Bacteria	Proteobacteria	Gammaproteobacteria	Pseudomonadales	Moraxellaceae	Acinetobacter	Acinetobacter sp. ACNIH2	0	2	0	0	0	0	0	0	0	0	0	0	0	0	0	0	0	0	0	0	0	0	0	0	0	0	3	0	1	0	0	2	0	0	0	0	0	0	0	0	0	0
1808001	Bacteria	Proteobacteria	Gammaproteobacteria	Pseudomonadales	Moraxellaceae	Acinetobacter	Acinetobacter sp. LoGeW2-3	2	2	1	0	0	0	1	1	0	0	5	2	0	1	0	0	0	0	0	0	0	1	0	0	1	0	3	0	0	0	0	0	0	0	0	0	1	1	0	0	0	0
2004644	Bacteria	Proteobacteria	Gammaproteobacteria	Pseudomonadales	Moraxellaceae	Acinetobacter	Acinetobacter sp. WCHA45	0	0	1	0	0	0	2	0	0	0	0	0	1	0	0	0	0	0	0	0	0	0	0	0	0	0	0	0	2	1	6	5	0	0	0	0	1	0	2	2	0	0
2004646	Bacteria	Proteobacteria	Gammaproteobacteria	Pseudomonadales	Moraxellaceae	Acinetobacter	Acinetobacter sp. WCHA55	0	7	4	1	0	0	0	0	0	0	1	1	0	0	0	1	0	0	1	0	2	1	0	0	0	0	3	0	2	3	0	0	0	0	0	0	1	3	0	0	0	1
52133	Bacteria	Proteobacteria	Gammaproteobacteria	Pseudomonadales	Moraxellaceae	Acinetobacter	Acinetobacter venetianus	0	2	4	4	1	0	0	0	0	0	0	1	0	1	1	0	0	0	0	0	0	0	2	0	0	1	0	0	1	1	0	0	0	0	0	0	3	0	0	0	0	1
470	Bacteria	Proteobacteria	Gammaproteobacteria	Pseudomonadales	Moraxellaceae	Acinetobacter	Acinetobacter baumannii	4	7	10	19	1	0	3	3	0	4	4	5	1	2	2	0	0	1	0	0	0	0	2	0	2	0	6	8	10	8	3	2	3	5	0	0	3	0	2	2	0	2
48296	Bacteria	Proteobacteria	Gammaproteobacteria	Pseudomonadales	Moraxellaceae	Acinetobacter	Acinetobacter pittii	0	0	1	1	0	0	1	0	0	0	0	1	0	0	1	0	0	0	0	1	0	0	0	0	0	0	0	0	1	4	2	0	1	0	2	0	0	0	1	0	0	0
471	Bacteria	Proteobacteria	Gammaproteobacteria	Pseudomonadales	Moraxellaceae	Acinetobacter	Acinetobacter calcoaceticus	0	0	0	0	0	0	0	0	0	0	1	0	0	0	0	0	0	0	0	0	0	0	2	0	0	0	0	0	0	0	3	0	0	0	0	0	0	0	1	0	0	0
106654	Bacteria	Proteobacteria	Gammaproteobacteria	Pseudomonadales	Moraxellaceae	Acinetobacter	Acinetobacter nosocomialis	0	0	0	0	0	0	0	0	0	0	1	0	0	0	1	0	0	0	0	0	0	0	0	0	0	0	0	0	0	0	0	2	0	0	0	0	0	0	1	0	0	0
29430	Bacteria	Proteobacteria	Gammaproteobacteria	Pseudomonadales	Moraxellaceae	Acinetobacter	Acinetobacter haemolyticus	2	0	0	1	0	0	0	0	1	1	0	1	1	0	1	0	0	0	0	0	2	1	0	0	0	0	0	0	2	0	2	0	0	0	0	0	0	1	1	0	0	0
28090	Bacteria	Proteobacteria	Gammaproteobacteria	Pseudomonadales	Moraxellaceae	Acinetobacter	Acinetobacter lwoffii	45	37	5	7	2	1	18	15	9	4	38	36	0	0	1	0	1	0	2	5	8	7	7	8	5	4	15	0	2	1	0	0	3	3	0	1	6	0	0	0	0	1
1871111	Bacteria	Proteobacteria	Gammaproteobacteria	Pseudomonadales	Moraxellaceae	Acinetobacter	Acinetobacter defluvii	0	0	0	0	0	0	0	0	0	0	0	0	0	0	0	0	0	0	0	0	2	0	0	0	0	0	0	0	0	1	0	0	0	0	0	0	0	0	2	0	0	0
1148157	Bacteria	Proteobacteria	Gammaproteobacteria	Pseudomonadales	Moraxellaceae	Acinetobacter	Acinetobacter oleivorans	0	0	0	0	0	0	0	0	0	0	0	0	0	0	0	0	0	0	0	0	0	0	0	0	0	0	0	0	0	0	0	0	0	0	0	0	0	0	0	0	0	0
202954	Bacteria	Proteobacteria	Gammaproteobacteria	Pseudomonadales	Moraxellaceae	Acinetobacter	Acinetobacter tandoii	0	0	0	0	0	0	0	0	0	0	0	0	0	0	0	0	0	0	0	0	0	0	0	0	0	0	0	0	1	0	0	2	0	0	0	0	0	0	0	0	0	1
2136182	Bacteria	Proteobacteria	Gammaproteobacteria	Pseudomonadales	Moraxellaceae	Acinetobacter	Acinetobacter sp. WCHAc060092	0	0	3	1	0	0	0	0	0	0	0	0	0	0	0	0	0	0	0	0	0	0	0	0	0	0	0	0	0	0	0	0	0	0	2	0	0	0	1	0	0	0
1879050	Bacteria	Proteobacteria	Gammaproteobacteria	Pseudomonadales	Moraxellaceae	Acinetobacter	Acinetobacter wuhouensis	0	2	0	0	0	0	0	0	0	0	0	1	0	0	0	1	1	0	0	0	0	0	0	0	0	0	0	4	3	0	0	0	0	0	0	0	1	0	0	0	0	0
1789224	Bacteria	Proteobacteria	Gammaproteobacteria	Pseudomonadales	Moraxellaceae	Acinetobacter	Acinetobacter larvae	2	0	0	0	0	0	1	0	0	1	0	0	0	0	0	0	1	0	0	0	2	0	0	0	0	0	0	0	2	0	0	0	0	0	0	0	0	0	1	0	0	1
1324350	Bacteria	Proteobacteria	Gammaproteobacteria	Pseudomonadales	Moraxellaceae	Acinetobacter	Acinetobacter equi	2	0	3	0	0	0	1	0	0	0	1	1	0	0	0	0	0	0	0	0	0	0	0	0	0	0	0	0	0	0	2	0	0	0	0	0	1	0	0	0	0	0
756892	Bacteria	Proteobacteria	Gammaproteobacteria	Pseudomonadales	Moraxellaceae	Acinetobacter	Acinetobacter indicus	0	0	1	4	0	0	2	1	0	0	4	3	0	1	0	0	1	0	0	0	0	1	2	0	0	0	0	0	0	3	3	0	0	0	0	0	1	1	0	0	0	0
487316	Bacteria	Proteobacteria	Gammaproteobacteria	Pseudomonadales	Moraxellaceae	Acinetobacter	Acinetobacter soli	0	0	0	0	0	0	1	0	0	0	0	0	0	0	0	0	0	0	0	0	0	0	0	0	1	0	3	0	1	0	0	0	0	0	0	1	0	0	0	2	0	0
202950	Bacteria	Proteobacteria	Gammaproteobacteria	Pseudomonadales	Moraxellaceae	Acinetobacter	Acinetobacter baylyi	0	0	0	0	0	0	0	1	0	0	1	0	0	0	0	0	0	0	0	0	0	0	0	0	1	0	0	0	0	0	0	0	0	0	0	0	0	0	2	0	0	0
108981	Bacteria	Proteobacteria	Gammaproteobacteria	Pseudomonadales	Moraxellaceae	Acinetobacter	Acinetobacter schindleri	22	18	3	3	0	0	29	13	0	5	27	19	0	1	1	0	0	0	3	2	2	1	0	2	2	0	12	4	0	0	0	2	7	13	0	1	0	6	0	0	0	0
108980	Bacteria	Proteobacteria	Gammaproteobacteria	Pseudomonadales	Moraxellaceae	Acinetobacter	Acinetobacter ursingii	6	7	0	4	0	0	1	0	1	0	1	6	0	0	0	0	0	0	0	0	0	0	0	0	0	0	3	4	3	0	0	0	0	2	0	0	0	1	1	0	0	0
106649	Bacteria	Proteobacteria	Gammaproteobacteria	Pseudomonadales	Moraxellaceae	Acinetobacter	Acinetobacter guillouiae	2	0	0	1	0	0	0	1	0	3	1	0	0	1	0	0	0	1	0	0	0	0	2	0	0	0	0	0	0	0	2	0	0	0	0	1	1	1	0	2	0	0
106648	Bacteria	Proteobacteria	Gammaproteobacteria	Pseudomonadales	Moraxellaceae	Acinetobacter	Acinetobacter bereziniae	0	0	0	0	0	0	0	1	0	1	1	0	0	1	0	0	0	0	0	0	2	0	2	0	0	0	3	0	0	0	0	0	0	0	2	1	0	1	0	0	0	0
40216	Bacteria	Proteobacteria	Gammaproteobacteria	Pseudomonadales	Moraxellaceae	Acinetobacter	Acinetobacter radioresistens	2	0	0	3	0	0	1	1	0	0	8	2	0	0	0	1	0	0	0	0	0	0	0	0	0	1	6	0	0	0	0	2	3	0	0	1	0	0	0	2	0	0
40215	Bacteria	Proteobacteria	Gammaproteobacteria	Pseudomonadales	Moraxellaceae	Acinetobacter	Acinetobacter junii	4	2	9	4	0	0	1	1	1	1	8	1	3	2	0	1	0	1	0	0	0	3	0	2	0	0	6	4	8	14	0	0	1	0	2	0	0	4	0	0	0	1
34062	Bacteria	Proteobacteria	Gammaproteobacteria	Pseudomonadales	Moraxellaceae	Moraxella	Moraxella osloensis	116	145	3	7	5	2	7	3	33	27	53	34	6	2	3	3	4	3	6	8	8	7	14	8	3	7	27	23	7	3	3	4	5	10	2	6	13	6	5	11	6	5
476	Bacteria	Proteobacteria	Gammaproteobacteria	Pseudomonadales	Moraxellaceae	Moraxella	Moraxella bovis	0	0	0	0	0	0	0	0	0	0	0	0	0	0	0	0	0	0	0	0	0	0	0	0	0	1	0	0	1	1	0	0	1	0	0	0	0	0	0	0	0	0
480	Bacteria	Proteobacteria	Gammaproteobacteria	Pseudomonadales	Moraxellaceae	Moraxella	Moraxella catarrhalis	0	0	0	0	0	0	0	0	0	1	1	0	0	1	0	1	0	0	0	0	0	0	0	0	0	1	3	0	1	0	0	2	0	2	0	0	1	1	0	0	0	0
34061	Bacteria	Proteobacteria	Gammaproteobacteria	Pseudomonadales	Moraxellaceae	Moraxella	Moraxella cuniculi	0	0	0	1	0	0	0	1	0	0	0	1	0	0	0	0	0	0	0	0	0	0	0	0	0	0	0	0	0	0	0	0	0	0	0	0	0	1	0	2	0	0
386891	Bacteria	Proteobacteria	Gammaproteobacteria	Pseudomonadales	Moraxellaceae	Moraxella	Moraxella bovoculi	0	0	0	0	0	0	1	0	0	1	0	0	1	0	0	1	0	0	0	0	0	0	0	0	0	0	3	0	0	0	0	0	0	0	2	0	0	0	0	0	0	0
1028416	Bacteria	Proteobacteria	Gammaproteobacteria	Pseudomonadales	Moraxellaceae	Psychrobacter	Psychrobacter sp. DAB_AL43B	0	0	0	0	0	0	0	0	0	0	0	0	0	0	0	0	0	0	0	0	0	0	0	0	0	0	0	0	0	0	0	0	0	0	0	0	0	0	0	2	0	0
1699621	Bacteria	Proteobacteria	Gammaproteobacteria	Pseudomonadales	Moraxellaceae	Psychrobacter	Psychrobacter sp. P11F6	0	0	0	0	0	0	0	0	3	1	0	0	0	0	0	0	0	0	0	0	0	0	0	0	0	0	0	0	0	0	0	0	0	0	0	0	0	1	0	0	0	0
1720344	Bacteria	Proteobacteria	Gammaproteobacteria	Pseudomonadales	Moraxellaceae	Psychrobacter	Psychrobacter sp. AntiMn-1	0	0	0	0	0	0	0	1	0	0	1	0	0	0	0	1	0	0	0	0	0	0	0	0	0	0	0	0	0	0	0	2	0	0	0	0	0	0	0	0	0	0
45610	Bacteria	Proteobacteria	Gammaproteobacteria	Pseudomonadales	Moraxellaceae	Psychrobacter	Psychrobacter urativorans	0	0	0	0	0	0	0	0	0	0	0	0	0	0	0	0	0	0	0	0	0	0	0	0	0	0	0	0	0	0	0	0	0	0	0	0	0	0	0	0	0	0
2283318	Bacteria	Proteobacteria	Gammaproteobacteria	Pseudomonadales	Moraxellaceae		Moraxellaceae bacterium HYN0046	0	2	0	0	0	0	0	1	0	0	0	0	0	0	0	1	0	0	0	0	0	0	0	0	0	0	0	4	0	0	0	0	0	0	0	0	0	0	0	0	3	0
562	Bacteria	Proteobacteria	Gammaproteobacteria	Enterobacterales	Enterobacteriaceae	Escherichia	Escherichia coli	49	39	35	33	8	9	13	21	25	42	20	43	17	7	12	14	28	37	10	19	27	36	24	57	12	24	65	73	32	25	26	57	17	35	27	28	46	59	31	32	38	11
564	Bacteria	Proteobacteria	Gammaproteobacteria	Enterobacterales	Enterobacteriaceae	Escherichia	Escherichia fergusonii	0	0	0	0	0	0	0	0	0	0	0	0	0	0	0	0	0	0	0	0	0	0	0	0	0	1	0	0	0	0	2	0	0	0	0	0	0	0	1	0	0	0
208962	Bacteria	Proteobacteria	Gammaproteobacteria	Enterobacterales	Enterobacteriaceae	Escherichia	Escherichia albertii	0	0	0	0	0	0	0	0	1	0	0	0	0	0	0	1	0	0	0	0	2	0	2	0	0	0	0	0	0	0	2	2	0	0	0	0	0	0	2	0	0	0
2044467	Bacteria	Proteobacteria	Gammaproteobacteria	Enterobacterales	Enterobacteriaceae	Escherichia	Escherichia sp. E4742	2	0	0	0	0	0	1	1	0	0	0	0	0	0	0	0	0	0	0	0	0	0	0	0	0	0	0	0	0	0	0	0	0	0	0	0	0	0	0	0	0	0
1166130	Bacteria	Proteobacteria	Gammaproteobacteria	Enterobacterales	Enterobacteriaceae	Enterobacter	Enterobacter sp. R4-368	2	0	0	0	0	0	0	0	0	0	0	0	0	0	0	0	0	0	0	0	0	1	0	0	0	0	0	0	0	0	0	0	1	0	0	1	0	0	1	0	0	0
1692238	Bacteria	Proteobacteria	Gammaproteobacteria	Enterobacterales	Enterobacteriaceae	Enterobacter	Enterobacter sp. FY-07	0	0	0	0	0	0	0	0	0	1	0	0	0	0	0	0	0	0	0	0	0	0	0	0	0	0	0	0	0	0	0	0	0	0	0	0	0	0	0	0	0	0
881260	Bacteria	Proteobacteria	Gammaproteobacteria	Enterobacterales	Enterobacteriaceae	Enterobacter	Enterobacter bugandensis	0	4	0	1	0	0	0	0	1	0	0	1	0	0	0	0	0	1	0	0	0	0	0	0	0	0	0	0	0	0	0	0	0	0	0	0	0	1	0	0	0	0
550	Bacteria	Proteobacteria	Gammaproteobacteria	Enterobacterales	Enterobacteriaceae	Enterobacter	Enterobacter cloacae	2	2	0	0	0	0	0	1	0	1	0	1	1	1	1	0	1	0	1	0	0	0	0	0	0	0	0	0	1	1	0	0	1	0	0	0	3	0	2	0	0	0
69218	Bacteria	Proteobacteria	Gammaproteobacteria	Enterobacterales	Enterobacteriaceae	Enterobacter	Enterobacter cancerogenus	2	0	0	0	0	0	0	1	1	1	0	0	0	0	0	0	1	0	0	0	0	0	5	0	0	1	0	4	0	0	2	0	0	0	0	0	0	3	1	0	0	0
158836	Bacteria	Proteobacteria	Gammaproteobacteria	Enterobacterales	Enterobacteriaceae	Enterobacter	Enterobacter hormaechei	0	0	0	0	0	0	0	1	0	0	1	0	0	0	0	0	1	0	0	0	0	0	0	0	0	0	6	0	0	0	0	0	0	0	0	0	1	0	1	2	0	0
1812935	Bacteria	Proteobacteria	Gammaproteobacteria	Enterobacterales	Enterobacteriaceae	Enterobacter	Enterobacter roggenkampii	0	2	0	0	0	0	0	0	0	0	1	0	0	0	0	0	0	0	0	0	0	0	0	0	1	1	0	0	0	0	0	0	0	0	0	0	0	0	0	0	0	0
2027919	Bacteria	Proteobacteria	Gammaproteobacteria	Enterobacterales	Enterobacteriaceae	Enterobacter	Enterobacter cloacae complex sp.	0	0	0	0	0	0	0	0	1	0	0	0	0	0	0	0	0	0	0	0	0	0	0	0	0	0	0	0	1	0	0	0	0	0	0	0	0	1	1	0	0	0
28901	Bacteria	Proteobacteria	Gammaproteobacteria	Enterobacterales	Enterobacteriaceae	Salmonella	Salmonella enterica	22	15	9	13	2	1	6	6	12	8	19	11	2	4	3	3	8	3	3	8	8	9	17	4	5	4	21	27	11	25	5	11	11	6	8	6	12	10	7	10	3	2
573	Bacteria	Proteobacteria	Gammaproteobacteria	Enterobacterales	Enterobacteriaceae	Klebsiella	Klebsiella pneumoniae	12	11	4	4	1	1	2	1	0	1	3	10	2	3	1	1	1	1	3	0	8	6	7	0	2	1	15	15	5	3	2	5	4	5	5	7	7	7	3	2	6	0
548	Bacteria	Proteobacteria	Gammaproteobacteria	Enterobacterales	Enterobacteriaceae	Klebsiella	Klebsiella aerogenes	0	0	1	0	0	0	1	1	0	1	0	0	0	0	1	0	0	0	0	0	0	0	0	0	0	0	0	4	1	1	0	0	0	3	0	0	0	0	0	0	0	0
571	Bacteria	Proteobacteria	Gammaproteobacteria	Enterobacterales	Enterobacteriaceae	Klebsiella	Klebsiella oxytoca	4	2	0	0	0	0	0	0	0	0	0	3	0	0	1	0	0	0	0	0	0	0	0	0	0	0	0	0	0	0	0	0	0	0	0	0	1	0	1	0	0	0
244366	Bacteria	Proteobacteria	Gammaproteobacteria	Enterobacterales	Enterobacteriaceae	Klebsiella	Klebsiella variicola	0	2	1	0	0	0	0	0	1	0	0	0	0	1	0	0	0	0	0	0	2	0	0	0	0	0	0	0	0	0	0	0	0	0	0	0	0	0	0	0	0	0
1134687	Bacteria	Proteobacteria	Gammaproteobacteria	Enterobacterales	Enterobacteriaceae	Klebsiella	Klebsiella michiganensis	0	0	0	0	0	0	0	0	0	1	0	0	0	0	0	0	0	0	0	0	0	0	0	0	0	0	0	4	0	1	0	0	0	2	0	0	0	0	0	2	0	0
1463165	Bacteria	Proteobacteria	Gammaproteobacteria	Enterobacterales	Enterobacteriaceae	Klebsiella	Klebsiella quasipneumoniae	0	0	0	0	0	0	0	0	0	0	0	0	1	0	0	0	0	0	0	0	0	0	0	0	0	1	0	0	1	0	0	0	1	3	0	0	0	0	0	0	0	0
2015795	Bacteria	Proteobacteria	Gammaproteobacteria	Enterobacterales	Enterobacteriaceae	Klebsiella	Klebsiella sp. LY	0	0	0	0	0	0	0	0	0	0	0	0	0	0	0	0	0	0	0	0	0	0	0	0	0	0	0	0	0	0	2	0	0	0	0	0	0	0	0	0	0	0
28141	Bacteria	Proteobacteria	Gammaproteobacteria	Enterobacterales	Enterobacteriaceae	Cronobacter	Cronobacter sakazakii	0	0	0	0	0	0	0	0	0	0	0	0	0	1	0	0	0	0	0	0	0	0	0	0	0	0	0	0	0	0	0	0	0	0	0	0	0	0	0	0	0	0
563	Bacteria	Proteobacteria	Gammaproteobacteria	Enterobacterales	Enterobacteriaceae	Shimwellia	Shimwellia blattae	2	0	0	1	0	0	0	1	1	1	0	0	0	0	0	0	0	1	0	0	0	0	0	2	0	0	6	8	0	0	0	0	0	0	0	1	0	3	1	0	0	0
208223	Bacteria	Proteobacteria	Gammaproteobacteria	Enterobacterales	Enterobacteriaceae	Kosakonia	Kosakonia cowanii	2	0	0	0	0	0	0	0	0	0	0	0	0	0	0	0	0	0	0	0	0	0	2	0	0	1	0	0	1	0	0	0	0	0	0	0	0	1	0	0	0	1
546	Bacteria	Proteobacteria	Gammaproteobacteria	Enterobacterales	Enterobacteriaceae	Citrobacter	Citrobacter freundii	0	0	0	0	0	0	0	0	0	1	0	0	0	0	0	1	0	0	0	0	0	0	0	2	0	0	0	4	0	0	0	0	0	0	0	1	0	0	0	0	0	0
1778263	Bacteria	Proteobacteria	Gammaproteobacteria	Enterobacterales	Enterobacteriaceae	Candidatus Hoaglandella	Candidatus Hoaglandella endobia	0	0	0	0	0	0	0	0	0	0	0	0	0	0	0	0	0	0	0	0	0	0	0	0	0	0	0	0	1	0	0	0	0	0	0	0	0	1	0	0	0	0
203907	Bacteria	Proteobacteria	Gammaproteobacteria	Enterobacterales	Enterobacteriaceae	Candidatus Blochmannia	Candidatus Blochmannia floridanus	0	0	0	0	0	0	0	0	0	0	0	0	0	1	0	0	1	0	0	0	0	0	0	0	0	0	0	0	0	0	0	0	0	0	0	0	1	3	0	0	0	0
138072	Bacteria	Proteobacteria	Gammaproteobacteria	Enterobacterales	Enterobacteriaceae	Candidatus Hamiltonella	Candidatus Hamiltonella defensa	0	0	0	0	0	0	0	0	1	0	0	0	0	0	0	1	0	0	0	0	0	0	0	0	0	0	0	0	0	0	0	0	0	0	0	0	0	1	0	0	0	0
693444	Bacteria	Proteobacteria	Gammaproteobacteria	Enterobacterales	Enterobacteriaceae		Enterobacteriaceae bacterium strain FGI 57	0	0	0	0	0	0	1	0	0	0	0	0	0	1	0	0	0	0	0	0	0	0	0	0	0	0	0	0	0	0	0	0	0	0	0	0	0	0	0	2	0	0
891974	Bacteria	Proteobacteria	Gammaproteobacteria	Enterobacterales	Enterobacteriaceae		Plautia stali symbiont	0	0	1	0	0	0	0	0	0	0	0	0	0	1	1	0	1	2	1	2	0	0	0	2	0	0	0	4	0	0	0	2	0	0	0	0	0	0	0	2	0	0
577	Bacteria	Proteobacteria	Gammaproteobacteria	Enterobacterales	Enterobacteriaceae	Raoultella	Raoultella terrigena	0	2	0	0	0	0	1	0	0	0	0	0	0	0	1	0	0	0	0	0	4	0	0	0	1	0	0	4	0	0	0	0	0	0	0	0	0	0	1	0	0	0
575	Bacteria	Proteobacteria	Gammaproteobacteria	Enterobacterales	Enterobacteriaceae	Raoultella	Raoultella planticola	2	2	0	0	0	0	0	0	0	0	1	2	0	0	0	0	0	0	0	0	0	1	0	0	1	0	0	0	0	0	0	0	0	0	2	0	0	0	0	0	0	0
622	Bacteria	Proteobacteria	Gammaproteobacteria	Enterobacterales	Enterobacteriaceae	Shigella	Shigella dysenteriae	0	0	0	0	0	0	0	0	0	1	1	0	1	0	0	0	0	1	0	0	0	1	0	0	0	0	0	0	0	0	0	0	1	0	2	0	0	0	0	0	0	0
623	Bacteria	Proteobacteria	Gammaproteobacteria	Enterobacterales	Enterobacteriaceae	Shigella	Shigella flexneri	0	0	0	1	0	0	0	0	1	0	0	0	0	0	0	0	0	0	0	0	0	0	0	0	0	0	0	0	2	1	0	0	0	0	0	0	1	0	0	0	3	0
624	Bacteria	Proteobacteria	Gammaproteobacteria	Enterobacterales	Enterobacteriaceae	Shigella	Shigella sonnei	0	0	1	0	0	0	0	0	0	0	0	0	0	0	0	0	0	1	0	0	0	0	0	0	0	1	0	0	0	0	0	0	0	0	0	0	1	0	0	0	0	0
158822	Bacteria	Proteobacteria	Gammaproteobacteria	Enterobacterales	Enterobacteriaceae	Cedecea	Cedecea neteri	2	0	0	0	0	0	0	0	0	1	0	0	0	0	0	1	0	0	0	0	0	0	0	2	0	0	0	0	0	1	0	0	0	0	0	0	0	0	0	0	0	0
83655	Bacteria	Proteobacteria	Gammaproteobacteria	Enterobacterales	Enterobacteriaceae	Leclercia	Leclercia adecarboxylata	2	2	0	0	0	0	0	0	0	0	0	3	1	0	0	0	0	0	0	0	2	0	0	0	0	0	0	0	1	3	0	0	0	0	0	0	0	0	1	0	0	0
168169	Bacteria	Proteobacteria	Gammaproteobacteria	Enterobacterales	Enterobacteriaceae	Candidatus Ishikawaella	Candidatus Ishikawaella capsulata	0	2	0	0	0	0	1	0	1	0	0	0	0	0	0	0	0	0	0	0	0	0	0	0	1	0	0	0	0	0	0	0	0	0	0	0	0	1	0	0	0	0
929813	Bacteria	Proteobacteria	Gammaproteobacteria	Enterobacterales	Enterobacteriaceae	Gibbsiella	Gibbsiella quercinecans	0	0	0	0	0	0	0	1	0	0	1	0	0	0	0	0	0	0	0	0	0	0	0	0	0	0	0	0	0	0	0	0	0	0	0	0	0	0	0	0	0	0
61646	Bacteria	Proteobacteria	Gammaproteobacteria	Enterobacterales	Enterobacteriaceae	Lelliottia	Lelliottia amnigena	0	0	0	0	1	0	0	0	0	0	0	0	0	0	0	0	1	0	0	0	0	0	0	0	0	0	0	0	0	0	0	0	0	0	0	0	0	0	1	0	0	0
61647	Bacteria	Proteobacteria	Gammaproteobacteria	Enterobacterales	Enterobacteriaceae	Pluralibacter	Pluralibacter gergoviae	4	4	0	1	0	0	2	1	3	1	3	3	0	1	0	0	0	2	1	0	2	0	0	0	0	0	3	15	0	0	0	0	0	3	0	0	0	0	2	2	0	0
565	Bacteria	Proteobacteria	Gammaproteobacteria	Enterobacterales	Enterobacteriaceae	Atlantibacter	Atlantibacter hermannii	0	0	0	0	0	0	0	0	1	0	1	1	0	0	1	0	0	0	0	0	0	0	2	0	0	0	0	0	0	0	0	0	0	0	0	0	0	0	0	2	0	0
553	Bacteria	Proteobacteria	Gammaproteobacteria	Enterobacterales	Erwiniaceae	Pantoea	Pantoea ananatis	4	4	5	6	3	1	2	3	3	7	8	9	4	3	2	5	4	6	2	3	0	7	7	6	4	5	15	23	5	4	9	18	3	5	5	9	13	15	7	8	3	0
2490851	Bacteria	Proteobacteria	Gammaproteobacteria	Enterobacterales	Erwiniaceae	Pantoea	Pantoea sp. CCBC3-3-1	0	11	5	1	3	1	2	1	7	4	3	6	2	3	4	2	2	5	2	0	6	7	12	11	2	7	3	15	2	4	3	4	1	8	5	1	6	12	5	4	3	1
59814	Bacteria	Proteobacteria	Gammaproteobacteria	Enterobacterales	Erwiniaceae	Pantoea	Pantoea dispersa	0	0	0	0	0	0	0	0	0	0	0	0	0	0	0	0	0	0	0	0	0	0	0	0	0	1	0	4	0	0	0	0	0	0	0	0	0	0	0	0	0	0
66269	Bacteria	Proteobacteria	Gammaproteobacteria	Enterobacterales	Erwiniaceae	Pantoea	Pantoea stewartii	0	0	0	0	0	0	0	0	0	0	0	0	0	0	0	0	0	0	0	0	0	0	0	0	0	0	0	0	0	0	0	0	0	0	0	0	0	0	0	0	0	0
470934	Bacteria	Proteobacteria	Gammaproteobacteria	Enterobacterales	Erwiniaceae	Pantoea	Pantoea vagans	0	0	0	0	0	0	0	0	0	0	0	2	0	1	0	0	0	0	0	0	0	1	0	0	0	0	0	0	0	0	2	0	1	0	0	0	3	0	1	0	0	2
592316	Bacteria	Proteobacteria	Gammaproteobacteria	Enterobacterales	Erwiniaceae	Pantoea	Pantoea sp. At-9b	2	0	1	0	0	0	0	1	1	0	1	0	0	1	0	0	0	0	0	0	0	0	0	0	0	0	0	0	0	0	0	0	0	0	0	0	1	0	0	0	0	0
1076550	Bacteria	Proteobacteria	Gammaproteobacteria	Enterobacterales	Erwiniaceae	Pantoea	Pantoea rwandensis	0	0	0	0	0	0	0	0	0	1	0	0	0	0	0	0	0	0	0	0	0	0	0	0	0	0	0	0	0	0	0	0	0	0	0	1	0	0	0	0	0	0
1235990	Bacteria	Proteobacteria	Gammaproteobacteria	Enterobacterales	Erwiniaceae	Pantoea	Candidatus Pantoea carbekii	0	2	1	0	0	0	0	0	0	0	0	0	0	0	0	0	0	0	1	0	0	0	0	2	0	0	0	0	1	1	0	2	0	0	0	0	0	0	0	0	3	0
1484158	Bacteria	Proteobacteria	Gammaproteobacteria	Enterobacterales	Erwiniaceae	Pantoea	Pantoea sp. PSNIH1	12	11	1	0	0	0	0	3	0	1	8	5	0	0	0	0	0	0	1	0	2	1	5	0	0	1	0	0	0	0	0	0	3	3	0	0	0	0	0	0	0	0
549	Bacteria	Proteobacteria	Gammaproteobacteria	Enterobacterales	Erwiniaceae	Pantoea	Pantoea agglomerans	0	0	0	0	0	0	0	0	0	0	3	2	0	0	0	0	0	0	0	0	0	0	0	0	0	0	0	0	0	0	0	0	0	2	0	0	0	0	1	0	0	0
53336	Bacteria	Proteobacteria	Gammaproteobacteria	Enterobacterales	Erwiniaceae	Tatumella	Tatumella citrea	4	7	0	4	0	1	0	1	0	1	0	3	0	0	0	0	2	0	0	0	2	0	5	0	0	3	3	4	0	1	5	0	0	0	2	0	4	4	1	0	0	0
82987	Bacteria	Proteobacteria	Gammaproteobacteria	Enterobacterales	Erwiniaceae	Tatumella	Tatumella ptyseos	0	0	0	0	0	0	0	0	0	0	0	0	0	0	0	0	1	0	0	0	0	0	0	0	0	0	0	0	0	0	0	0	0	0	0	0	0	0	0	0	0	0
1619313	Bacteria	Proteobacteria	Gammaproteobacteria	Enterobacterales	Erwiniaceae	Erwinia	Erwinia gerundensis	0	0	0	1	0	0	0	0	0	0	0	0	1	0	0	0	0	0	0	0	0	0	0	0	0	0	0	0	0	0	0	0	0	0	2	0	1	0	0	0	0	0
1922217	Bacteria	Proteobacteria	Gammaproteobacteria	Enterobacterales	Erwiniaceae	Erwinia	Candidatus Erwinia sp. (ex Cinara spp.)	0	0	0	0	0	0	0	0	0	0	0	0	0	0	0	0	0	0	0	0	0	0	0	0	0	0	0	0	0	0	0	0	0	0	0	0	0	0	0	0	0	0
9	Bacteria	Proteobacteria	Gammaproteobacteria	Enterobacterales	Erwiniaceae	Buchnera	Buchnera aphidicola	2	2	1	0	0	0	1	1	3	1	3	3	1	1	0	0	0	1	0	0	2	3	0	4	2	1	3	4	6	11	2	4	0	0	2	0	6	1	2	0	0	0
51229	Bacteria	Proteobacteria	Gammaproteobacteria	Enterobacterales	Erwiniaceae	Wigglesworthia	Wigglesworthia glossinidia	2	0	0	0	0	0	0	0	0	0	0	0	0	0	0	0	0	0	0	0	0	0	0	0	0	0	0	0	0	0	0	0	0	2	0	0	0	0	1	2	0	0
665914	Bacteria	Proteobacteria	Gammaproteobacteria	Enterobacterales	Erwiniaceae	Mixta	Mixta gaviniae	2	0	0	0	0	0	2	1	0	4	0	1	0	0	1	0	0	0	0	1	0	0	0	0	0	3	0	0	0	0	0	2	0	0	0	0	1	3	0	0	3	0
1486991	Bacteria	Proteobacteria	Gammaproteobacteria	Enterobacterales	Pectobacteriaceae	Sodalis	Candidatus Sodalis pierantonius	0	0	1	0	0	0	1	0	0	0	1	0	0	0	1	0	0	0	0	0	0	0	0	0	0	0	0	4	0	0	0	0	0	2	0	0	1	0	1	0	3	0
1929246	Bacteria	Proteobacteria	Gammaproteobacteria	Enterobacterales	Pectobacteriaceae	Sodalis	Sodalis endosymbiont of Henestaris halophilus	0	2	0	1	0	0	1	0	0	0	0	0	0	0	0	0	0	0	0	0	0	0	0	0	0	0	0	0	0	0	0	0	0	0	0	0	0	0	1	0	0	0
63612	Bacteria	Proteobacteria	Gammaproteobacteria	Enterobacterales	Pectobacteriaceae	Sodalis	Sodalis glossinidius	0	0	0	0	0	0	0	0	1	0	0	0	0	0	0	0	0	0	0	0	0	0	0	0	0	0	0	0	0	0	0	0	0	0	0	0	0	0	0	0	0	0
55213	Bacteria	Proteobacteria	Gammaproteobacteria	Enterobacterales	Pectobacteriaceae	Brenneria	Brenneria rubrifaciens	0	0	0	0	0	0	0	0	0	0	0	0	0	0	0	0	0	0	0	0	0	0	0	0	0	0	0	0	0	0	0	0	0	0	0	0	0	0	0	0	0	0
1109412	Bacteria	Proteobacteria	Gammaproteobacteria	Enterobacterales	Pectobacteriaceae	Brenneria	Brenneria goodwinii	0	0	0	0	0	0	0	0	0	0	0	0	0	1	0	0	0	0	0	0	0	0	0	2	0	0	0	0	1	0	0	2	0	0	0	0	0	1	0	0	0	0
1905730	Bacteria	Proteobacteria	Gammaproteobacteria	Enterobacterales	Pectobacteriaceae	Pectobacterium	Pectobacterium parmentieri	0	0	3	1	0	0	0	0	0	0	4	0	0	0	1	0	0	0	0	0	0	0	0	2	0	0	0	0	0	1	0	0	0	0	0	0	0	0	2	0	0	0
554	Bacteria	Proteobacteria	Gammaproteobacteria	Enterobacterales	Pectobacteriaceae	Pectobacterium	Pectobacterium carotovorum	4	7	3	1	0	0	0	2	0	3	3	3	0	1	0	0	0	0	1	1	6	10	0	4	0	1	3	0	1	0	0	0	0	2	0	1	4	1	1	0	0	0
55208	Bacteria	Proteobacteria	Gammaproteobacteria	Enterobacterales	Pectobacteriaceae	Pectobacterium	Pectobacterium wasabiae	0	0	0	0	0	0	0	1	0	0	3	2	0	1	0	1	0	1	0	0	0	4	0	0	0	0	0	0	0	0	0	0	3	0	0	1	0	3	2	0	0	0
2042057	Bacteria	Proteobacteria	Gammaproteobacteria	Enterobacterales	Pectobacteriaceae	Pectobacterium	Pectobacterium polaris	2	0	0	0	0	0	0	0	0	0	0	1	0	1	0	0	0	0	0	0	0	0	0	2	0	0	0	0	0	0	0	2	0	0	0	0	0	0	0	0	0	0
69223	Bacteria	Proteobacteria	Gammaproteobacteria	Enterobacterales	Pectobacteriaceae	Dickeya	Dickeya paradisiaca	2	0	0	0	0	0	1	1	0	0	0	1	0	0	0	0	0	0	0	0	0	0	0	0	1	0	0	0	1	3	0	0	0	0	0	0	0	0	1	0	0	0
204042	Bacteria	Proteobacteria	Gammaproteobacteria	Enterobacterales	Pectobacteriaceae	Dickeya	Dickeya zeae	2	0	1	4	0	0	0	0	1	1	0	0	0	0	1	0	0	1	0	0	0	0	0	0	0	0	0	0	0	0	0	0	1	0	0	0	0	0	1	0	3	0
29484	Bacteria	Proteobacteria	Gammaproteobacteria	Enterobacterales	Yersiniaceae	Yersinia	Yersinia frederiksenii	0	0	0	0	0	0	1	1	0	0	0	0	0	0	0	1	0	0	0	0	0	0	0	0	1	1	0	0	0	0	0	0	0	0	0	0	0	1	0	0	3	0
633	Bacteria	Proteobacteria	Gammaproteobacteria	Enterobacterales	Yersiniaceae	Yersinia	Yersinia pseudotuberculosis	0	0	0	0	0	0	0	0	0	0	0	0	0	0	0	0	0	0	0	0	0	0	0	0	0	0	0	0	0	0	0	0	0	0	0	0	0	0	0	0	0	0
632	Bacteria	Proteobacteria	Gammaproteobacteria	Enterobacterales	Yersiniaceae	Yersinia	Yersinia pestis	6	4	0	3	0	0	0	0	0	0	0	1	1	0	0	0	0	0	0	0	0	1	0	0	0	1	0	0	1	0	0	0	0	0	0	0	0	0	1	0	0	0
630	Bacteria	Proteobacteria	Gammaproteobacteria	Enterobacterales	Yersiniaceae	Yersinia	Yersinia enterocolitica	2	0	1	0	0	0	1	0	0	1	0	1	0	0	0	1	0	0	0	0	0	1	0	0	1	0	0	0	0	0	0	0	0	0	0	0	0	3	2	0	0	0
935293	Bacteria	Proteobacteria	Gammaproteobacteria	Enterobacterales	Yersiniaceae	Yersinia	Yersinia entomophaga	0	0	0	0	0	0	1	0	0	0	0	1	0	0	0	0	0	0	0	0	0	0	0	0	0	0	0	0	0	1	0	0	0	0	0	0	0	0	0	0	0	0
82996	Bacteria	Proteobacteria	Gammaproteobacteria	Enterobacterales	Yersiniaceae	Serratia	Serratia plymuthica	0	0	1	1	0	0	0	0	0	0	1	0	0	0	0	0	0	2	0	0	0	0	0	0	0	0	0	0	0	1	0	0	0	2	0	0	1	0	0	0	0	0
138074	Bacteria	Proteobacteria	Gammaproteobacteria	Enterobacterales	Yersiniaceae	Serratia	Serratia symbiotica	0	0	0	0	0	0	0	0	0	0	0	0	0	0	0	0	0	0	0	0	0	0	0	0	0	0	0	0	0	0	0	0	0	0	0	0	0	0	0	0	0	0
104623	Bacteria	Proteobacteria	Gammaproteobacteria	Enterobacterales	Yersiniaceae	Serratia	Serratia sp. ATCC 39006	0	0	0	0	0	0	0	0	0	0	0	0	0	0	0	0	0	0	0	0	0	0	0	0	0	0	0	0	0	0	0	0	0	0	0	0	0	0	1	0	0	0
61652	Bacteria	Proteobacteria	Gammaproteobacteria	Enterobacterales	Yersiniaceae	Serratia	Serratia rubidaea	0	0	0	0	0	0	0	0	0	0	0	0	0	0	0	0	0	0	0	0	2	0	0	0	0	0	0	0	0	0	2	0	0	0	0	0	0	0	1	2	0	0
47917	Bacteria	Proteobacteria	Gammaproteobacteria	Enterobacterales	Yersiniaceae	Serratia	Serratia fonticola	0	0	0	0	0	0	0	0	0	0	1	0	1	0	0	0	0	0	0	0	0	0	0	0	0	0	0	0	0	0	0	0	1	0	0	0	0	0	1	0	0	0
615	Bacteria	Proteobacteria	Gammaproteobacteria	Enterobacterales	Yersiniaceae	Serratia	Serratia marcescens	0	2	0	0	0	0	0	0	0	1	0	0	1	0	0	1	0	2	0	0	0	0	0	2	0	0	0	0	0	0	3	0	0	0	2	0	1	0	4	0	0	0
34038	Bacteria	Proteobacteria	Gammaproteobacteria	Enterobacterales	Yersiniaceae	Rahnella	Rahnella aquatilis	0	0	0	0	0	0	0	0	0	0	0	0	1	0	0	0	0	1	0	0	0	0	0	0	0	0	0	0	0	0	0	0	0	0	0	0	0	0	1	0	0	0
1878942	Bacteria	Proteobacteria	Gammaproteobacteria	Enterobacterales	Yersiniaceae	Candidatus Fukatsuia	Candidatus Fukatsuia symbiotica	0	0	0	0	0	0	0	1	0	1	0	0	1	1	1	1	1	0	0	0	4	1	0	0	0	0	0	0	0	0	0	0	0	0	0	0	0	0	0	0	0	0
2126321	Bacteria	Proteobacteria	Gammaproteobacteria	Enterobacterales	Yersiniaceae	Nissabacter	Nissabacter sp. SGAir0207	0	2	0	0	0	0	0	0	0	0	0	1	0	0	0	0	0	0	0	0	0	0	0	0	0	0	0	0	1	0	0	0	0	0	0	0	0	0	0	0	0	0
40576	Bacteria	Proteobacteria	Gammaproteobacteria	Enterobacterales	Morganellaceae	Xenorhabdus	Xenorhabdus bovienii	0	0	0	0	0	0	0	0	0	0	0	1	0	0	0	0	0	0	0	0	0	1	0	0	1	0	0	0	0	0	0	0	0	0	0	0	0	1	0	2	0	0
351679	Bacteria	Proteobacteria	Gammaproteobacteria	Enterobacterales	Morganellaceae	Xenorhabdus	Xenorhabdus hominickii	0	0	0	0	0	0	0	2	0	1	0	1	1	0	0	0	1	0	0	1	0	3	2	0	2	1	3	0	0	3	2	2	0	2	0	0	0	1	2	0	3	0
628	Bacteria	Proteobacteria	Gammaproteobacteria	Enterobacterales	Morganellaceae	Xenorhabdus	Xenorhabdus nematophila	0	0	0	0	0	0	0	0	0	0	0	0	0	0	1	0	0	0	0	0	0	0	0	0	0	0	0	0	0	1	0	0	0	0	2	0	0	0	1	0	0	0
40577	Bacteria	Proteobacteria	Gammaproteobacteria	Enterobacterales	Morganellaceae	Xenorhabdus	Xenorhabdus poinarii	0	2	0	0	0	0	0	0	0	0	0	0	0	0	0	0	0	0	0	0	0	0	0	2	0	0	3	0	1	0	0	0	0	0	0	0	0	0	1	0	0	0
351671	Bacteria	Proteobacteria	Gammaproteobacteria	Enterobacterales	Morganellaceae	Xenorhabdus	Xenorhabdus doucetiae	0	2	0	0	0	0	0	0	0	0	0	0	0	0	1	1	0	0	0	0	0	0	0	0	1	0	0	0	0	0	0	0	0	0	0	0	0	1	0	0	0	0
584	Bacteria	Proteobacteria	Gammaproteobacteria	Enterobacterales	Morganellaceae	Proteus	Proteus mirabilis	2	2	3	0	1	0	1	1	0	0	1	2	0	1	0	1	1	0	0	1	0	1	2	2	1	1	3	8	0	3	0	2	1	0	0	0	0	0	2	2	3	1
585	Bacteria	Proteobacteria	Gammaproteobacteria	Enterobacterales	Morganellaceae	Proteus	Proteus vulgaris	0	0	1	0	0	0	1	1	0	5	0	1	1	0	0	1	0	0	0	0	0	0	0	0	0	0	0	0	1	0	0	0	0	0	0	0	0	0	0	0	3	0
183417	Bacteria	Proteobacteria	Gammaproteobacteria	Enterobacterales	Morganellaceae	Proteus	Proteus hauseri	0	0	0	0	0	0	0	0	0	0	0	0	0	0	0	0	0	1	0	0	0	0	0	0	0	0	0	0	0	0	2	0	0	0	0	0	0	0	1	0	0	0
638	Bacteria	Proteobacteria	Gammaproteobacteria	Enterobacterales	Morganellaceae	Arsenophonus	Arsenophonus nasoniae	0	0	1	0	0	0	0	0	1	0	0	0	0	1	0	0	0	0	0	0	0	0	2	0	0	0	0	0	1	0	0	4	1	2	2	0	0	0	1	0	0	0
235559	Bacteria	Proteobacteria	Gammaproteobacteria	Enterobacterales	Morganellaceae	Arsenophonus	Arsenophonus endosymbiont of Aleurodicus dispersus	0	0	0	0	0	0	0	0	0	1	0	1	0	0	0	0	0	0	0	1	0	0	0	0	0	0	6	0	0	0	0	0	0	0	0	0	3	0	0	2	0	0
634113	Bacteria	Proteobacteria	Gammaproteobacteria	Enterobacterales	Morganellaceae	Arsenophonus	Candidatus Arsenophonus lipoptenae	0	0	1	0	0	0	0	1	0	0	0	0	0	0	0	0	0	0	0	0	0	0	0	0	0	0	0	0	0	0	0	0	0	0	0	0	0	0	0	0	0	0
582	Bacteria	Proteobacteria	Gammaproteobacteria	Enterobacterales	Morganellaceae	Morganella	Morganella morganii	0	0	0	0	0	0	1	0	0	1	38	27	0	0	1	0	0	0	0	0	0	0	2	0	1	0	0	0	1	0	0	2	0	2	0	0	0	0	2	0	0	0
587	Bacteria	Proteobacteria	Gammaproteobacteria	Enterobacterales	Morganellaceae	Providencia	Providencia rettgeri	2	2	0	0	0	0	0	0	0	0	0	0	0	0	0	0	0	0	0	0	0	0	0	0	0	0	0	0	0	0	0	0	0	0	0	0	0	1	0	0	0	0
588	Bacteria	Proteobacteria	Gammaproteobacteria	Enterobacterales	Morganellaceae	Providencia	Providencia stuartii	0	0	0	0	0	0	0	0	0	0	0	2	0	0	0	1	0	0	0	0	0	0	0	0	0	0	0	0	0	0	0	0	0	0	0	1	0	0	0	0	0	0
126385	Bacteria	Proteobacteria	Gammaproteobacteria	Enterobacterales	Morganellaceae	Providencia	Providencia alcalifaciens	0	0	0	0	0	0	0	0	0	0	1	0	0	0	0	0	0	0	0	0	0	0	0	0	0	0	0	0	1	0	2	0	1	0	6	3	0	1	0	0	0	0
158850	Bacteria	Proteobacteria	Gammaproteobacteria	Enterobacterales	Morganellaceae	Providencia	Providencia rustigianii	0	0	1	0	0	0	0	0	0	0	0	0	0	0	0	0	0	1	0	0	0	0	0	0	0	0	0	0	0	0	0	0	0	0	0	0	0	0	2	0	0	0
333962	Bacteria	Proteobacteria	Gammaproteobacteria	Enterobacterales	Morganellaceae	Providencia	Providencia heimbachae	0	0	0	0	0	0	0	0	0	0	0	0	0	0	0	0	0	0	0	0	0	0	0	0	0	0	0	0	0	0	0	2	0	0	0	0	0	0	0	0	0	0
516075	Bacteria	Proteobacteria	Gammaproteobacteria	Enterobacterales	Morganellaceae	Providencia	Providencia sneebia	0	0	0	0	0	0	1	0	0	0	0	0	0	0	0	0	0	0	0	0	0	0	0	0	0	0	0	0	0	0	0	0	0	0	0	1	0	0	0	0	0	0
2027290	Bacteria	Proteobacteria	Gammaproteobacteria	Enterobacterales	Morganellaceae	Providencia	Providencia sp. WCHPr000369	0	0	0	0	0	0	0	0	0	0	0	0	0	0	0	0	0	0	0	0	0	0	0	0	0	0	0	0	0	0	2	0	0	0	0	0	0	0	0	0	0	0
291112	Bacteria	Proteobacteria	Gammaproteobacteria	Enterobacterales	Morganellaceae	Photorhabdus	Photorhabdus asymbiotica	0	0	0	0	0	0	0	0	0	0	0	1	1	0	0	0	0	1	0	0	0	0	0	0	0	0	0	4	2	1	0	0	0	0	2	0	0	0	0	0	0	0
2218628	Bacteria	Proteobacteria	Gammaproteobacteria	Enterobacterales	Morganellaceae	Photorhabdus	Photorhabdus laumondii	0	0	0	0	0	0	0	0	0	0	0	0	0	0	0	0	0	0	0	0	2	0	0	0	0	0	0	0	0	1	0	0	0	0	0	0	0	1	1	0	0	0
67780	Bacteria	Proteobacteria	Gammaproteobacteria	Enterobacterales	Hafniaceae	Edwardsiella	Edwardsiella ictaluri	0	0	0	0	0	0	1	0	0	0	0	0	0	0	0	0	0	0	0	0	0	0	2	0	0	0	0	0	0	0	0	0	0	2	0	0	0	0	0	0	0	0
569	Bacteria	Proteobacteria	Gammaproteobacteria	Enterobacterales	Hafniaceae	Hafnia	Hafnia alvei	0	0	0	0	0	0	0	0	0	0	0	0	0	0	0	0	0	1	0	0	0	0	0	0	0	2	0	0	0	0	0	0	0	0	0	0	0	0	0	0	0	0
703	Bacteria	Proteobacteria	Gammaproteobacteria	Enterobacterales		Plesiomonas	Plesiomonas shigelloides	0	0	0	0	0	0	1	0	0	0	0	0	1	0	0	0	0	0	0	0	2	0	0	0	0	0	0	0	0	0	0	0	0	0	0	0	1	0	0	0	0	0
82985	Bacteria	Proteobacteria	Gammaproteobacteria	Enterobacterales	Budviciaceae	Pragia	Pragia fontium	0	0	0	0	0	0	0	0	0	0	1	0	0	0	0	0	0	0	0	0	0	0	0	0	1	0	0	0	0	0	2	0	0	0	0	0	0	0	2	0	0	0
654	Bacteria	Proteobacteria	Gammaproteobacteria	Aeromonadales	Aeromonadaceae	Aeromonas	Aeromonas veronii	4	0	1	4	1	0	0	0	1	5	3	2	0	0	0	0	0	0	0	1	0	1	2	0	2	0	6	4	2	1	2	0	0	0	0	0	0	0	1	0	0	1
644	Bacteria	Proteobacteria	Gammaproteobacteria	Aeromonadales	Aeromonadaceae	Aeromonas	Aeromonas hydrophila	0	0	0	3	0	0	0	0	0	3	1	0	0	0	1	0	0	0	0	0	0	0	2	0	0	0	3	4	1	1	0	0	3	2	0	0	0	0	2	0	0	0
645	Bacteria	Proteobacteria	Gammaproteobacteria	Aeromonadales	Aeromonadaceae	Aeromonas	Aeromonas salmonicida	2	0	0	0	0	0	0	0	1	0	0	2	1	0	0	0	0	0	0	0	2	0	0	0	0	0	0	0	0	0	0	0	0	0	0	1	0	0	2	0	0	0
648	Bacteria	Proteobacteria	Gammaproteobacteria	Aeromonadales	Aeromonadaceae	Aeromonas	Aeromonas caviae	0	4	0	4	0	1	0	0	0	0	0	2	0	0	0	0	0	0	0	1	0	0	0	0	0	0	3	0	1	3	0	0	0	2	0	0	1	1	0	0	0	1
2033033	Bacteria	Proteobacteria	Gammaproteobacteria	Aeromonadales	Aeromonadaceae	Aeromonas	Aeromonas sp. CU5	0	0	1	0	0	0	0	0	0	0	0	0	0	0	0	0	0	0	0	0	0	0	0	0	0	0	0	4	1	0	0	0	0	0	0	0	0	0	0	0	0	0
651	Bacteria	Proteobacteria	Gammaproteobacteria	Aeromonadales	Aeromonadaceae	Aeromonas	Aeromonas media	0	4	1	1	0	0	0	0	0	1	0	0	0	0	1	0	0	0	0	0	2	0	2	0	0	0	0	0	0	0	0	0	0	0	0	0	0	0	0	0	0	0
652	Bacteria	Proteobacteria	Gammaproteobacteria	Aeromonadales	Aeromonadaceae	Aeromonas	Aeromonas schubertii	0	0	0	0	0	0	0	1	0	0	0	1	0	0	0	0	0	0	0	0	0	0	0	0	0	1	3	0	2	1	0	0	0	0	0	0	0	0	1	2	0	0
948519	Bacteria	Proteobacteria	Gammaproteobacteria	Aeromonadales	Aeromonadaceae	Aeromonas	Aeromonas rivipollensis	2	0	0	0	0	0	0	0	0	1	0	0	1	0	0	0	0	0	0	0	0	0	0	0	0	0	0	0	1	0	0	0	0	0	0	0	0	0	0	0	0	0
43948	Bacteria	Proteobacteria	Gammaproteobacteria	Aeromonadales	Aeromonadaceae	Tolumonas	Tolumonas auensis	0	0	4	9	1	0	0	0	0	0	0	1	1	1	0	0	0	1	0	0	0	0	0	2	0	0	3	0	2	1	0	2	0	0	0	1	1	0	1	0	0	16
1903694	Bacteria	Proteobacteria	Gammaproteobacteria	Aeromonadales	Aeromonadaceae	Oceanisphaera	Oceanisphaera avium	0	0	1	0	0	0	0	0	0	0	0	0	1	0	0	0	0	0	0	0	0	0	0	0	0	0	0	0	0	1	0	0	0	0	0	0	1	0	0	0	0	0
347534	Bacteria	Proteobacteria	Gammaproteobacteria	Aeromonadales	Aeromonadaceae	Zobellella	Zobellella denitrificans	0	0	1	1	0	0	0	0	0	1	0	0	1	1	0	0	0	0	0	0	0	0	0	0	0	0	9	0	0	1	0	0	0	0	0	0	0	0	2	2	0	0
511062	Bacteria	Proteobacteria	Gammaproteobacteria	Aeromonadales	Aeromonadaceae	Oceanimonas	Oceanimonas sp. GK1	0	0	0	0	0	0	0	0	0	0	0	0	0	0	0	0	0	0	0	0	0	0	0	0	1	0	0	0	0	0	0	0	0	0	0	0	0	1	0	0	0	0
343	Bacteria	Proteobacteria	Gammaproteobacteria	Xanthomonadales	Xanthomonadaceae	Xanthomonas	Xanthomonas translucens	0	0	1	0	0	0	0	1	0	1	1	0	0	0	0	0	1	0	0	0	2	0	0	0	0	1	0	0	0	1	0	0	0	0	0	0	0	0	0	0	0	0
339	Bacteria	Proteobacteria	Gammaproteobacteria	Xanthomonadales	Xanthomonadaceae	Xanthomonas	Xanthomonas campestris	0	2	0	0	0	0	0	0	1	1	1	0	1	0	0	0	1	0	0	0	0	0	2	0	0	0	0	0	0	1	0	0	3	0	0	1	0	1	4	0	0	0
346	Bacteria	Proteobacteria	Gammaproteobacteria	Xanthomonadales	Xanthomonadaceae	Xanthomonas	Xanthomonas citri	2	0	0	0	0	0	0	0	0	0	0	0	0	0	0	0	0	0	0	0	0	0	0	2	0	0	0	0	0	0	0	0	0	0	2	0	1	0	0	0	0	0
456327	Bacteria	Proteobacteria	Gammaproteobacteria	Xanthomonadales	Xanthomonadaceae	Xanthomonas	Xanthomonas euvesicatoria	0	0	4	1	0	0	1	0	0	0	1	0	1	0	1	2	0	0	0	2	4	1	2	2	1	1	0	0	0	0	3	4	1	0	0	0	0	0	0	0	3	0
347	Bacteria	Proteobacteria	Gammaproteobacteria	Xanthomonadales	Xanthomonadaceae	Xanthomonas	Xanthomonas oryzae	0	0	0	0	0	0	1	0	0	0	0	0	0	1	0	0	0	0	0	0	0	0	0	0	0	0	0	0	0	0	0	0	0	0	0	0	0	0	2	0	0	0
40324	Bacteria	Proteobacteria	Gammaproteobacteria	Xanthomonadales	Xanthomonadaceae	Stenotrophomonas	Stenotrophomonas maltophilia	6	4	3	3	0	1	4	3	5	3	3	7	1	1	1	4	3	2	1	2	0	3	0	0	1	1	0	4	2	1	2	0	1	0	3	4	4	10	3	2	3	3
2072413	Bacteria	Proteobacteria	Gammaproteobacteria	Xanthomonadales	Xanthomonadaceae	Stenotrophomonas	Stenotrophomonas sp. SAU14A_NAIMI4_5	4	9	0	3	1	0	0	3	0	4	3	2	1	1	1	2	1	2	1	1	2	1	7	2	2	2	3	12	1	0	2	5	4	6	0	1	1	1	1	2	6	1
216778	Bacteria	Proteobacteria	Gammaproteobacteria	Xanthomonadales	Xanthomonadaceae	Stenotrophomonas	Stenotrophomonas rhizophila	2	0	1	0	0	0	5	1	3	3	4	9	0	1	2	2	4	2	2	1	4	4	0	4	0	2	6	0	1	1	0	0	0	0	3	0	9	6	2	2	0	2
1904944	Bacteria	Proteobacteria	Gammaproteobacteria	Xanthomonadales	Xanthomonadaceae	Stenotrophomonas	Stenotrophomonas sp. LM091	0	0	0	0	0	0	1	0	0	0	3	0	0	0	1	0	0	0	0	2	0	1	0	2	0	0	0	0	0	3	0	2	0	2	2	0	0	3	0	0	0	0
128780	Bacteria	Proteobacteria	Gammaproteobacteria	Xanthomonadales	Xanthomonadaceae	Stenotrophomonas	Stenotrophomonas acidaminiphila	0	2	0	1	0	0	0	0	0	3	4	0	0	0	0	0	0	0	0	0	0	3	0	0	0	0	3	0	1	0	0	0	0	0	0	0	1	0	1	2	0	0
1896164	Bacteria	Proteobacteria	Gammaproteobacteria	Xanthomonadales	Xanthomonadaceae	Luteimonas	Luteimonas sp. JM171	0	0	0	0	0	0	0	0	0	0	0	0	0	0	0	0	0	0	0	0	0	0	0	0	0	0	0	0	2	4	0	4	0	0	0	0	0	0	1	0	0	0
1176533	Bacteria	Proteobacteria	Gammaproteobacteria	Xanthomonadales	Xanthomonadaceae	Luteimonas	Luteimonas sp. Gr-4	0	0	1	1	0	1	2	1	1	5	1	1	1	0	0	0	0	0	0	1	0	0	0	2	0	0	6	0	2	5	3	5	0	0	3	3	4	1	0	0	0	0
2006110	Bacteria	Proteobacteria	Gammaproteobacteria	Xanthomonadales	Xanthomonadaceae	Luteimonas	Luteimonas sp. 100111	0	2	1	1	0	0	1	0	9	7	7	8	0	0	0	0	0	0	1	0	2	3	0	0	2	1	3	0	0	3	0	2	0	2	0	4	1	0	0	0	0	0
2172536	Bacteria	Proteobacteria	Gammaproteobacteria	Xanthomonadales	Xanthomonadaceae	Luteimonas	Luteimonas sp. 83-4	0	0	0	1	0	0	1	1	4	1	1	2	0	0	0	0	0	0	1	0	2	0	0	0	0	0	0	0	1	0	3	2	1	0	0	0	1	3	0	0	0	0
2508168	Bacteria	Proteobacteria	Gammaproteobacteria	Xanthomonadales	Xanthomonadaceae	Luteimonas	Luteimonas sp. YGD11-2	0	0	3	0	0	0	0	0	1	1	1	1	0	0	0	0	0	1	0	0	2	0	0	0	0	1	0	0	0	0	0	0	0	0	0	1	0	0	1	2	0	0
69	Bacteria	Proteobacteria	Gammaproteobacteria	Xanthomonadales	Xanthomonadaceae	Lysobacter	Lysobacter enzymogenes	2	0	0	0	0	0	1	1	3	1	0	0	0	0	0	0	2	0	0	0	2	0	2	0	0	0	0	0	0	4	2	0	0	0	0	0	0	0	0	0	0	0
84531	Bacteria	Proteobacteria	Gammaproteobacteria	Xanthomonadales	Xanthomonadaceae	Lysobacter	Lysobacter antibioticus	0	0	0	0	0	0	0	0	0	0	0	0	0	0	1	0	0	0	0	0	0	1	0	0	0	0	0	4	0	1	0	0	0	0	0	1	0	0	0	2	0	0
262324	Bacteria	Proteobacteria	Gammaproteobacteria	Xanthomonadales	Xanthomonadaceae	Lysobacter	Lysobacter gummosus	2	0	0	0	0	0	0	0	3	3	0	0	0	1	0	0	0	0	0	0	2	1	0	0	0	0	0	0	2	3	0	0	0	0	2	0	0	0	0	0	0	0
435897	Bacteria	Proteobacteria	Gammaproteobacteria	Xanthomonadales	Xanthomonadaceae	Lysobacter	Lysobacter capsici	0	0	0	0	0	0	0	0	1	4	0	2	0	1	0	1	0	0	0	0	4	4	5	0	0	0	0	4	1	0	3	4	0	0	0	0	1	1	4	2	3	0
1324796	Bacteria	Proteobacteria	Gammaproteobacteria	Xanthomonadales	Xanthomonadaceae	Lysobacter	Lysobacter lycopersici	0	0	0	0	0	0	0	0	0	1	1	0	0	0	0	0	0	0	0	0	0	1	0	2	0	1	0	0	3	1	11	5	1	2	2	3	0	0	0	0	0	0
1605891	Bacteria	Proteobacteria	Gammaproteobacteria	Xanthomonadales	Xanthomonadaceae	Lysobacter	Lysobacter maris	0	2	0	0	0	0	0	0	0	0	0	0	0	0	0	0	0	0	0	0	0	0	0	0	0	0	0	0	0	0	0	0	0	0	0	0	0	0	0	2	0	0
2290922	Bacteria	Proteobacteria	Gammaproteobacteria	Xanthomonadales	Xanthomonadaceae	Lysobacter	Lysobacter sp. TY2-98	2	0	0	0	0	0	0	0	9	4	0	1	0	0	0	0	0	0	0	0	2	7	2	0	0	0	6	0	1	3	3	4	1	0	3	0	0	3	1	0	0	0
2371	Bacteria	Proteobacteria	Gammaproteobacteria	Xanthomonadales	Xanthomonadaceae	Xylella	Xylella fastidiosa	0	0	0	0	0	0	0	0	0	0	0	1	0	0	0	0	0	0	0	0	0	1	0	0	0	0	0	0	1	0	0	0	0	0	0	0	0	1	0	0	0	0
314722	Bacteria	Proteobacteria	Gammaproteobacteria	Xanthomonadales	Xanthomonadaceae	Pseudoxanthomonas	Pseudoxanthomonas suwonensis	0	0	0	3	1	1	0	2	3	3	3	0	1	0	0	0	0	0	1	0	2	3	0	2	1	0	0	4	0	7	2	7	1	2	0	1	1	0	0	0	0	0
415229	Bacteria	Proteobacteria	Gammaproteobacteria	Xanthomonadales	Xanthomonadaceae	Pseudoxanthomonas	Pseudoxanthomonas spadix	0	0	0	0	0	0	0	0	3	0	1	0	0	0	1	0	0	0	0	0	0	3	5	0	0	0	3	0	0	3	0	0	0	0	0	0	0	0	1	0	0	0
2202149	Bacteria	Proteobacteria	Gammaproteobacteria	Xanthomonadales	Xanthomonadaceae	Thermomonas	Thermomonas sp. SY21	0	0	1	0	0	0	0	1	3	0	1	0	0	0	0	1	2	0	0	1	2	0	0	0	0	1	6	4	1	1	52	48	0	3	2	1	4	4	2	2	0	1
2511995	Bacteria	Proteobacteria	Gammaproteobacteria	Xanthomonadales	Xanthomonadaceae		Xanthomonadaceae bacterium AQ6-296	0	0	0	0	0	0	0	0	3	0	0	0	0	0	0	0	0	0	0	0	2	0	0	0	0	0	0	0	2	3	0	2	0	0	0	1	0	0	1	0	3	0
370777	Bacteria	Proteobacteria	Gammaproteobacteria	Xanthomonadales	Xanthomonadaceae	Arenimonas	Arenimonas daejeonensis	4	2	3	1	1	1	0	1	4	1	4	1	0	0	2	1	0	0	2	2	8	11	0	0	0	1	6	8	6	11	0	4	11	16	6	4	7	0	2	2	6	2
445710	Bacteria	Proteobacteria	Gammaproteobacteria	Xanthomonadales	Rhodanobacteraceae	Dyella	Dyella thiooxydans	0	0	0	1	0	0	0	1	1	0	0	0	0	1	0	0	1	0	0	0	0	0	0	0	0	0	3	0	0	1	2	2	0	0	0	0	0	0	1	2	3	0
231455	Bacteria	Proteobacteria	Gammaproteobacteria	Xanthomonadales	Rhodanobacteraceae	Dyella	Dyella japonica	0	0	0	1	0	0	0	0	0	0	1	0	0	0	0	0	0	0	0	0	0	0	0	0	0	0	0	0	0	0	0	0	0	0	0	1	1	0	0	0	0	0
2501295	Bacteria	Proteobacteria	Gammaproteobacteria	Xanthomonadales	Rhodanobacteraceae	Dyella	Dyella sp. M7H15-1	0	0	0	0	0	0	0	0	0	0	0	0	0	0	0	0	0	1	0	0	0	0	0	0	0	0	0	0	0	0	0	2	0	0	0	0	0	0	0	0	0	0
582702	Bacteria	Proteobacteria	Gammaproteobacteria	Xanthomonadales	Rhodanobacteraceae	Rhodanobacter	Rhodanobacter glycinis	0	0	0	0	0	0	0	0	0	0	0	0	0	0	0	0	0	0	0	0	0	1	0	0	0	0	0	0	0	0	0	0	0	0	0	0	3	0	1	0	0	0
666685	Bacteria	Proteobacteria	Gammaproteobacteria	Xanthomonadales	Rhodanobacteraceae	Rhodanobacter	Rhodanobacter denitrificans	0	0	0	1	0	0	0	0	0	0	0	0	0	0	0	1	0	0	0	0	0	0	0	0	0	0	0	0	0	0	0	0	0	0	0	0	0	0	0	0	0	0
81475	Bacteria	Proteobacteria	Gammaproteobacteria	Xanthomonadales	Rhodanobacteraceae	Frateuria	Frateuria aurantia	0	2	0	0	0	0	0	0	0	0	0	0	0	0	0	0	0	0	0	0	0	0	0	0	0	0	0	0	0	0	0	0	0	0	0	0	0	0	0	0	0	0
242606	Bacteria	Proteobacteria	Gammaproteobacteria	Xanthomonadales	Rhodanobacteraceae	Luteibacter	Luteibacter rhizovicinus	0	0	0	0	0	0	0	0	0	0	0	0	0	0	0	0	0	0	0	0	4	0	0	0	0	0	3	0	0	0	0	0	0	2	0	0	0	0	1	0	0	0
323415	Bacteria	Proteobacteria	Gammaproteobacteria	Xanthomonadales	Rhodanobacteraceae	Dokdonella	Dokdonella koreensis	0	0	1	0	0	0	0	0	0	0	0	0	0	1	0	1	0	0	0	0	0	0	0	0	0	0	0	0	0	0	2	0	0	2	0	0	0	0	0	0	0	0
2010829	Bacteria	Proteobacteria	Gammaproteobacteria	Xanthomonadales	Rhodanobacteraceae		Rhodanobacteraceae bacterium Dysh456	0	2	0	0	0	0	0	1	0	0	0	0	0	0	0	0	0	0	0	0	0	0	0	0	0	0	0	0	1	0	0	0	0	0	0	0	0	0	1	0	0	0
2021234	Bacteria	Proteobacteria	Gammaproteobacteria	Xanthomonadales	Rhodanobacteraceae	Ahniella	Ahniella affigens	2	0	0	1	0	0	0	1	3	1	0	0	0	0	0	0	0	0	0	0	0	1	0	0	0	0	0	0	0	1	0	0	0	2	0	0	0	1	1	0	0	0
1965282	Bacteria	Proteobacteria	Gammaproteobacteria	Alteromonadales	Shewanellaceae	Shewanella	Shewanella sp. TH2012	0	0	0	0	0	0	0	0	0	0	0	0	1	0	0	1	0	0	0	0	0	0	0	2	0	2	0	0	1	1	0	0	0	0	0	0	0	0	0	0	0	0
94122	Bacteria	Proteobacteria	Gammaproteobacteria	Alteromonadales	Shewanellaceae	Shewanella	Shewanella sp. ANA-3	0	0	0	0	0	0	0	0	0	0	1	0	0	0	0	0	0	0	0	0	0	1	0	0	0	0	3	0	0	0	0	0	0	0	0	0	0	0	0	0	0	0
1930557	Bacteria	Proteobacteria	Gammaproteobacteria	Alteromonadales	Shewanellaceae	Shewanella	Shewanella sp. FDAARGOS_354	0	0	4	0	0	0	4	1	0	0	1	0	0	0	0	1	0	0	0	0	0	0	2	0	0	0	0	4	8	5	0	2	1	0	0	0	0	0	0	2	0	1
2029986	Bacteria	Proteobacteria	Gammaproteobacteria	Alteromonadales	Shewanellaceae	Shewanella	Shewanella sp. WE21	0	0	0	0	0	0	0	0	0	0	0	0	0	0	0	0	0	0	0	0	0	0	0	0	0	0	0	0	0	0	0	0	0	0	0	0	0	0	0	0	0	0
2520507	Bacteria	Proteobacteria	Gammaproteobacteria	Alteromonadales	Shewanellaceae	Shewanella	Shewanella sp. D4-2	0	0	0	0	0	0	0	0	0	0	0	0	0	0	0	0	0	0	0	0	0	0	0	0	0	0	3	0	0	0	0	0	0	0	0	0	0	1	1	0	0	0
271097	Bacteria	Proteobacteria	Gammaproteobacteria	Alteromonadales	Shewanellaceae	Shewanella	Shewanella sediminis	0	0	0	0	0	0	0	0	0	0	0	0	0	0	0	0	0	0	0	0	6	0	0	0	0	0	0	0	0	0	2	2	0	0	0	0	0	0	1	0	0	0
256839	Bacteria	Proteobacteria	Gammaproteobacteria	Alteromonadales	Shewanellaceae	Shewanella	Shewanella decolorationis	0	0	0	0	0	0	0	0	0	0	0	0	0	0	0	1	0	0	0	0	0	0	0	0	0	0	0	0	0	0	0	0	0	0	0	0	1	0	0	0	0	0
238836	Bacteria	Proteobacteria	Gammaproteobacteria	Alteromonadales	Shewanellaceae	Shewanella	Shewanella donghaensis	0	2	0	0	0	0	0	0	0	0	0	0	0	0	0	0	0	0	0	0	0	0	0	0	1	0	0	0	0	0	0	0	0	0	0	0	0	0	2	0	0	0
24	Bacteria	Proteobacteria	Gammaproteobacteria	Alteromonadales	Shewanellaceae	Shewanella	Shewanella putrefaciens	0	0	3	3	0	0	1	0	1	0	0	0	1	0	0	0	0	0	0	0	0	0	0	0	1	0	6	0	1	0	0	0	0	0	0	0	1	1	0	2	0	0
93973	Bacteria	Proteobacteria	Gammaproteobacteria	Alteromonadales	Shewanellaceae	Shewanella	Shewanella japonica	0	0	0	0	0	0	1	0	0	0	0	1	0	1	0	0	0	1	0	0	4	0	0	2	0	0	0	0	0	0	0	0	0	0	0	0	0	0	0	0	0	0
62322	Bacteria	Proteobacteria	Gammaproteobacteria	Alteromonadales	Shewanellaceae	Shewanella	Shewanella baltica	0	0	0	0	0	0	0	0	0	0	1	0	0	0	0	0	0	0	0	0	0	0	0	0	0	0	0	0	0	0	0	0	0	0	0	0	0	0	0	0	0	0
60478	Bacteria	Proteobacteria	Gammaproteobacteria	Alteromonadales	Shewanellaceae	Shewanella	Shewanella amazonensis	0	0	0	0	0	0	1	0	0	0	0	0	0	0	0	0	0	0	0	0	0	0	0	0	0	0	0	0	0	0	0	0	0	0	0	0	0	0	0	0	0	0
60217	Bacteria	Proteobacteria	Gammaproteobacteria	Alteromonadales	Shewanellaceae	Shewanella	Shewanella violacea	2	0	0	0	0	0	0	0	3	0	0	0	0	1	0	0	0	0	0	0	0	0	0	0	0	0	3	0	0	0	0	0	0	0	0	0	1	0	0	0	0	0
43661	Bacteria	Proteobacteria	Gammaproteobacteria	Alteromonadales	Shewanellaceae	Shewanella	Shewanella benthica	2	0	0	1	0	0	1	0	0	0	0	0	0	0	0	0	0	1	0	0	0	0	0	0	0	0	3	0	0	0	0	0	0	0	0	0	0	1	0	0	0	0
38313	Bacteria	Proteobacteria	Gammaproteobacteria	Alteromonadales	Shewanellaceae	Shewanella	Shewanella algae	0	0	0	0	0	0	0	0	0	0	1	0	0	0	0	0	0	0	0	0	0	0	0	0	0	0	0	4	0	0	3	0	0	0	0	0	0	0	1	0	0	0
28108	Bacteria	Proteobacteria	Gammaproteobacteria	Alteromonadales	Alteromonadaceae	Alteromonas	Alteromonas macleodii	0	0	1	0	0	0	0	0	0	1	1	0	0	0	0	0	0	1	0	1	0	0	0	0	0	0	0	0	0	0	0	0	0	0	0	0	0	0	1	0	0	0
314275	Bacteria	Proteobacteria	Gammaproteobacteria	Alteromonadales	Alteromonadaceae	Alteromonas	Alteromonas mediterranea	8	0	3	1	0	1	1	0	3	4	5	2	0	1	1	1	0	0	0	1	2	0	7	0	1	1	3	8	2	1	2	7	1	5	0	0	1	1	4	0	0	0
589873	Bacteria	Proteobacteria	Gammaproteobacteria	Alteromonadales	Alteromonadaceae	Alteromonas	Alteromonas australica	0	0	0	0	0	0	0	0	0	1	0	1	0	0	1	0	1	1	0	0	0	0	0	0	0	0	3	0	0	0	0	0	0	0	0	1	0	0	1	0	0	0
2267264	Bacteria	Proteobacteria	Gammaproteobacteria	Alteromonadales	Alteromonadaceae	Alteromonas	Alteromonas sp. RKMC-009	0	0	0	0	0	0	0	0	0	0	0	0	0	0	0	0	0	0	0	0	0	0	0	0	0	0	0	0	1	0	0	0	0	0	0	0	0	0	1	0	0	0
2743	Bacteria	Proteobacteria	Gammaproteobacteria	Alteromonadales	Alteromonadaceae	Marinobacter	Marinobacter hydrocarbonoclasticus	0	4	0	0	0	0	1	0	0	0	0	0	0	0	1	0	0	1	0	0	0	0	0	0	0	1	0	0	0	0	0	2	0	0	2	0	0	3	1	0	3	0
1420917	Bacteria	Proteobacteria	Gammaproteobacteria	Alteromonadales	Alteromonadaceae	Marinobacter	Marinobacter salarius	0	0	0	0	0	0	0	0	0	0	0	0	1	0	0	0	0	0	0	0	2	0	0	2	0	0	0	0	0	0	0	0	1	0	0	0	0	0	1	0	0	0
2489595	Bacteria	Proteobacteria	Gammaproteobacteria	Alteromonadales	Alteromonadaceae	Glaciecola	Glaciecola sp. THG-3.7	0	0	0	0	0	0	0	0	0	3	0	0	0	0	0	0	0	0	0	0	0	0	0	0	0	0	0	0	0	1	0	0	0	0	0	0	0	0	0	0	0	0
680279	Bacteria	Proteobacteria	Gammaproteobacteria	Alteromonadales	Alteromonadaceae	Agarivorans	Agarivorans gilvus	0	0	0	0	0	0	0	0	1	0	0	0	0	0	0	0	0	0	0	0	0	0	0	0	0	0	0	0	0	0	0	0	0	0	0	0	0	0	3	0	0	0
1740262	Bacteria	Proteobacteria	Gammaproteobacteria	Alteromonadales	Alteromonadaceae	Catenovulum	Catenovulum sediminis	0	0	0	0	0	0	0	0	0	0	1	0	0	0	0	0	0	0	0	0	0	0	2	0	0	1	0	0	2	5	0	0	1	0	0	1	0	1	1	0	0	0
2172099	Bacteria	Proteobacteria	Gammaproteobacteria	Alteromonadales	Alteromonadaceae	Catenovulum	Catenovulum sp. CCB-QB4	0	0	1	0	0	0	0	0	0	0	0	0	0	0	0	1	0	0	0	0	0	0	0	0	0	0	0	0	0	0	0	0	0	0	0	0	0	0	0	0	0	0
326544	Bacteria	Proteobacteria	Gammaproteobacteria	Alteromonadales	Alteromonadaceae	Paraglaciecola	Paraglaciecola psychrophila	0	0	0	0	0	0	0	0	0	0	0	0	0	0	0	0	0	0	0	0	0	0	2	0	0	0	0	0	0	0	0	0	0	0	0	0	1	0	2	2	0	0
1526571	Bacteria	Proteobacteria	Gammaproteobacteria	Alteromonadales	Alteromonadaceae	Lacimicrobium	Lacimicrobium alkaliphilum	0	0	0	0	0	0	0	0	0	0	0	0	0	1	0	0	0	0	0	0	0	0	0	0	0	0	0	0	0	0	0	2	0	0	0	0	0	0	0	0	0	0
43657	Bacteria	Proteobacteria	Gammaproteobacteria	Alteromonadales	Pseudoalteromonadaceae	Pseudoalteromonas	Pseudoalteromonas luteoviolacea	0	0	0	0	0	0	1	0	0	0	0	0	0	1	1	0	0	1	0	0	0	0	0	0	0	0	0	0	0	0	0	0	0	0	0	0	0	0	2	0	0	0
1348114	Bacteria	Proteobacteria	Gammaproteobacteria	Alteromonadales	Pseudoalteromonadaceae	Pseudoalteromonas	Pseudoalteromonas piratica	0	0	1	0	0	0	0	1	0	0	0	0	1	0	0	0	0	0	0	0	0	0	0	2	0	1	0	0	0	0	0	0	1	0	2	0	0	1	2	0	0	0
314281	Bacteria	Proteobacteria	Gammaproteobacteria	Alteromonadales	Pseudoalteromonadaceae	Pseudoalteromonas	Pseudoalteromonas tunicata	0	0	0	0	0	0	0	1	0	0	0	0	0	0	0	0	0	0	0	0	0	0	0	2	0	0	0	0	0	0	0	0	0	0	2	0	0	0	1	0	0	0
43662	Bacteria	Proteobacteria	Gammaproteobacteria	Alteromonadales	Pseudoalteromonadaceae	Pseudoalteromonas	Pseudoalteromonas piscicida	0	0	0	0	0	0	1	0	0	0	0	0	0	1	0	0	0	0	0	0	0	0	0	0	0	0	0	0	1	0	0	0	0	2	0	0	0	0	3	0	0	0
357794	Bacteria	Proteobacteria	Gammaproteobacteria	Alteromonadales	Psychromonadaceae	Psychromonas	Psychromonas ingrahamii	0	0	0	0	0	0	0	0	0	0	0	0	0	0	0	0	0	0	0	0	0	0	0	0	0	0	0	0	0	0	0	0	0	0	0	1	0	0	0	0	0	0
28229	Bacteria	Proteobacteria	Gammaproteobacteria	Alteromonadales	Colwelliaceae	Colwellia	Colwellia psychrerythraea	2	0	0	1	0	0	0	0	0	0	0	1	0	0	0	0	0	0	0	0	2	0	2	0	0	0	0	0	0	0	0	0	0	2	0	0	0	0	1	0	0	0
58049	Bacteria	Proteobacteria	Gammaproteobacteria	Alteromonadales	Colwelliaceae	Colwellia	Colwellia sp. MT41	0	4	0	0	0	0	0	0	0	0	1	0	1	0	0	0	1	1	0	0	0	0	0	2	1	0	3	0	0	0	0	2	0	0	0	1	0	4	0	4	0	1
80854	Bacteria	Proteobacteria	Gammaproteobacteria	Alteromonadales	Moritellaceae	Moritella	Moritella viscosa	0	0	0	3	0	0	0	0	0	0	0	0	0	0	0	0	0	0	0	0	0	0	0	0	0	0	0	0	0	0	0	0	0	0	0	0	0	0	1	0	0	0
44012	Bacteria	Proteobacteria	Gammaproteobacteria	Alteromonadales	Ferrimonadaceae	Ferrimonas	Ferrimonas balearica	0	0	0	0	0	0	0	0	0	0	0	0	0	0	0	0	0	0	0	0	0	0	0	0	0	0	0	0	0	0	0	0	0	0	0	0	0	0	0	0	0	0
135577	Bacteria	Proteobacteria	Gammaproteobacteria	Alteromonadales	Idiomarinaceae	Idiomarina	Idiomarina loihiensis	0	0	0	0	1	1	0	0	0	0	0	0	0	0	0	0	0	0	0	0	2	0	0	0	1	0	0	0	0	0	0	0	1	0	0	0	0	0	0	0	0	1
2100422	Bacteria	Proteobacteria	Gammaproteobacteria	Alteromonadales	Idiomarinaceae	Idiomarina	Idiomarina sp. OT37-5b	0	0	0	0	0	0	0	0	0	0	0	0	0	0	1	0	0	0	0	0	0	0	0	0	0	0	0	0	1	4	0	2	0	0	0	0	0	0	0	0	0	0
1298881	Bacteria	Proteobacteria	Gammaproteobacteria	Alteromonadales	Idiomarinaceae		Idiomarinaceae bacterium HL-53	0	4	0	0	0	0	1	1	0	3	1	1	1	0	1	0	0	0	0	0	0	0	2	0	0	0	0	0	1	1	0	0	3	0	0	0	0	0	0	0	0	0
190893	Bacteria	Proteobacteria	Gammaproteobacteria	Vibrionales	Vibrionaceae	Vibrio	Vibrio coralliilyticus	0	0	5	0	0	0	1	0	4	0	1	0	0	0	0	0	0	1	0	0	0	0	0	0	0	0	0	0	0	0	2	2	0	0	0	0	0	1	2	2	3	0
666	Bacteria	Proteobacteria	Gammaproteobacteria	Vibrionales	Vibrionaceae	Vibrio	Vibrio cholerae	0	0	1	1	0	1	0	1	1	1	3	2	1	0	0	1	0	1	1	0	2	4	5	2	0	0	0	4	0	3	2	2	0	2	2	0	4	0	2	0	3	2
76258	Bacteria	Proteobacteria	Gammaproteobacteria	Vibrionales	Vibrionaceae	Vibrio	Vibrio rumoiensis	0	0	0	0	0	0	0	0	0	0	0	0	0	0	0	0	0	0	0	0	0	0	0	0	0	0	0	0	0	0	0	0	0	0	0	0	0	0	1	0	0	0
1435069	Bacteria	Proteobacteria	Gammaproteobacteria	Vibrionales	Vibrionaceae	Vibrio	Vibrio tritonius	0	0	0	0	0	0	0	0	0	0	0	0	0	0	0	0	0	0	0	0	2	0	0	0	0	0	0	0	0	0	0	0	0	0	0	0	0	0	0	0	0	0
670	Bacteria	Proteobacteria	Gammaproteobacteria	Vibrionales	Vibrionaceae	Vibrio	Vibrio parahaemolyticus	0	0	0	0	0	0	0	0	0	0	0	1	0	0	0	0	1	0	0	0	0	0	0	0	1	1	0	0	2	1	0	0	1	2	0	0	0	1	0	0	0	0
680	Bacteria	Proteobacteria	Gammaproteobacteria	Vibrionales	Vibrionaceae	Vibrio	Vibrio campbellii	0	0	0	0	0	0	0	0	0	1	0	1	0	0	0	0	0	1	0	0	0	0	0	0	0	1	0	0	0	1	0	0	1	0	0	0	0	0	3	0	0	0
691	Bacteria	Proteobacteria	Gammaproteobacteria	Vibrionales	Vibrionaceae	Vibrio	Vibrio natriegens	0	0	0	0	0	0	0	0	0	0	0	0	0	0	0	0	0	0	0	0	0	0	0	0	0	0	0	0	0	0	0	0	0	0	0	1	0	0	1	0	0	0
696485	Bacteria	Proteobacteria	Gammaproteobacteria	Vibrionales	Vibrionaceae	Vibrio	Vibrio owensii	0	0	3	1	0	0	0	0	0	0	1	0	0	0	0	0	0	0	0	0	0	0	0	0	0	0	0	0	0	0	0	0	0	0	3	0	0	0	2	0	0	1
1074311	Bacteria	Proteobacteria	Gammaproteobacteria	Vibrionales	Vibrionaceae	Vibrio	Vibrio alfacsensis	0	0	0	0	0	0	0	0	0	1	0	0	0	0	0	1	0	0	0	0	0	0	0	0	0	0	3	0	0	0	0	0	0	0	0	1	0	0	0	0	0	0
2163016	Bacteria	Proteobacteria	Gammaproteobacteria	Vibrionales	Vibrionaceae	Vibrio	Vibrio sp. dhg	0	0	0	0	0	0	0	0	1	0	0	0	0	0	0	0	0	0	0	0	0	0	0	0	0	0	0	0	0	0	0	0	0	0	0	0	1	0	0	0	0	0
2479546	Bacteria	Proteobacteria	Gammaproteobacteria	Vibrionales	Vibrionaceae	Vibrio	Vibrio sp. HBUAS61001	2	0	0	0	0	0	0	0	0	0	0	1	0	0	0	0	0	0	0	0	0	0	0	0	0	0	0	0	0	0	2	2	0	0	0	0	0	1	0	0	0	0
55601	Bacteria	Proteobacteria	Gammaproteobacteria	Vibrionales	Vibrionaceae	Vibrio	Vibrio anguillarum	0	0	0	0	0	0	0	0	0	0	0	0	0	0	0	0	0	0	0	0	0	0	0	0	0	0	0	0	0	0	0	2	0	0	0	0	0	0	2	0	0	0
52443	Bacteria	Proteobacteria	Gammaproteobacteria	Vibrionales	Vibrionaceae	Vibrio	Vibrio tapetis	0	0	0	1	0	0	0	0	0	0	0	0	0	0	0	0	0	0	0	0	0	0	0	0	0	1	3	0	1	0	0	0	0	0	0	0	0	0	1	0	0	0
45658	Bacteria	Proteobacteria	Gammaproteobacteria	Vibrionales	Vibrionaceae	Vibrio	Vibrio scophthalmi	0	0	0	0	0	0	0	0	0	0	0	0	0	0	0	0	0	0	0	0	0	0	0	0	0	0	0	0	0	0	0	0	0	0	0	0	0	0	1	0	0	0
29494	Bacteria	Proteobacteria	Gammaproteobacteria	Vibrionales	Vibrionaceae	Vibrio	Vibrio furnissii	2	4	1	3	1	0	1	3	5	1	3	3	0	0	1	1	2	3	1	1	2	1	5	0	0	3	6	8	2	0	0	2	1	2	3	1	12	6	2	4	6	0
28173	Bacteria	Proteobacteria	Gammaproteobacteria	Vibrionales	Vibrionaceae	Vibrio	Vibrio nigripulchritudo	0	0	0	0	0	0	0	0	0	0	0	0	0	1	0	0	0	0	0	0	0	1	0	0	0	0	0	0	0	0	2	0	0	0	0	0	1	0	1	0	0	0
689	Bacteria	Proteobacteria	Gammaproteobacteria	Vibrionales	Vibrionaceae	Vibrio	Vibrio mediterranei	0	0	0	0	0	0	0	0	0	0	0	0	0	0	0	0	0	0	0	0	0	0	0	0	1	0	0	4	0	0	0	0	0	0	0	0	0	0	1	0	0	0
676	Bacteria	Proteobacteria	Gammaproteobacteria	Vibrionales	Vibrionaceae	Vibrio	Vibrio fluvialis	0	0	1	0	0	0	0	0	0	0	1	0	0	0	0	0	0	0	0	0	0	0	0	0	0	0	0	0	0	0	0	0	0	0	0	0	0	0	0	0	0	0
672	Bacteria	Proteobacteria	Gammaproteobacteria	Vibrionales	Vibrionaceae	Vibrio	Vibrio vulnificus	2	4	0	1	0	0	2	1	3	0	1	1	1	1	0	2	1	1	1	1	0	1	2	2	0	0	0	0	0	0	0	5	4	0	0	3	1	0	1	2	3	0
1755811	Bacteria	Proteobacteria	Gammaproteobacteria	Vibrionales	Vibrionaceae	Paraphotobacterium	Paraphotobacterium marinum	0	0	0	0	0	0	0	0	0	0	0	0	0	0	0	1	0	0	0	0	0	0	0	0	0	0	0	0	0	0	0	0	0	0	0	0	0	0	0	0	0	0
38293	Bacteria	Proteobacteria	Gammaproteobacteria	Vibrionales	Vibrionaceae	Photobacterium	Photobacterium damselae	0	0	0	0	0	0	0	0	1	0	0	2	0	0	0	0	0	0	0	0	0	0	0	0	0	0	0	0	0	3	0	0	0	0	2	0	0	1	1	0	0	0
74109	Bacteria	Proteobacteria	Gammaproteobacteria	Vibrionales	Vibrionaceae	Photobacterium	Photobacterium profundum	0	0	0	0	0	0	0	0	0	1	0	0	1	0	0	0	0	0	0	0	0	0	0	0	0	0	0	0	0	0	2	0	0	0	0	0	0	0	1	0	0	0
1295392	Bacteria	Proteobacteria	Gammaproteobacteria	Vibrionales	Vibrionaceae	Photobacterium	Photobacterium gaetbulicola	0	0	0	0	0	0	0	0	0	0	1	0	0	0	0	0	0	0	0	0	0	0	0	0	0	0	0	0	0	0	0	0	0	0	0	0	0	0	0	0	0	0
1908198	Bacteria	Proteobacteria	Gammaproteobacteria	Vibrionales	Vibrionaceae	Salinivibrio	Salinivibrio kushneri	0	0	0	0	0	0	0	0	0	0	1	0	0	0	0	0	0	0	0	0	0	0	0	0	0	0	0	0	0	0	0	0	1	0	0	0	0	0	0	0	0	0
1927128	Bacteria	Proteobacteria	Gammaproteobacteria	Vibrionales	Vibrionaceae	Enterovibrio	Candidatus Enterovibrio luxaltus	0	0	0	0	0	0	0	0	0	0	0	1	0	0	0	0	0	0	0	0	0	0	0	0	0	0	0	0	0	0	0	0	0	0	2	0	0	0	0	0	0	0
668	Bacteria	Proteobacteria	Gammaproteobacteria	Vibrionales	Vibrionaceae	Aliivibrio	Aliivibrio fischeri	0	0	0	0	0	0	0	0	0	0	0	0	0	0	0	0	0	0	0	0	0	0	0	0	0	0	0	4	0	0	0	0	0	0	0	0	0	0	1	0	0	0
40269	Bacteria	Proteobacteria	Gammaproteobacteria	Vibrionales	Vibrionaceae	Aliivibrio	Aliivibrio salmonicida	0	0	0	0	0	0	1	0	0	0	0	0	0	0	0	0	0	0	0	0	0	1	0	0	0	0	0	0	0	1	0	0	0	0	0	0	0	0	0	0	0	0
80852	Bacteria	Proteobacteria	Gammaproteobacteria	Vibrionales	Vibrionaceae	Aliivibrio	Aliivibrio wodanis	0	0	1	0	0	0	0	0	0	0	0	0	0	0	0	0	0	0	0	0	0	0	0	0	0	0	0	0	0	0	0	0	0	0	0	0	0	0	0	0	0	0
1238	Bacteria	Proteobacteria	Gammaproteobacteria	Thiotrichales	Piscirickettsiaceae	Piscirickettsia	Piscirickettsia salmonis	2	2	0	0	0	0	1	0	0	0	1	0	0	0	0	1	0	0	0	0	0	1	0	0	0	0	3	0	0	0	0	0	0	0	0	0	0	0	1	0	0	0
754477	Bacteria	Proteobacteria	Gammaproteobacteria	Thiotrichales	Piscirickettsiaceae	Methylophaga	Methylophaga frappieri	0	0	0	0	0	0	1	1	0	0	0	2	0	0	0	0	0	0	0	0	0	0	0	0	0	0	0	0	1	3	0	0	0	0	2	0	0	1	0	0	0	0
754476	Bacteria	Proteobacteria	Gammaproteobacteria	Thiotrichales	Piscirickettsiaceae	Methylophaga	Methylophaga nitratireducenticrescens	0	0	0	1	0	0	0	1	0	0	3	1	1	0	0	1	1	0	0	0	0	0	0	2	0	0	0	0	0	1	0	0	0	0	5	1	0	1	0	0	0	0
263	Bacteria	Proteobacteria	Gammaproteobacteria	Thiotrichales	Francisellaceae	Francisella	Francisella tularensis	0	2	0	0	0	0	0	1	0	0	0	0	0	0	0	0	0	0	1	0	0	0	0	0	0	0	0	0	0	0	0	0	0	0	0	0	0	0	0	0	0	0
288004	Bacteria	Proteobacteria	Gammaproteobacteria	Thiotrichales	Thiotrichaceae	Beggiatoa	Beggiatoa leptomitoformis	0	0	0	0	0	0	0	0	0	0	0	1	0	0	0	0	0	0	0	0	0	0	0	0	0	0	0	0	0	0	0	0	0	0	0	0	0	1	1	0	0	0
2005262	Bacteria	Proteobacteria	Gammaproteobacteria	Legionellales	Legionellaceae	Legionella	Legionella endosymbiont of Polyplax serrata	10	13	10	10	2	3	0	4	8	9	5	8	5	4	6	2	9	6	5	4	4	10	38	30	7	10	36	54	11	11	22	25	5	10	6	4	9	12	7	10	3	6
28087	Bacteria	Proteobacteria	Gammaproteobacteria	Legionellales	Legionellaceae	Legionella	Legionella sainthelensi	0	0	1	0	0	0	0	0	0	0	0	0	0	0	0	0	0	0	0	0	0	0	0	0	0	0	0	4	1	0	0	0	0	0	2	0	0	0	0	0	0	0
96230	Bacteria	Proteobacteria	Gammaproteobacteria	Legionellales	Legionellaceae	Legionella	Legionella fallonii	0	2	1	0	0	0	2	1	1	1	0	0	0	0	0	1	1	1	0	0	0	0	2	0	1	0	0	0	0	0	0	2	4	2	0	0	0	1	1	4	0	0
66969	Bacteria	Proteobacteria	Gammaproteobacteria	Legionellales	Legionellaceae	Legionella	Legionella waltersii	0	0	0	0	0	0	0	0	0	0	1	0	0	0	0	0	0	0	0	0	0	0	0	0	0	0	0	0	0	0	0	0	0	0	0	0	0	0	0	0	0	0
45056	Bacteria	Proteobacteria	Gammaproteobacteria	Legionellales	Legionellaceae	Legionella	Legionella adelaidensis	0	0	0	0	0	0	0	0	0	0	1	0	0	0	0	0	0	0	0	0	0	0	0	0	0	0	0	0	0	1	0	0	0	0	0	0	1	0	1	0	0	0
446	Bacteria	Proteobacteria	Gammaproteobacteria	Legionellales	Legionellaceae	Legionella	Legionella pneumophila	6	4	0	0	0	0	0	0	1	0	1	2	1	0	1	0	0	1	2	0	0	1	0	0	1	0	3	4	2	0	3	0	1	2	0	1	3	0	2	0	0	0
28084	Bacteria	Proteobacteria	Gammaproteobacteria	Legionellales	Legionellaceae	Legionella	Legionella cherrii	0	0	1	0	0	0	0	0	0	0	0	0	0	0	0	0	0	1	0	0	0	0	0	0	0	0	0	0	0	0	0	0	1	0	0	0	0	0	0	0	0	0
456	Bacteria	Proteobacteria	Gammaproteobacteria	Legionellales	Legionellaceae	Legionella	Legionella jordanis	0	0	0	0	0	0	0	0	0	0	0	0	0	0	0	1	0	0	0	0	0	0	0	0	0	0	0	0	0	0	0	0	0	0	0	0	0	0	1	0	0	0
454	Bacteria	Proteobacteria	Gammaproteobacteria	Legionellales	Legionellaceae	Legionella	Legionella israelensis	0	0	0	0	0	0	0	0	0	0	0	0	0	0	0	0	0	1	0	0	0	0	0	0	0	0	0	0	0	0	0	2	0	0	0	0	3	1	0	0	0	0
452	Bacteria	Proteobacteria	Gammaproteobacteria	Legionellales	Legionellaceae	Legionella	Legionella spiritensis	0	0	0	0	0	0	0	0	0	0	0	3	0	0	0	0	0	0	0	0	0	0	0	0	0	0	0	0	1	0	0	0	0	0	0	0	0	0	0	0	0	0
451	Bacteria	Proteobacteria	Gammaproteobacteria	Legionellales	Legionellaceae	Tatlockia	Tatlockia micdadei	2	2	5	3	0	0	1	2	3	0	4	1	2	1	1	2	4	6	2	0	0	4	0	6	1	3	6	12	2	1	0	2	3	8	3	7	7	7	4	6	0	1
2054173	Bacteria	Proteobacteria	Gammaproteobacteria	Legionellales	Coxiellaceae	Coxiella	Candidatus Coxiella mudrowiae	0	0	0	0	0	0	0	0	0	0	0	1	0	0	0	0	0	0	0	0	2	0	0	0	0	0	0	0	0	0	0	0	0	2	0	0	0	0	0	0	0	0
777	Bacteria	Proteobacteria	Gammaproteobacteria	Legionellales	Coxiellaceae	Coxiella	Coxiella burnetii	0	0	0	0	0	0	0	1	0	0	0	0	0	1	0	0	0	0	0	0	0	0	0	0	0	0	0	0	1	1	0	0	0	2	2	0	0	0	0	0	0	0
2498451	Bacteria	Proteobacteria	Gammaproteobacteria	Chromatiales	Chromatiaceae	Rheinheimera	Rheinheimera sp. LHK132	12	18	1	3	2	1	3	4	4	5	8	9	0	0	3	1	0	1	4	3	0	1	2	2	1	1	9	8	1	1	5	2	3	3	5	3	1	6	2	2	0	4
1166950	Bacteria	Proteobacteria	Gammaproteobacteria	Chromatiales	Chromatiaceae	Thiodictyon	Candidatus Thiodictyon syntrophicum	0	0	0	1	0	0	0	0	0	0	0	0	0	0	0	1	1	0	0	0	2	0	0	2	0	0	3	0	1	0	0	0	1	0	0	1	0	0	4	0	0	0
73141	Bacteria	Proteobacteria	Gammaproteobacteria	Chromatiales	Chromatiaceae	Thiocystis	Thiocystis violascens	0	2	0	0	0	1	1	0	1	0	1	0	0	0	0	0	0	0	0	0	0	0	0	0	0	0	0	0	1	0	0	0	0	0	0	0	0	1	0	0	0	0
1978339	Bacteria	Proteobacteria	Gammaproteobacteria	Chromatiales	Chromatiaceae		Chromatiaceae bacterium 2141T.STBD.0c.01a	0	0	0	1	0	0	0	0	0	0	0	0	0	0	0	0	0	0	0	0	0	0	0	0	0	0	0	0	0	0	0	0	0	0	0	0	0	0	1	0	0	0
1049	Bacteria	Proteobacteria	Gammaproteobacteria	Chromatiales	Chromatiaceae	Allochromatium	Allochromatium vinosum	0	0	0	0	0	1	0	1	0	1	0	0	1	0	0	0	0	0	0	0	0	0	0	0	0	0	0	0	0	0	0	2	0	0	0	0	0	0	0	0	0	1
37487	Bacteria	Proteobacteria	Gammaproteobacteria	Chromatiales	Chromatiaceae	Marichromatium	Marichromatium purpuratum	0	0	0	0	0	0	1	0	0	0	0	1	0	0	0	0	0	0	0	0	0	0	0	0	0	0	0	4	0	0	0	0	0	0	0	0	0	0	0	0	0	0
80679	Bacteria	Proteobacteria	Gammaproteobacteria	Chromatiales	Chromatiaceae	Thioflavicoccus	Thioflavicoccus mobilis	0	0	1	0	0	0	0	0	0	1	0	0	0	0	0	0	0	0	0	0	0	0	0	0	2	0	0	0	0	0	0	0	0	0	0	0	0	1	1	0	0	0
1630141	Bacteria	Proteobacteria	Gammaproteobacteria	Chromatiales	Chromatiaceae	Candidatus Nitrosoglobus	Candidatus Nitrosoglobus terrae	0	0	1	1	0	0	0	0	0	0	0	0	0	0	0	0	0	0	0	0	0	0	0	0	0	0	0	0	1	0	0	0	0	0	0	0	0	0	0	0	0	0
1442136	Bacteria	Proteobacteria	Gammaproteobacteria	Chromatiales	Ectothiorhodospiraceae	Ectothiorhodospira	Ectothiorhodospira sp. BSL-9	0	0	0	0	1	0	0	0	0	0	0	0	0	0	0	0	0	0	0	0	0	0	2	0	0	0	3	0	3	0	0	2	0	0	0	0	0	0	2	0	0	1
1052	Bacteria	Proteobacteria	Gammaproteobacteria	Chromatiales	Ectothiorhodospiraceae	Halorhodospira	Halorhodospira halochloris	0	0	0	0	0	0	0	0	0	0	0	1	0	0	0	0	0	0	0	0	0	0	0	0	0	0	0	0	0	0	0	0	0	0	0	0	0	3	0	0	0	0
1053	Bacteria	Proteobacteria	Gammaproteobacteria	Chromatiales	Ectothiorhodospiraceae	Halorhodospira	Halorhodospira halophila	0	0	0	1	0	0	0	1	0	0	0	0	0	0	0	0	0	0	0	0	0	1	0	0	0	1	3	0	1	0	0	0	0	0	0	1	0	0	0	0	0	0
186931	Bacteria	Proteobacteria	Gammaproteobacteria	Chromatiales	Ectothiorhodospiraceae	Thioalkalivibrio	Thioalkalivibrio nitratireducens	0	0	0	0	0	0	0	0	0	0	0	1	0	0	0	0	0	0	0	0	0	0	0	0	0	0	0	0	0	0	0	0	0	2	0	0	0	0	1	0	0	0
1033854	Bacteria	Proteobacteria	Gammaproteobacteria	Chromatiales	Ectothiorhodospiraceae	Thioalkalivibrio	Thioalkalivibrio sulfidiphilus	0	0	1	1	0	0	1	0	0	0	1	1	0	0	0	1	0	0	0	0	0	0	0	0	0	0	0	0	0	0	0	0	0	0	0	0	0	0	2	0	0	0
351052	Bacteria	Proteobacteria	Gammaproteobacteria	Chromatiales	Ectothiorhodospiraceae	Alkalilimnicola	Alkalilimnicola ehrlichii	0	0	0	0	0	0	0	0	0	0	0	0	0	1	0	1	0	0	0	0	2	0	0	0	0	0	0	0	0	0	0	0	0	0	0	0	0	0	1	0	0	0
160660	Bacteria	Proteobacteria	Gammaproteobacteria	Chromatiales	Ectothiorhodospiraceae	Acidihalobacter	Acidihalobacter prosperus	0	0	0	0	0	0	0	0	0	0	0	0	0	0	0	1	0	0	0	0	2	0	0	0	1	0	0	0	0	0	0	0	0	2	0	0	1	0	0	0	0	0
1765967	Bacteria	Proteobacteria	Gammaproteobacteria	Chromatiales	Ectothiorhodospiraceae	Acidihalobacter	Acidihalobacter ferrooxidans	0	0	0	0	0	0	0	0	0	0	0	0	0	0	0	0	0	0	0	0	0	0	0	0	0	0	0	0	0	0	0	0	0	0	0	0	0	0	0	0	0	0
927	Bacteria	Proteobacteria	Gammaproteobacteria	Chromatiales	Halothiobacillaceae	Halothiobacillus	Halothiobacillus neapolitanus	0	0	1	3	0	0	0	0	0	0	0	0	0	0	0	0	0	0	0	0	0	0	0	0	0	0	0	0	1	1	0	0	0	0	0	0	0	0	0	0	0	0
437505	Bacteria	Proteobacteria	Gammaproteobacteria	Chromatiales	Granulosicoccaceae	Granulosicoccus	Granulosicoccus antarcticus	0	0	0	0	0	0	0	0	0	0	0	0	0	0	0	0	0	0	0	0	0	0	0	0	0	0	0	0	1	0	0	0	0	0	0	0	0	0	0	0	0	0
1811807	Bacteria	Proteobacteria	Gammaproteobacteria	Chromatiales	Granulosicoccaceae	Sulfuriflexus	Sulfuriflexus mobilis	0	0	0	1	0	0	0	1	0	1	0	1	0	0	0	0	0	0	0	0	0	0	0	0	0	0	0	0	1	1	0	0	0	0	0	0	0	0	0	0	0	0
585455	Bacteria	Proteobacteria	Gammaproteobacteria			Thiohalobacter	Thiohalobacter thiocyanaticus	0	0	0	0	0	0	0	1	0	0	3	1	0	0	0	0	0	0	0	0	0	0	0	0	0	0	0	0	1	1	2	2	0	2	0	0	0	0	1	0	0	1
1972068	Bacteria	Proteobacteria	Gammaproteobacteria	Chromatiales	Thioalkalispiraceae	Sulfurivermis	Sulfurivermis fontis	0	2	0	0	0	0	0	0	0	0	0	0	1	0	1	0	1	0	0	0	0	0	2	0	0	0	0	0	0	0	0	0	0	0	0	0	0	0	1	0	0	0
1579979	Bacteria	Proteobacteria	Gammaproteobacteria	Chromatiales	Wenzhouxiangellaceae	Wenzhouxiangella	Wenzhouxiangella marina	0	0	1	1	0	0	0	0	0	0	0	0	0	0	0	0	0	0	0	0	0	0	0	0	0	1	0	0	0	0	0	0	0	0	0	0	0	0	1	0	0	0
1548547	Bacteria	Proteobacteria	Gammaproteobacteria	Chromatiales	Woeseiaceae	Woeseia	Woeseia oceani	0	0	0	0	0	0	0	0	0	0	0	1	0	0	0	0	0	0	0	0	0	0	0	0	0	0	0	0	0	0	0	0	0	0	0	0	0	1	1	0	0	0
1737490	Bacteria	Proteobacteria	Gammaproteobacteria	Cellvibrionales	Cellvibrionaceae	Agarilytica	Agarilytica rhodophyticola	0	2	1	0	0	0	0	0	1	0	4	1	0	0	0	0	1	0	0	0	0	0	0	0	0	0	6	0	2	3	0	0	1	0	0	1	0	0	2	0	0	0
155077	Bacteria	Proteobacteria	Gammaproteobacteria	Cellvibrionales	Cellvibrionaceae	Cellvibrio	Cellvibrio japonicus	0	0	0	0	0	0	0	0	1	0	0	0	0	0	0	0	0	1	0	1	0	0	0	0	0	0	0	0	0	0	0	0	0	0	0	0	0	0	1	0	0	0
1945512	Bacteria	Proteobacteria	Gammaproteobacteria	Cellvibrionales	Cellvibrionaceae	Cellvibrio	Cellvibrio sp. PSBB023	0	4	0	1	1	2	0	0	3	11	0	9	0	1	0	1	0	0	0	2	0	3	0	0	1	0	0	4	32	26	0	0	0	0	2	1	1	1	2	0	0	0
1987723	Bacteria	Proteobacteria	Gammaproteobacteria	Cellvibrionales	Cellvibrionaceae	Cellvibrio	Cellvibrio sp. PSBB006	0	2	0	0	0	0	0	1	0	0	0	0	0	0	0	0	0	0	0	0	0	0	0	0	0	0	0	0	11	15	0	0	0	0	0	0	0	0	1	0	0	0
2426	Bacteria	Proteobacteria	Gammaproteobacteria	Cellvibrionales	Cellvibrionaceae	Teredinibacter	Teredinibacter turnerae	0	2	0	1	0	0	0	0	0	1	1	0	0	0	0	0	1	0	0	1	2	3	0	2	0	0	0	0	9	12	0	0	0	0	0	0	1	1	1	0	0	0
86304	Bacteria	Proteobacteria	Gammaproteobacteria	Cellvibrionales	Cellvibrionaceae	Saccharophagus	Saccharophagus degradans	0	0	0	0	0	0	0	0	1	0	0	0	0	0	0	0	0	0	0	0	0	1	0	0	0	0	0	0	1	0	0	0	0	0	0	0	1	0	1	0	0	0
447471	Bacteria	Proteobacteria	Gammaproteobacteria	Cellvibrionales	Cellvibrionaceae	Simiduia	Simiduia agarivorans	0	2	0	0	0	0	0	0	1	1	0	0	0	0	0	0	0	0	0	0	0	0	2	0	0	0	0	0	6	3	0	0	0	0	2	0	0	0	0	2	0	0
930806	Bacteria	Proteobacteria	Gammaproteobacteria	Cellvibrionales	Halieaceae	Halioglobus	Halioglobus pacificus	0	0	0	0	0	0	0	0	0	0	0	1	0	0	0	0	0	1	0	0	0	0	0	0	0	0	0	0	0	1	0	0	3	0	0	0	0	0	0	0	0	0
393662	Bacteria	Proteobacteria	Gammaproteobacteria	Cellvibrionales	Halieaceae	Congregibacter	Congregibacter litoralis	0	2	0	0	0	0	0	0	0	0	1	0	0	0	1	1	0	0	0	0	0	0	0	0	0	0	0	0	2	5	0	0	0	0	0	1	0	1	0	0	0	0
1620392	Bacteria	Proteobacteria	Gammaproteobacteria	Cellvibrionales	Spongiibacteraceae	Spongiibacter	Spongiibacter sp. IMCC21906	0	0	0	0	0	0	0	1	0	0	0	0	0	1	0	0	0	0	0	0	0	0	0	0	0	0	0	0	1	1	0	0	1	0	0	0	0	0	1	0	3	0
716816	Bacteria	Proteobacteria	Gammaproteobacteria	Cellvibrionales	Spongiibacteraceae	Oceanicoccus	Oceanicoccus sagamiensis	2	0	0	0	0	0	0	0	0	0	1	0	0	0	0	0	0	0	0	0	0	0	0	0	0	0	0	0	0	0	0	0	0	0	0	0	0	0	1	0	0	0
1470434	Bacteria	Proteobacteria	Gammaproteobacteria	Cellvibrionales	Spongiibacteraceae	Zhongshania	Zhongshania aliphaticivorans	0	0	0	0	0	0	1	0	0	0	0	0	0	0	0	0	0	0	0	1	0	0	2	2	0	0	0	0	0	0	2	0	0	0	0	0	1	0	1	0	0	0
2169539	Bacteria	Proteobacteria	Gammaproteobacteria				Gammaproteobacteria bacterium DM2	0	0	0	1	0	0	0	0	0	0	3	1	1	0	0	0	0	0	0	0	0	1	0	0	1	0	0	4	1	1	0	0	0	0	0	0	0	0	1	0	0	0
83406	Bacteria	Proteobacteria	Gammaproteobacteria				gamma proteobacterium HdN1	0	0	0	1	0	0	0	0	0	0	0	0	0	0	0	0	0	0	0	0	0	0	0	0	1	0	0	0	6	8	0	0	0	2	2	1	0	0	1	0	0	0
1248727	Bacteria	Proteobacteria	Gammaproteobacteria				endosymbiont of unidentified scaly snail isolate Monju	2	0	0	0	0	0	1	0	1	0	0	0	0	0	0	0	0	0	0	1	0	0	0	6	0	2	0	0	0	1	0	0	0	0	0	0	1	1	1	0	3	0
1427364	Bacteria	Proteobacteria	Gammaproteobacteria			Candidatus Thioglobus	Candidatus Thioglobus singularis	4	7	4	3	4	1	2	2	1	4	7	3	2	2	2	2	3	4	1	1	2	6	5	6	7	3	9	0	6	3	2	7	5	6	3	3	7	7	2	0	3	2
186490	Bacteria	Proteobacteria	Gammaproteobacteria				Candidatus Baumannia cicadellinicola	0	0	0	1	0	0	0	0	0	0	0	0	0	0	0	0	0	0	0	0	0	0	0	0	0	1	0	0	3	0	0	0	0	0	0	1	0	3	0	0	0	0
1543721	Bacteria	Proteobacteria	Gammaproteobacteria			Sedimenticola	Sedimenticola thiotaurini	0	0	0	0	0	0	1	0	0	0	0	1	0	0	0	0	0	0	0	0	0	0	0	0	0	0	0	0	2	3	0	0	0	0	0	0	0	0	0	0	0	0
2291597	Bacteria	Proteobacteria	Gammaproteobacteria			Gallaecimonas	Gallaecimonas sp. HK-28	0	0	1	1	0	0	0	0	0	0	0	1	0	0	0	0	0	0	0	1	0	0	0	0	0	0	0	0	0	0	0	0	0	0	0	0	0	1	0	2	0	0
1249552	Bacteria	Proteobacteria	Gammaproteobacteria			Pseudohongiella	Pseudohongiella spirulinae	0	0	0	0	0	0	0	0	3	3	0	0	0	0	0	1	0	0	0	0	0	1	0	0	0	0	0	0	0	0	2	0	0	0	0	0	0	1	2	0	0	0
1432792	Bacteria	Proteobacteria	Gammaproteobacteria	Methylococcales	Methylococcaceae	Methylocaldum	Methylocaldum marinum	2	0	1	1	0	1	1	0	0	1	0	0	0	0	0	1	0	0	0	0	0	1	2	4	1	0	0	0	0	1	0	0	0	3	0	0	1	3	2	2	0	0
414	Bacteria	Proteobacteria	Gammaproteobacteria	Methylococcales	Methylococcaceae	Methylococcus	Methylococcus capsulatus	0	0	1	0	0	0	0	0	0	0	0	0	0	0	0	0	0	0	0	0	0	1	0	0	0	0	0	4	0	0	0	0	0	0	0	0	0	0	0	0	0	0
39775	Bacteria	Proteobacteria	Gammaproteobacteria	Methylococcales	Methylococcaceae	Methylomicrobium	Methylomicrobium album	0	0	0	1	0	0	0	0	0	1	0	0	0	0	0	1	0	0	0	0	0	1	0	0	0	0	0	0	0	0	2	0	0	0	0	0	0	1	1	0	0	0
1704499	Bacteria	Proteobacteria	Gammaproteobacteria	Methylococcales	Methylococcaceae	Methylovulum	Methylovulum psychrotolerans	0	2	0	0	0	0	0	0	0	0	0	0	1	0	0	0	1	0	0	0	0	0	0	2	0	0	0	0	0	1	2	0	0	0	0	0	0	0	0	0	0	0
1281578	Bacteria	Proteobacteria	Gammaproteobacteria	Acidiferrobacterales	Acidiferrobacteraceae	Acidiferrobacter	Acidiferrobacter sp. SPIII_3	0	0	0	0	0	1	0	0	0	1	1	0	0	0	1	0	0	0	0	0	0	1	2	0	0	0	0	0	0	0	0	0	0	0	0	0	0	1	1	2	0	0
1675686	Bacteria	Proteobacteria	Gammaproteobacteria	Acidiferrobacterales	Acidiferrobacteraceae	Sulfurifustis	Sulfurifustis variabilis	2	0	1	1	0	0	0	0	0	0	0	0	0	1	1	0	0	0	0	0	0	1	0	2	1	0	3	0	0	3	2	0	0	0	0	0	1	0	1	0	0	1
1620215	Bacteria	Proteobacteria	Gammaproteobacteria	Acidiferrobacterales	Acidiferrobacteraceae	Sulfuricaulis	Sulfuricaulis limicola	0	2	0	3	0	0	0	0	0	1	0	0	0	0	0	1	1	1	0	0	0	0	0	2	0	0	0	0	0	3	0	0	0	0	2	0	1	0	0	0	0	0
2303331	Bacteria	Proteobacteria	Gammaproteobacteria	Nevskiales	Sinobacteraceae	Solimonas	Solimonas sp. K1W22B-7	2	2	1	1	0	1	1	1	5	3	0	1	2	1	2	2	1	1	1	0	0	1	0	0	0	0	0	0	2	1	0	0	0	0	2	3	4	6	2	0	0	0
465721	Bacteria	Proteobacteria	Gammaproteobacteria	Nevskiales	Sinobacteraceae	Steroidobacter	Steroidobacter denitrificans	0	0	1	1	0	0	0	0	0	0	0	0	1	1	0	0	0	0	0	0	2	1	0	0	0	0	3	0	1	3	0	0	1	0	0	0	3	0	0	0	0	2
870	Bacteria	Proteobacteria	Gammaproteobacteria	Cardiobacteriales	Cardiobacteriaceae	Dichelobacter	Dichelobacter nodosus	2	0	0	0	0	0	0	0	0	0	0	1	1	0	0	0	0	0	0	0	0	0	0	0	0	0	0	4	0	0	0	0	0	0	2	0	0	0	0	0	0	0
2718	Bacteria	Proteobacteria	Gammaproteobacteria	Cardiobacteriales	Cardiobacteriaceae	Cardiobacterium	Cardiobacterium hominis	0	0	0	0	0	0	0	0	1	0	1	1	0	0	0	0	0	0	0	1	0	0	0	0	0	0	0	0	0	0	0	0	3	0	0	3	1	1	0	0	0	0
2183911	Bacteria	Proteobacteria	Gammaproteobacteria	Salinisphaerales	Salinisphaeraceae	Salinisphaera	Salinisphaera sp. LB1	0	0	0	0	0	0	0	1	0	0	0	2	0	0	0	0	0	0	0	0	0	0	0	0	1	0	3	0	0	1	2	0	0	0	0	1	0	0	1	0	0	0
1196095	Bacteria	Proteobacteria	Gammaproteobacteria	Orbales	Orbaceae	Gilliamella	Gilliamella apicola	0	0	0	0	0	0	0	1	0	0	0	0	1	1	0	0	0	0	0	0	0	0	0	0	2	0	0	0	0	0	0	0	0	2	0	0	0	1	0	0	0	0
1267021	Bacteria	Proteobacteria	Gammaproteobacteria	Orbales	Orbaceae	Frischella	Frischella perrara	0	0	0	0	0	0	0	0	0	0	0	0	1	0	0	0	0	0	0	0	0	0	0	0	0	0	0	0	0	0	0	0	0	0	0	0	0	0	0	0	0	0
1810504	Bacteria	Proteobacteria	Gammaproteobacteria	Immundisolibacterales	Immundisolibacteraceae	Immundisolibacter	Immundisolibacter cernigliae	0	0	0	1	0	0	0	0	0	1	0	1	0	0	1	0	0	0	0	0	0	3	0	0	0	0	3	0	1	0	0	2	0	0	0	0	0	1	1	0	0	0
305	Bacteria	Proteobacteria	Betaproteobacteria	Burkholderiales	Burkholderiaceae	Ralstonia	Ralstonia solanacearum	565	616	424	417	562	571	390	380	731	668	1265	1246	330	240	304	331	412	409	438	391	577	600	396	530	227	219	1253	1329	503	465	406	391	454	400	1074	1089	1200	1199	429	523	476	481
329	Bacteria	Proteobacteria	Betaproteobacteria	Burkholderiales	Burkholderiaceae	Ralstonia	Ralstonia pickettii	2	2	1	1	4	0	2	2	3	1	0	1	2	0	3	0	1	1	1	2	0	0	2	0	1	1	3	0	5	3	2	2	3	0	3	0	7	9	2	0	3	4
190721	Bacteria	Proteobacteria	Betaproteobacteria	Burkholderiales	Burkholderiaceae	Ralstonia	Ralstonia insidiosa	0	0	0	1	2	1	1	1	0	3	4	5	1	0	1	2	1	1	0	0	2	0	2	2	0	0	0	0	0	3	0	2	0	3	0	4	0	0	1	2	6	0
105219	Bacteria	Proteobacteria	Betaproteobacteria	Burkholderiales	Burkholderiaceae	Ralstonia	Ralstonia mannitolilytica	0	2	0	1	0	0	0	0	0	0	0	1	0	1	0	0	0	0	0	0	0	0	0	0	0	0	0	0	0	0	0	0	0	0	0	0	0	0	0	0	0	0
96344	Bacteria	Proteobacteria	Betaproteobacteria	Burkholderiales	Burkholderiaceae	Cupriavidus	Cupriavidus oxalaticus	75	20	7	1	21	21	2	3	31	42	18	64	72	24	63	55	147	98	84	93	21	86	286	248	46	38	101	35	29	8	165	130	129	127	35	21	43	50	75	40	84	68
164546	Bacteria	Proteobacteria	Betaproteobacteria	Burkholderiales	Burkholderiaceae	Cupriavidus	Cupriavidus taiwanensis	6	7	8	3	1	2	2	3	12	4	11	8	9	14	1	5	5	5	8	13	4	4	26	13	11	13	0	0	2	1	9	5	13	6	11	6	9	9	8	2	3	14
82541	Bacteria	Proteobacteria	Betaproteobacteria	Burkholderiales	Burkholderiaceae	Cupriavidus	Cupriavidus gilardii	0	4	1	0	0	0	0	1	1	0	0	3	1	1	1	0	0	1	1	0	0	0	2	2	1	2	0	0	0	0	2	0	0	0	0	3	0	0	2	2	0	0
68895	Bacteria	Proteobacteria	Betaproteobacteria	Burkholderiales	Burkholderiaceae	Cupriavidus	Cupriavidus basilensis	0	0	0	0	0	0	0	0	0	0	0	1	0	0	0	0	0	0	0	0	0	0	5	0	0	0	0	0	0	1	2	0	0	0	0	0	0	1	0	0	0	0
82633	Bacteria	Proteobacteria	Betaproteobacteria	Burkholderiales	Burkholderiaceae	Cupriavidus	Cupriavidus pauculus	0	2	0	0	0	0	0	0	0	0	0	0	0	1	0	0	0	0	0	0	0	1	0	0	0	0	0	0	0	0	0	0	0	0	0	0	0	1	4	0	0	0
106590	Bacteria	Proteobacteria	Betaproteobacteria	Burkholderiales	Burkholderiaceae	Cupriavidus	Cupriavidus necator	0	0	0	0	0	0	1	0	0	0	1	0	1	0	0	1	0	0	0	0	0	0	0	2	0	0	0	0	0	1	0	0	0	0	0	0	0	0	1	0	0	1
119219	Bacteria	Proteobacteria	Betaproteobacteria	Burkholderiales	Burkholderiaceae	Cupriavidus	Cupriavidus metallidurans	0	0	0	0	0	0	1	0	0	0	0	0	0	0	0	0	0	0	0	0	0	1	0	0	0	0	0	0	0	1	0	0	0	0	0	0	0	0	1	0	0	0
1796606	Bacteria	Proteobacteria	Betaproteobacteria	Burkholderiales	Burkholderiaceae	Cupriavidus	Cupriavidus nantongensis	0	0	0	0	0	0	0	0	0	0	0	0	0	0	0	0	2	0	0	0	0	0	0	0	1	0	0	8	0	0	0	0	3	2	0	0	1	0	0	0	0	0
28450	Bacteria	Proteobacteria	Betaproteobacteria	Burkholderiales	Burkholderiaceae	Burkholderia	Burkholderia pseudomallei	2	0	0	1	0	0	0	0	0	1	1	0	0	0	1	0	0	1	0	0	0	0	0	0	0	0	3	4	3	1	0	0	0	0	0	0	0	1	1	0	3	1
342113	Bacteria	Proteobacteria	Betaproteobacteria	Burkholderiales	Burkholderiaceae	Burkholderia	Burkholderia oklahomensis	0	0	0	0	0	0	0	0	0	0	0	0	0	0	0	0	0	0	0	0	0	0	0	0	0	0	0	0	1	1	0	0	0	0	0	0	0	0	1	2	0	0
13373	Bacteria	Proteobacteria	Betaproteobacteria	Burkholderiales	Burkholderiaceae	Burkholderia	Burkholderia mallei	0	0	0	0	0	0	1	1	0	0	1	0	0	0	0	0	0	0	0	0	2	0	0	0	1	0	0	0	0	0	0	0	0	0	0	0	0	0	0	0	0	0
57975	Bacteria	Proteobacteria	Betaproteobacteria	Burkholderiales	Burkholderiaceae	Burkholderia	Burkholderia thailandensis	0	0	0	0	0	0	1	1	0	1	0	1	1	1	0	1	0	0	0	0	0	0	0	0	0	0	0	0	0	0	0	0	0	0	0	1	1	3	0	0	3	0
101571	Bacteria	Proteobacteria	Betaproteobacteria	Burkholderiales	Burkholderiaceae	Burkholderia	Burkholderia ubonensis	0	0	0	1	0	0	1	1	0	0	0	0	0	0	0	1	0	0	0	0	0	0	0	0	0	0	0	0	0	0	0	0	0	0	2	0	3	0	1	0	0	0
482957	Bacteria	Proteobacteria	Betaproteobacteria	Burkholderiales	Burkholderiaceae	Burkholderia	Burkholderia lata	0	0	0	0	0	0	1	1	0	0	0	0	0	1	0	0	0	0	0	0	0	0	2	0	0	0	0	0	0	0	0	0	0	0	0	3	1	3	1	0	0	0
488447	Bacteria	Proteobacteria	Betaproteobacteria	Burkholderiales	Burkholderiaceae	Burkholderia	Burkholderia contaminans	0	0	0	0	0	1	1	0	0	0	0	0	0	0	0	1	0	1	0	0	2	0	0	0	0	0	0	0	0	0	0	0	0	0	0	0	0	1	0	0	0	0
292	Bacteria	Proteobacteria	Betaproteobacteria	Burkholderiales	Burkholderiaceae	Burkholderia	Burkholderia cepacia	0	0	0	1	0	0	0	0	0	0	0	0	0	0	0	0	1	0	0	2	0	0	0	2	0	0	0	4	1	1	0	0	0	0	0	0	0	0	0	0	0	0
488446	Bacteria	Proteobacteria	Betaproteobacteria	Burkholderiales	Burkholderiaceae	Burkholderia	Burkholderia latens	0	0	0	0	0	0	0	0	0	0	0	0	0	0	0	0	0	0	0	0	0	3	0	0	1	1	6	4	0	0	0	0	1	0	2	0	0	1	1	0	3	0
95486	Bacteria	Proteobacteria	Betaproteobacteria	Burkholderiales	Burkholderiaceae	Burkholderia	Burkholderia cenocepacia	0	0	0	0	0	0	0	0	1	1	0	0	0	0	0	0	1	0	0	0	0	0	2	2	2	0	3	4	0	1	0	2	0	0	0	0	0	0	2	2	0	1
87883	Bacteria	Proteobacteria	Betaproteobacteria	Burkholderiales	Burkholderiaceae	Burkholderia	Burkholderia multivorans	0	0	0	0	0	0	0	0	0	0	0	0	0	0	1	0	0	0	0	0	0	0	0	0	0	0	0	4	0	0	0	0	1	0	0	0	0	0	3	0	0	0
640512	Bacteria	Proteobacteria	Betaproteobacteria	Burkholderiales	Burkholderiaceae	Burkholderia	Burkholderia sp. CCGE1003	0	0	1	0	0	1	0	0	4	0	0	1	1	0	1	1	0	2	0	0	0	1	0	0	0	1	0	0	0	1	0	0	0	2	2	1	0	0	2	0	3	1
1804984	Bacteria	Proteobacteria	Betaproteobacteria	Burkholderiales	Burkholderiaceae	Burkholderia	Burkholderia sp. OLGA172	0	0	0	0	0	0	0	0	0	0	0	1	0	1	0	0	0	0	0	0	0	0	0	0	0	0	0	0	0	0	0	0	0	0	0	1	0	1	0	0	0	0
28095	Bacteria	Proteobacteria	Betaproteobacteria	Burkholderiales	Burkholderiaceae	Burkholderia	Burkholderia gladioli	4	4	0	0	1	0	0	0	5	1	1	1	2	1	1	2	0	0	0	3	0	3	2	2	2	3	0	4	0	1	6	2	1	2	0	0	0	0	6	2	0	0
337	Bacteria	Proteobacteria	Betaproteobacteria	Burkholderiales	Burkholderiaceae	Burkholderia	Burkholderia glumae	0	0	0	0	0	0	0	0	0	0	0	0	0	1	0	0	0	0	0	0	0	0	0	0	0	0	0	0	0	0	0	0	0	0	0	0	0	1	2	0	0	0
758793	Bacteria	Proteobacteria	Betaproteobacteria	Burkholderiales	Burkholderiaceae	Burkholderia	Burkholderia insecticola	0	0	0	0	0	0	0	0	0	0	0	0	0	0	0	0	0	0	0	0	0	0	0	0	0	0	0	0	0	0	0	0	0	0	3	0	1	0	0	0	0	0
75105	Bacteria	Proteobacteria	Betaproteobacteria	Burkholderiales	Burkholderiaceae	Paraburkholderia	Paraburkholderia caribensis	0	0	0	0	0	0	0	0	0	0	0	0	0	0	0	0	0	0	0	0	0	1	0	0	0	0	0	0	0	0	2	0	0	0	0	0	0	0	1	0	0	0
2211211	Bacteria	Proteobacteria	Betaproteobacteria	Burkholderiales	Burkholderiaceae	Paraburkholderia	Paraburkholderia sp. DCR13	0	0	0	0	0	0	0	0	0	1	0	0	1	0	1	0	0	0	0	0	0	0	0	0	0	1	0	0	0	1	0	0	0	0	0	0	0	0	2	0	0	0
948107	Bacteria	Proteobacteria	Betaproteobacteria	Burkholderiales	Burkholderiaceae	Paraburkholderia	Paraburkholderia sprentiae	0	0	0	0	0	0	0	0	0	0	0	0	0	0	0	0	1	0	0	0	0	1	0	0	0	0	3	0	0	0	0	0	0	0	0	0	0	0	1	0	0	0
169430	Bacteria	Proteobacteria	Betaproteobacteria	Burkholderiales	Burkholderiaceae	Paraburkholderia	Paraburkholderia hospita	2	0	0	0	0	0	0	0	0	0	0	0	0	0	0	0	0	0	0	0	0	0	0	0	0	1	0	0	0	0	0	0	0	0	0	0	0	0	0	0	0	0
134537	Bacteria	Proteobacteria	Betaproteobacteria	Burkholderiales	Burkholderiaceae	Paraburkholderia	Paraburkholderia fungorum	0	0	0	1	0	0	0	0	0	0	0	0	0	1	0	0	0	0	0	0	0	3	2	0	1	0	0	0	0	0	0	0	0	0	0	0	1	1	1	0	0	0
556053	Bacteria	Proteobacteria	Betaproteobacteria	Burkholderiales	Burkholderiaceae	Polynucleobacter	Polynucleobacter acidiphobus	0	0	0	0	0	0	0	0	0	1	0	0	0	0	0	0	1	0	0	0	0	0	0	0	1	0	0	0	0	0	0	0	0	0	0	0	0	0	0	0	0	1
576610	Bacteria	Proteobacteria	Betaproteobacteria	Burkholderiales	Burkholderiaceae	Polynucleobacter	Polynucleobacter necessarius	4	0	0	0	0	0	1	0	0	0	1	0	0	0	0	0	0	0	0	0	2	0	0	2	0	0	0	4	1	3	0	4	0	0	0	1	0	0	5	0	0	1
47671	Bacteria	Proteobacteria	Betaproteobacteria	Burkholderiales	Burkholderiaceae	Lautropia	Lautropia mirabilis	2	4	0	0	0	0	0	1	1	1	1	1	1	1	1	0	1	1	0	0	0	1	0	0	1	0	0	4	1	0	0	0	0	2	0	1	12	3	1	0	6	1
93220	Bacteria	Proteobacteria	Betaproteobacteria	Burkholderiales	Burkholderiaceae	Pandoraea	Pandoraea pnomenusa	0	0	0	0	0	0	0	0	1	0	1	0	0	0	0	0	0	0	0	0	0	0	0	0	0	0	0	0	0	0	0	0	0	0	0	0	0	1	1	0	0	0
445709	Bacteria	Proteobacteria	Betaproteobacteria	Burkholderiales	Burkholderiaceae	Pandoraea	Pandoraea thiooxydans	0	0	0	0	0	0	0	0	0	0	0	0	1	0	0	0	0	0	0	0	2	0	0	0	0	1	0	0	0	0	0	0	0	0	0	1	0	0	1	0	3	0
656178	Bacteria	Proteobacteria	Betaproteobacteria	Burkholderiales	Burkholderiaceae	Pandoraea	Pandoraea vervacti	0	2	0	0	0	0	0	0	0	0	1	0	0	0	0	0	0	0	1	1	0	0	0	2	0	0	0	0	0	0	0	0	0	0	0	0	0	0	0	0	0	0
2268024	Bacteria	Proteobacteria	Betaproteobacteria	Burkholderiales	Burkholderiaceae	Hydromonas	Hydromonas sp. F02	0	0	0	0	0	0	1	1	0	1	0	0	0	0	1	1	0	0	0	0	0	0	0	0	0	0	3	0	1	1	0	0	0	0	0	0	0	0	0	2	0	0
2184519	Bacteria	Proteobacteria	Betaproteobacteria	Burkholderiales	Comamonadaceae	Hydrogenophaga	Hydrogenophaga sp. NH-16	167	204	102	121	118	121	162	180	134	113	217	203	89	114	114	123	110	113	166	178	294	237	98	121	153	147	220	220	99	90	69	76	347	347	75	87	86	93	87	97	105	131
795665	Bacteria	Proteobacteria	Betaproteobacteria	Burkholderiales	Comamonadaceae	Hydrogenophaga	Hydrogenophaga sp. PBC	0	0	1	0	0	0	0	0	0	0	0	0	0	1	0	0	0	0	0	0	0	0	0	0	0	0	0	0	1	5	2	0	0	0	0	0	1	0	0	0	0	0
1842537	Bacteria	Proteobacteria	Betaproteobacteria	Burkholderiales	Comamonadaceae	Hydrogenophaga	Hydrogenophaga sp. RAC07	0	0	0	0	0	0	2	0	0	0	1	3	0	0	0	1	0	1	0	0	4	0	0	0	0	0	0	0	0	0	0	0	0	0	0	0	0	0	0	4	0	0
553814	Bacteria	Proteobacteria	Betaproteobacteria	Burkholderiales	Comamonadaceae	Acidovorax	Acidovorax carolinensis	0	0	0	0	0	0	2	0	0	0	0	0	0	0	0	0	0	1	0	1	0	0	0	2	0	0	0	0	0	0	2	2	0	0	0	0	0	0	1	0	0	0
80867	Bacteria	Proteobacteria	Betaproteobacteria	Burkholderiales	Comamonadaceae	Acidovorax	Acidovorax avenae	6	0	3	0	0	0	2	0	1	1	3	2	1	0	1	2	1	0	0	1	4	1	0	2	0	1	3	8	1	0	3	2	1	2	2	0	0	1	4	0	0	0
232721	Bacteria	Proteobacteria	Betaproteobacteria	Burkholderiales	Comamonadaceae	Acidovorax	Acidovorax sp. JS42	0	0	0	0	0	0	0	1	0	0	0	1	0	0	1	0	0	0	0	0	2	0	0	0	0	0	0	4	0	0	0	2	0	0	0	0	0	0	0	0	0	0
358220	Bacteria	Proteobacteria	Betaproteobacteria	Burkholderiales	Comamonadaceae	Acidovorax	Acidovorax sp. KKS102	0	2	0	0	0	1	1	0	3	1	0	0	1	0	1	0	0	0	0	0	0	0	2	0	0	0	3	0	0	0	3	2	0	0	2	1	0	0	0	0	0	1
721785	Bacteria	Proteobacteria	Betaproteobacteria	Burkholderiales	Comamonadaceae	Acidovorax	Acidovorax ebreus	0	0	0	0	0	0	0	1	0	0	0	0	0	0	0	0	0	0	0	0	0	0	0	0	0	0	0	0	0	0	0	0	1	0	0	0	1	0	0	0	0	0
1842533	Bacteria	Proteobacteria	Betaproteobacteria	Burkholderiales	Comamonadaceae	Acidovorax	Acidovorax sp. RAC01	0	0	0	0	0	0	0	0	0	1	1	1	0	0	1	0	0	0	0	0	0	0	0	0	0	0	0	0	1	0	2	2	0	0	2	0	0	1	2	0	0	0
1858609	Bacteria	Proteobacteria	Betaproteobacteria	Burkholderiales	Comamonadaceae	Acidovorax	Acidovorax sp. T1	0	0	0	0	1	1	0	0	1	1	0	1	0	1	1	1	0	0	0	0	0	0	0	0	0	0	0	0	0	0	0	0	0	0	0	0	0	1	1	0	0	0
2478662	Bacteria	Proteobacteria	Betaproteobacteria	Burkholderiales	Comamonadaceae	Acidovorax	Acidovorax sp. 1608163	0	0	5	0	0	0	0	0	1	5	0	0	0	0	1	0	0	2	0	1	0	0	0	0	1	2	3	4	1	1	3	2	0	0	2	1	1	0	2	0	0	1
285	Bacteria	Proteobacteria	Betaproteobacteria	Burkholderiales	Comamonadaceae	Comamonas	Comamonas testosteroni	0	2	0	0	0	0	1	0	0	0	1	0	0	0	1	0	0	0	0	0	0	0	2	2	0	2	0	0	1	0	0	0	1	0	0	0	3	1	2	2	0	0
1082851	Bacteria	Proteobacteria	Betaproteobacteria	Burkholderiales	Comamonadaceae	Comamonas	Comamonas serinivorans	0	0	0	3	0	0	0	1	1	0	0	0	0	0	0	0	0	1	0	0	0	0	0	2	0	0	0	0	0	0	0	0	0	0	0	0	0	0	0	2	0	0
32013	Bacteria	Proteobacteria	Betaproteobacteria	Burkholderiales	Comamonadaceae	Comamonas	Comamonas terrigena	0	0	0	0	0	0	0	0	0	0	0	0	0	0	1	1	1	1	0	0	2	0	2	0	1	0	0	0	0	1	0	4	0	0	0	0	0	4	0	0	0	0
225991	Bacteria	Proteobacteria	Betaproteobacteria	Burkholderiales	Comamonadaceae	Comamonas	Comamonas aquatica	10	9	4	3	1	0	2	0	0	0	1	7	1	0	1	1	0	1	1	0	0	3	0	0	0	2	3	8	0	5	2	4	0	2	0	3	4	3	2	2	0	3
225992	Bacteria	Proteobacteria	Betaproteobacteria	Burkholderiales	Comamonadaceae	Comamonas	Comamonas kerstersii	0	0	0	0	0	0	0	1	0	0	0	0	0	0	1	0	0	0	0	0	2	1	0	0	0	0	0	0	1	1	3	2	0	0	0	0	1	1	1	0	0	0
363952	Bacteria	Proteobacteria	Betaproteobacteria	Burkholderiales	Comamonadaceae	Comamonas	Comamonas thiooxydans	0	0	0	0	0	0	0	0	0	0	0	0	0	0	0	0	0	0	0	0	0	0	0	0	0	0	0	0	0	0	0	0	0	0	0	0	0	0	0	0	0	0
2126319	Bacteria	Proteobacteria	Betaproteobacteria	Burkholderiales	Comamonadaceae	Variovorax	Variovorax sp. PMC12	0	4	8	4	1	2	4	2	5	1	1	2	0	1	3	2	4	1	1	2	2	1	2	4	1	4	6	4	2	1	2	4	3	3	9	0	10	10	6	6	0	2
1034889	Bacteria	Proteobacteria	Betaproteobacteria	Burkholderiales	Comamonadaceae	Variovorax	Variovorax sp. HW608	2	0	0	1	0	0	0	0	1	0	1	0	0	0	0	0	0	0	0	0	0	1	0	0	0	0	0	0	3	1	0	2	1	0	0	0	1	0	1	0	0	0
1795631	Bacteria	Proteobacteria	Betaproteobacteria	Burkholderiales	Comamonadaceae	Variovorax	Variovorax sp. PAMC 28711	0	0	1	0	0	0	0	0	0	0	0	0	0	0	0	0	1	0	0	0	0	0	2	0	0	2	0	0	0	0	0	0	0	0	0	0	0	0	1	0	0	0
34073	Bacteria	Proteobacteria	Betaproteobacteria	Burkholderiales	Comamonadaceae	Variovorax	Variovorax paradoxus	0	2	0	1	0	1	0	1	3	3	0	0	0	0	0	1	0	0	0	1	2	0	0	2	1	3	0	0	1	3	5	2	0	2	2	1	6	1	2	2	0	0
436515	Bacteria	Proteobacteria	Betaproteobacteria	Burkholderiales	Comamonadaceae	Variovorax	Variovorax boronicumulans	0	0	0	0	0	0	2	0	0	0	0	0	0	0	0	0	0	0	0	0	0	0	0	0	1	0	0	0	1	0	2	0	0	0	2	1	0	1	1	0	0	0
179636	Bacteria	Proteobacteria	Betaproteobacteria	Burkholderiales	Comamonadaceae	Alicycliphilus	Alicycliphilus denitrificans	0	2	0	1	0	0	2	1	0	1	1	1	1	0	0	0	0	0	0	0	0	0	0	2	0	0	0	4	0	0	0	2	0	0	0	0	0	0	2	2	0	0
1658672	Bacteria	Proteobacteria	Betaproteobacteria	Burkholderiales	Comamonadaceae	Ottowia	Ottowia sp. oral taxon 894	0	0	0	0	0	0	2	1	1	0	0	1	0	0	0	0	0	0	0	0	0	0	0	0	0	0	0	0	0	0	0	2	0	2	0	3	0	0	1	0	0	0
2109914	Bacteria	Proteobacteria	Betaproteobacteria	Burkholderiales	Comamonadaceae	Ottowia	Ottowia oryzae	2	0	0	1	0	0	0	1	0	1	0	1	0	0	0	0	1	1	0	0	2	0	0	2	0	0	0	0	0	0	2	2	0	2	0	0	0	0	2	2	0	0
180282	Bacteria	Proteobacteria	Betaproteobacteria	Burkholderiales	Comamonadaceae	Delftia	Delftia tsuruhatensis	2	9	1	1	4	3	0	1	4	3	0	2	0	0	1	1	1	0	0	0	0	1	2	0	0	0	0	0	0	0	0	0	0	0	0	3	6	9	2	0	0	2
80866	Bacteria	Proteobacteria	Betaproteobacteria	Burkholderiales	Comamonadaceae	Delftia	Delftia acidovorans	0	2	0	0	0	0	0	0	0	0	0	0	0	0	0	0	0	0	0	0	0	0	0	0	0	0	0	0	0	0	0	0	0	0	0	1	0	0	0	0	0	0
192843	Bacteria	Proteobacteria	Betaproteobacteria	Burkholderiales	Comamonadaceae	Rhodoferax	Rhodoferax ferrireducens	0	0	0	0	0	0	0	0	1	0	0	0	0	0	0	0	0	0	0	0	0	0	0	0	0	0	0	0	1	0	2	0	0	0	0	0	0	0	0	0	0	0
1484693	Bacteria	Proteobacteria	Betaproteobacteria	Burkholderiales	Comamonadaceae	Rhodoferax	Rhodoferax saidenbachensis	0	0	0	0	0	0	0	0	0	0	0	0	0	0	0	1	0	0	0	0	0	0	0	0	0	0	0	0	0	0	0	0	0	0	0	0	0	0	1	0	0	0
1842727	Bacteria	Proteobacteria	Betaproteobacteria	Burkholderiales	Comamonadaceae	Rhodoferax	Rhodoferax koreense	0	0	0	1	0	0	0	0	0	0	0	2	0	1	0	1	0	0	0	0	0	1	0	0	0	0	0	0	0	0	0	0	0	0	0	0	0	0	1	0	0	0
94132	Bacteria	Proteobacteria	Betaproteobacteria	Burkholderiales	Comamonadaceae	Ramlibacter	Ramlibacter tataouinensis	0	0	1	0	0	0	1	0	0	0	0	0	0	0	0	0	1	0	0	0	0	0	0	0	0	0	0	4	1	1	0	4	0	2	2	0	1	0	2	0	0	0
216465	Bacteria	Proteobacteria	Betaproteobacteria	Burkholderiales	Comamonadaceae	Polaromonas	Polaromonas naphthalenivorans	2	2	0	1	0	0	15	11	0	0	0	0	0	0	0	1	0	0	0	0	0	0	0	0	0	2	3	4	0	0	0	0	0	0	2	0	0	0	2	6	0	0
296591	Bacteria	Proteobacteria	Betaproteobacteria	Burkholderiales	Comamonadaceae	Polaromonas	Polaromonas sp. JS666	0	0	0	0	0	0	0	0	0	0	0	0	0	0	0	0	0	0	0	0	0	0	0	0	2	0	0	0	0	0	0	0	0	2	0	0	0	0	0	0	0	0
2268087	Bacteria	Proteobacteria	Betaproteobacteria	Burkholderiales	Comamonadaceae	Polaromonas	Polaromonas sp. SP1	2	0	0	0	0	0	0	0	0	0	0	0	0	0	0	1	0	0	0	0	0	0	0	0	0	0	0	0	0	0	0	0	0	0	0	0	0	0	1	0	0	0
80880	Bacteria	Proteobacteria	Betaproteobacteria	Burkholderiales	Comamonadaceae	Hylemonella	Hylemonella gracilis	0	0	0	0	0	0	0	0	0	0	0	0	0	0	0	0	0	0	0	0	0	0	0	0	0	0	0	0	0	1	0	0	0	0	0	0	0	0	0	0	0	0
1546149	Bacteria	Proteobacteria	Betaproteobacteria	Burkholderiales	Comamonadaceae	Diaphorobacter	Diaphorobacter polyhydroxybutyrativorans	0	0	0	0	0	0	0	0	0	0	0	0	0	0	0	0	0	0	0	0	0	0	0	0	0	0	0	0	0	0	0	0	0	0	0	0	0	0	0	0	0	0
1844971	Bacteria	Proteobacteria	Betaproteobacteria	Burkholderiales	Comamonadaceae	Curvibacter	Curvibacter sp. AEP1-3	0	0	0	1	0	0	1	0	0	0	0	0	1	1	1	0	0	0	0	0	0	1	0	0	0	1	3	0	0	0	0	0	0	0	0	0	1	0	0	0	0	0
2109915	Bacteria	Proteobacteria	Betaproteobacteria	Burkholderiales	Comamonadaceae	Simplicispira	Simplicispira suum	2	0	1	0	0	0	1	0	3	0	0	0	1	1	0	0	0	0	0	0	0	0	0	0	0	2	0	0	2	1	0	2	0	0	0	0	0	0	0	0	0	0
364317	Bacteria	Proteobacteria	Betaproteobacteria	Burkholderiales	Comamonadaceae	Verminephrobacter	Verminephrobacter eiseniae	2	0	0	1	0	0	0	0	0	0	0	0	0	0	0	1	0	0	0	0	0	1	0	0	0	0	0	0	0	1	0	0	0	0	0	0	0	0	1	0	3	0
1678128	Bacteria	Proteobacteria	Betaproteobacteria	Burkholderiales	Comamonadaceae	Limnohabitans	Limnohabitans sp. 63ED37-2	0	2	0	1	0	0	0	3	4	5	0	0	0	2	0	2	1	0	1	0	0	0	0	2	0	3	0	8	3	1	3	2	0	0	2	0	4	3	2	2	6	2
1678129	Bacteria	Proteobacteria	Betaproteobacteria	Burkholderiales	Comamonadaceae	Limnohabitans	Limnohabitans sp. 103DPR2	2	2	0	1	0	0	0	0	0	1	0	0	0	0	1	1	0	0	0	0	0	0	0	0	0	0	0	0	0	0	0	2	0	0	0	0	1	1	0	2	0	0
1436290	Bacteria	Proteobacteria	Betaproteobacteria	Burkholderiales	Comamonadaceae	Candidatus Symbiobacter	Candidatus Symbiobacter mobilis	0	0	0	0	0	0	0	0	0	0	0	0	0	0	0	0	0	1	0	0	0	0	0	0	0	0	0	0	0	1	0	0	0	0	0	0	0	3	1	0	0	0
2109913	Bacteria	Proteobacteria	Betaproteobacteria	Burkholderiales	Comamonadaceae	Melaminivora	Melaminivora sp. SC2-9	0	0	0	0	0	0	0	0	0	0	0	0	0	0	0	0	0	0	0	0	0	0	0	0	0	0	0	4	0	0	0	0	0	0	0	0	0	0	1	0	0	0
2116657	Bacteria	Proteobacteria	Betaproteobacteria	Burkholderiales	Comamonadaceae	Melaminivora	Melaminivora sp. SC2-7	0	0	0	0	0	0	0	1	3	0	0	0	0	0	0	0	0	0	0	0	0	0	2	0	2	0	0	0	0	0	0	0	0	0	0	0	0	3	0	0	0	0
1458425	Bacteria	Proteobacteria	Betaproteobacteria	Burkholderiales	Comamonadaceae	Serpentinomonas	Serpentinomonas raichei	0	0	0	0	0	0	0	0	0	0	0	0	0	0	0	0	0	0	0	0	0	0	0	0	0	0	3	4	0	1	2	0	0	0	0	0	0	0	1	0	0	0
1458426	Bacteria	Proteobacteria	Betaproteobacteria	Burkholderiales	Comamonadaceae	Serpentinomonas	Serpentinomonas mccroryi	0	0	1	0	0	0	0	0	1	0	0	0	0	0	0	0	0	0	0	0	0	0	0	0	0	0	3	0	0	1	0	0	0	0	0	0	0	1	2	0	0	0
55508	Bacteria	Proteobacteria	Betaproteobacteria	Burkholderiales	Oxalobacteraceae	Janthinobacterium	Janthinobacterium agaricidamnosum	4	2	4	1	6	5	4	6	4	3	5	5	4	2	8	7	7	4	2	5	4	3	5	0	1	5	0	0	3	5	5	4	4	3	11	4	0	4	3	6	6	4
1938606	Bacteria	Proteobacteria	Betaproteobacteria	Burkholderiales	Oxalobacteraceae	Janthinobacterium	Janthinobacterium sp. LM6	2	0	0	0	0	0	2	1	1	0	0	0	0	1	0	2	0	2	1	1	0	3	0	0	1	0	3	4	0	0	2	0	3	3	2	0	1	0	2	6	0	0
2497863	Bacteria	Proteobacteria	Betaproteobacteria	Burkholderiales	Oxalobacteraceae	Janthinobacterium	Janthinobacterium sp. 17J80-10	2	0	0	1	0	0	0	0	0	0	0	0	1	0	1	1	0	0	0	0	0	0	0	0	0	1	0	0	0	1	0	0	1	0	0	3	0	1	0	2	0	0
863372	Bacteria	Proteobacteria	Betaproteobacteria	Burkholderiales	Oxalobacteraceae	Herbaspirillum	Herbaspirillum huttiense	2	7	0	1	2	1	1	1	0	0	0	0	1	1	0	1	0	1	1	0	4	1	0	4	1	0	0	0	0	3	0	0	1	2	2	1	6	6	1	0	3	0
964	Bacteria	Proteobacteria	Betaproteobacteria	Burkholderiales	Oxalobacteraceae	Herbaspirillum	Herbaspirillum seropedicae	0	0	0	0	0	0	0	0	0	0	1	0	0	0	0	0	0	0	0	0	0	1	0	0	0	0	0	0	0	0	0	2	0	0	2	0	0	1	0	2	0	0
80842	Bacteria	Proteobacteria	Betaproteobacteria	Burkholderiales	Oxalobacteraceae	Herbaspirillum	Herbaspirillum rubrisubalbicans	0	0	0	0	0	0	0	1	0	0	0	0	0	1	0	0	0	0	0	1	0	1	0	2	2	3	3	0	0	0	3	2	3	0	2	0	0	0	2	2	0	1
341045	Bacteria	Proteobacteria	Betaproteobacteria	Burkholderiales	Oxalobacteraceae	Herbaspirillum	Herbaspirillum hiltneri	0	0	0	0	0	0	0	0	1	0	0	1	0	0	0	0	0	0	0	0	0	0	0	0	0	0	0	0	0	0	0	0	0	0	0	0	0	0	0	0	0	0
2014887	Bacteria	Proteobacteria	Betaproteobacteria	Burkholderiales	Oxalobacteraceae	Herbaspirillum	Herbaspirillum robiniae	2	0	0	0	0	0	0	0	0	0	0	0	0	0	0	0	0	0	0	0	0	1	0	0	0	0	0	0	0	0	0	0	0	0	0	0	0	1	0	0	0	0
945844	Bacteria	Proteobacteria	Betaproteobacteria	Burkholderiales	Oxalobacteraceae	Massilia	Massilia oculi	0	0	1	0	0	0	1	1	0	0	0	1	0	0	0	0	0	0	0	0	0	0	2	0	0	0	0	4	2	1	0	2	1	2	0	1	4	1	2	0	0	0
1141883	Bacteria	Proteobacteria	Betaproteobacteria	Burkholderiales	Oxalobacteraceae	Massilia	Massilia putida	0	0	0	0	0	0	0	0	0	0	0	0	0	0	0	0	0	1	0	0	2	0	0	0	0	0	0	4	1	0	0	0	0	0	0	0	1	0	0	2	0	0
1707785	Bacteria	Proteobacteria	Betaproteobacteria	Burkholderiales	Oxalobacteraceae	Massilia	Massilia sp. WG5	0	2	0	3	0	0	3	0	0	4	1	1	2	1	2	1	2	0	0	2	2	0	5	0	1	1	0	4	0	3	0	2	0	2	0	4	1	0	0	2	0	2
1593482	Bacteria	Proteobacteria	Betaproteobacteria	Burkholderiales	Oxalobacteraceae	Massilia	Massilia sp. YMA4	0	0	1	0	0	0	0	0	0	0	0	0	0	0	0	0	0	0	0	0	0	0	0	0	1	0	0	0	0	0	0	0	0	0	0	0	1	0	1	0	0	0
1678028	Bacteria	Proteobacteria	Betaproteobacteria	Burkholderiales	Oxalobacteraceae	Massilia	Massilia sp. NR 4-1	0	2	1	0	0	0	0	0	0	3	1	1	0	0	0	0	1	0	0	2	0	1	2	2	0	0	3	4	0	0	0	0	0	0	0	1	0	1	3	0	0	1
321984	Bacteria	Proteobacteria	Betaproteobacteria	Burkholderiales	Oxalobacteraceae	Massilia	Massilia plicata	2	0	0	0	0	1	0	0	0	0	0	1	0	0	0	0	0	0	0	0	0	0	0	0	0	0	0	0	0	0	0	0	0	0	2	0	0	0	2	0	0	0
321985	Bacteria	Proteobacteria	Betaproteobacteria	Burkholderiales	Oxalobacteraceae	Massilia	Massilia lutea	0	0	0	0	0	0	0	0	0	0	0	0	0	0	0	0	0	0	0	0	0	0	0	0	1	0	0	0	0	0	0	0	0	0	0	0	1	1	2	0	3	0
864828	Bacteria	Proteobacteria	Betaproteobacteria	Burkholderiales	Oxalobacteraceae	Massilia	Massilia umbonata	0	0	0	0	0	0	0	0	0	0	0	0	0	0	0	0	0	0	1	0	0	0	0	0	0	0	0	0	1	0	0	0	0	0	0	0	0	0	2	0	0	0
2045208	Bacteria	Proteobacteria	Betaproteobacteria	Burkholderiales	Oxalobacteraceae	Massilia	Massilia violaceinigra	0	0	1	0	0	0	0	0	3	4	0	0	0	0	0	0	0	0	0	0	0	0	0	0	0	0	3	0	0	0	0	0	0	0	0	1	0	0	0	0	0	0
2072590	Bacteria	Proteobacteria	Betaproteobacteria	Burkholderiales	Oxalobacteraceae	Massilia	Massilia armeniaca	0	0	1	0	0	0	0	0	0	0	0	0	0	0	0	0	0	0	0	0	0	0	0	0	0	0	0	0	0	0	0	0	0	0	0	0	0	0	0	0	0	0
204773	Bacteria	Proteobacteria	Betaproteobacteria	Burkholderiales	Oxalobacteraceae	Herminiimonas	Herminiimonas arsenicoxydans	4	2	3	0	0	0	1	0	1	3	4	2	1	0	2	2	0	2	3	1	2	1	0	2	1	0	6	8	1	0	2	4	3	0	0	3	0	3	2	0	0	0
401471	Bacteria	Proteobacteria	Betaproteobacteria	Burkholderiales	Oxalobacteraceae	Undibacterium	Undibacterium parvum	0	2	3	3	0	0	1	0	1	1	3	1	2	1	0	0	2	0	0	0	0	0	0	0	0	0	3	8	0	1	0	0	0	0	2	1	0	0	2	0	0	0
158899	Bacteria	Proteobacteria	Betaproteobacteria	Burkholderiales	Oxalobacteraceae	Collimonas	Collimonas fungivorans	0	0	0	1	0	0	0	0	0	0	0	0	0	0	0	0	1	0	0	0	0	3	0	0	0	0	0	0	0	0	2	0	0	0	0	0	0	0	1	0	0	0
279058	Bacteria	Proteobacteria	Betaproteobacteria	Burkholderiales	Oxalobacteraceae	Collimonas	Collimonas arenae	0	0	0	0	0	0	1	0	0	0	0	0	1	0	0	0	0	0	0	0	0	0	0	0	0	0	0	0	0	0	0	0	1	0	0	1	1	0	2	0	0	0
279113	Bacteria	Proteobacteria	Betaproteobacteria	Burkholderiales	Oxalobacteraceae	Collimonas	Collimonas pratensis	0	0	0	0	0	0	0	0	0	0	0	1	0	0	0	0	0	0	0	0	0	0	0	0	0	0	3	0	0	0	0	2	0	0	0	0	1	0	1	0	0	0
1658665	Bacteria	Proteobacteria	Betaproteobacteria	Burkholderiales		Mitsuaria	Mitsuaria sp. 7	0	2	1	3	0	0	6	4	0	0	0	1	0	0	0	0	0	1	0	0	0	0	5	0	0	1	0	0	0	0	0	4	0	0	0	0	4	1	2	0	0	0
1296669	Bacteria	Proteobacteria	Betaproteobacteria	Burkholderiales		Aquabacterium	Aquabacterium olei	0	0	0	0	0	0	0	1	0	0	1	2	0	1	0	0	2	0	0	0	0	1	0	0	0	0	0	0	1	1	0	0	1	0	0	0	0	0	1	0	3	0
1050370	Bacteria	Proteobacteria	Betaproteobacteria	Burkholderiales		Thiomonas	Thiomonas sp. X19	0	0	1	0	0	0	2	2	0	0	0	0	0	0	0	0	0	0	0	0	0	0	0	2	0	0	0	0	0	0	0	0	0	0	0	0	0	0	0	0	0	0
76731	Bacteria	Proteobacteria	Betaproteobacteria	Burkholderiales		Roseateles	Roseateles depolymerans	0	0	0	0	0	0	6	5	0	0	0	0	1	1	0	1	0	0	0	0	0	0	0	0	0	0	0	0	0	0	0	0	1	0	0	0	0	3	1	0	0	0
392593	Bacteria	Proteobacteria	Betaproteobacteria	Burkholderiales		Inhella	Inhella inkyongensis	2	0	0	1	0	0	2	0	1	1	1	0	0	0	0	0	0	1	0	0	0	1	0	0	0	0	0	0	1	0	0	0	0	0	2	0	0	0	1	0	0	0
34029	Bacteria	Proteobacteria	Betaproteobacteria	Burkholderiales		Leptothrix	Leptothrix cholodnii	2	0	1	0	1	0	5	4	1	1	0	0	0	0	1	0	0	0	1	1	2	0	2	0	1	0	0	0	0	0	0	2	0	0	0	0	0	0	2	0	0	0
28068	Bacteria	Proteobacteria	Betaproteobacteria	Burkholderiales		Rubrivivax	Rubrivivax gelatinosus	2	0	1	0	0	0	0	1	1	1	1	0	0	0	0	0	0	0	0	0	0	0	0	0	0	1	0	0	0	0	0	2	0	2	2	0	1	3	0	0	0	0
946333	Bacteria	Proteobacteria	Betaproteobacteria	Burkholderiales		Rhizobacter	Rhizobacter gummiphilus	0	0	0	0	0	0	68	70	0	0	0	0	1	0	1	0	0	0	0	0	2	3	0	0	0	2	0	0	0	1	0	0	0	0	0	0	3	1	1	4	3	0
1768242	Bacteria	Proteobacteria	Betaproteobacteria	Burkholderiales		Paucibacter	Paucibacter sp. KCTC 42545	0	0	0	1	0	0	2	0	0	1	0	0	0	0	0	0	1	1	0	0	0	0	0	0	1	1	0	8	0	0	2	2	0	0	0	0	0	0	2	0	6	0
1469502	Bacteria	Proteobacteria	Betaproteobacteria	Burkholderiales			Burkholderiales bacterium GJ-E10	0	0	0	0	0	0	0	1	0	0	1	2	0	0	0	0	0	0	0	0	0	0	0	2	0	1	0	0	0	0	0	0	0	0	0	1	1	1	2	0	0	0
864051	Bacteria	Proteobacteria	Betaproteobacteria	Burkholderiales			Burkholderiales bacterium JOSHI_001	0	0	0	1	0	0	2	2	0	0	0	1	0	0	0	0	0	0	0	1	0	1	0	2	0	0	0	0	0	1	2	2	1	0	0	1	0	0	1	0	0	0
1834205	Bacteria	Proteobacteria	Betaproteobacteria	Burkholderiales			Burkholderiales bacterium YL45	6	2	1	0	0	0	3	0	1	1	4	2	0	0	1	0	4	1	0	1	6	0	2	2	1	3	3	12	5	4	2	5	0	3	6	4	4	9	5	6	0	1
413882	Bacteria	Proteobacteria	Betaproteobacteria	Burkholderiales			[Polyangium] brachysporum	0	0	0	0	0	0	8	6	1	0	0	0	0	0	0	0	0	0	0	0	4	4	0	0	1	0	0	0	0	0	0	0	0	0	0	0	0	0	0	0	0	0
1416806	Bacteria	Proteobacteria	Betaproteobacteria	Burkholderiales	Alcaligenaceae	Bordetella	Bordetella genomosp. 8	0	0	0	0	0	0	0	0	0	0	0	0	0	0	0	0	0	0	0	0	0	0	0	0	0	0	0	0	0	0	0	0	1	0	0	0	0	0	0	0	0	0
1331258	Bacteria	Proteobacteria	Betaproteobacteria	Burkholderiales	Alcaligenaceae	Bordetella	Bordetella pseudohinzii	0	2	0	1	0	0	1	0	1	1	0	0	1	0	1	1	1	1	0	1	0	1	2	0	0	0	0	0	1	3	0	0	0	2	2	1	1	0	1	0	0	2
463024	Bacteria	Proteobacteria	Betaproteobacteria	Burkholderiales	Alcaligenaceae	Bordetella	Bordetella genomosp. 6	0	0	0	0	0	0	0	0	0	0	0	0	0	0	0	1	0	0	0	0	0	0	0	0	0	0	0	0	0	0	0	0	0	0	0	0	1	0	0	0	0	0
2163011	Bacteria	Proteobacteria	Betaproteobacteria	Burkholderiales	Alcaligenaceae	Bordetella	Bordetella sp. HZ20	0	0	0	0	0	0	0	0	1	0	1	0	0	1	0	0	0	0	0	0	0	0	0	0	0	0	0	0	1	1	0	0	0	0	0	0	0	0	0	0	0	0
1746199	Bacteria	Proteobacteria	Betaproteobacteria	Burkholderiales	Alcaligenaceae	Bordetella	Bordetella sp. N	0	0	0	0	0	0	0	0	0	0	0	0	0	0	0	0	0	0	0	0	0	0	0	0	0	0	0	0	0	0	0	0	0	0	2	0	1	0	4	0	0	0
463040	Bacteria	Proteobacteria	Betaproteobacteria	Burkholderiales	Alcaligenaceae	Bordetella	Bordetella genomosp. 13	0	0	1	0	0	0	1	0	0	3	0	0	0	0	0	0	0	0	0	0	2	0	0	2	0	0	0	0	0	0	0	0	0	0	0	0	0	0	2	0	0	0
463025	Bacteria	Proteobacteria	Betaproteobacteria	Burkholderiales	Alcaligenaceae	Bordetella	Bordetella bronchialis	0	0	0	0	0	0	0	0	0	0	1	0	0	0	0	1	1	0	0	0	0	0	0	0	0	0	0	0	0	0	0	0	0	2	0	0	0	0	1	0	0	0
123899	Bacteria	Proteobacteria	Betaproteobacteria	Burkholderiales	Alcaligenaceae	Bordetella	Bordetella trematum	0	0	0	0	0	0	0	0	0	0	0	2	0	0	0	0	0	0	0	0	0	0	0	0	0	1	0	0	0	0	0	0	0	0	0	0	0	0	1	0	0	0
103855	Bacteria	Proteobacteria	Betaproteobacteria	Burkholderiales	Alcaligenaceae	Bordetella	Bordetella hinzii	0	0	0	0	0	0	0	1	0	0	0	0	0	0	0	0	0	0	0	0	0	0	0	0	0	0	0	0	0	0	0	0	0	0	2	0	0	0	0	0	0	0
32002	Bacteria	Proteobacteria	Betaproteobacteria	Burkholderiales	Alcaligenaceae	Achromobacter	Achromobacter denitrificans	0	0	3	0	0	1	1	1	1	0	0	0	0	0	1	0	0	0	0	0	2	0	0	0	0	0	0	0	0	0	0	0	0	3	0	0	1	0	0	0	0	0
85698	Bacteria	Proteobacteria	Betaproteobacteria	Burkholderiales	Alcaligenaceae	Achromobacter	Achromobacter xylosoxidans	2	2	1	3	0	1	0	1	0	1	0	0	0	0	0	0	1	1	0	0	0	0	2	0	0	0	0	0	0	3	2	2	0	0	0	1	0	3	4	0	6	0
217203	Bacteria	Proteobacteria	Betaproteobacteria	Burkholderiales	Alcaligenaceae	Achromobacter	Achromobacter spanius	0	2	1	0	0	0	0	0	4	0	0	0	0	0	0	0	0	0	0	0	0	1	0	0	0	0	0	4	1	1	0	0	0	0	0	0	0	3	0	2	0	0
511	Bacteria	Proteobacteria	Betaproteobacteria	Burkholderiales	Alcaligenaceae	Alcaligenes	Alcaligenes faecalis	0	0	1	1	0	0	0	0	1	0	1	0	0	0	0	0	1	0	1	0	0	0	0	0	0	0	0	0	0	0	0	0	0	0	2	0	0	0	1	2	0	0
75697	Bacteria	Proteobacteria	Betaproteobacteria	Burkholderiales	Alcaligenaceae	Castellaniella	Castellaniella defragrans	0	2	1	0	0	0	1	0	3	1	1	0	1	1	1	0	0	1	0	1	0	1	0	0	1	0	3	0	0	1	0	0	0	3	2	0	0	1	1	0	0	0
643674	Bacteria	Proteobacteria	Betaproteobacteria	Burkholderiales	Alcaligenaceae	Paenalcaligenes	Paenalcaligenes hominis	0	0	0	0	0	0	0	0	0	0	0	1	0	0	0	0	0	0	0	0	0	0	0	0	1	0	0	0	0	0	0	0	0	0	0	0	0	3	1	0	0	0
29575	Bacteria	Proteobacteria	Betaproteobacteria	Burkholderiales	Alcaligenaceae	Taylorella	Taylorella equigenitalis	0	0	1	0	0	0	0	0	0	0	3	0	0	0	0	0	0	0	0	0	0	0	0	0	0	1	0	0	0	1	0	0	0	0	0	0	0	0	0	0	0	0
90245	Bacteria	Proteobacteria	Betaproteobacteria	Burkholderiales	Alcaligenaceae	Oligella	Oligella urethralis	0	0	0	0	0	0	0	1	0	1	0	1	0	0	1	0	1	0	0	2	0	0	0	0	0	1	0	0	0	0	0	0	0	0	0	1	0	3	1	0	0	0
2488560	Bacteria	Proteobacteria	Betaproteobacteria	Burkholderiales	Alcaligenaceae	Pigmentiphaga	Pigmentiphaga sp. H8	0	0	1	0	0	0	0	0	1	0	1	0	0	0	0	0	1	0	0	1	0	0	0	0	0	1	0	0	0	0	0	0	0	0	2	0	0	0	1	0	0	0
1472345	Bacteria	Proteobacteria	Betaproteobacteria	Burkholderiales	Alcaligenaceae	Basilea	Basilea psittacipulmonis	0	0	0	0	0	0	1	0	3	0	1	1	0	0	0	0	0	1	0	0	0	0	0	0	0	0	0	0	0	0	0	0	0	0	0	0	0	0	0	0	0	0
2494234	Bacteria	Proteobacteria	Betaproteobacteria	Burkholderiales	Sutterellaceae	Sutterella	Sutterella megalosphaeroides	0	0	0	0	0	0	0	0	0	0	1	0	0	0	0	0	0	0	0	1	0	0	0	0	0	0	0	0	0	1	0	0	0	0	0	0	1	1	1	0	0	0
2052837	Bacteria	Proteobacteria	Betaproteobacteria	Neisseriales	Neisseriaceae		Neisseriaceae bacterium DSM 100970	0	0	0	4	1	1	2	1	1	5	3	5	1	1	2	2	1	3	1	0	2	3	0	6	2	1	0	4	3	1	5	7	1	3	9	4	6	13	5	2	6	0
63	Bacteria	Proteobacteria	Betaproteobacteria	Neisseriales	Neisseriaceae	Vitreoscilla	Vitreoscilla filiformis	0	0	1	0	0	0	0	1	0	0	0	0	0	1	0	0	0	0	0	0	0	0	0	0	0	0	0	0	0	0	0	0	0	0	0	0	0	0	0	0	0	0
96942	Bacteria	Proteobacteria	Betaproteobacteria	Neisseriales	Neisseriaceae	Vitreoscilla	Vitreoscilla sp. C1	0	0	0	0	0	0	0	0	0	0	0	0	0	0	0	0	0	0	0	0	0	0	0	0	0	0	0	0	0	0	0	0	0	0	0	0	0	0	0	0	0	0
488	Bacteria	Proteobacteria	Betaproteobacteria	Neisseriales	Neisseriaceae	Neisseria	Neisseria mucosa	2	4	3	1	0	0	0	0	4	3	3	6	0	0	0	1	0	0	1	0	2	0	5	0	0	1	0	0	0	0	0	2	1	0	0	0	0	1	0	4	3	0
495	Bacteria	Proteobacteria	Betaproteobacteria	Neisseriales	Neisseriaceae	Neisseria	Neisseria elongata	2	2	0	0	0	0	1	0	0	1	0	0	0	0	0	0	0	0	0	0	0	0	0	0	0	1	0	0	0	0	0	0	0	0	0	1	0	0	1	0	0	0
655307	Bacteria	Proteobacteria	Betaproteobacteria	Neisseriales	Neisseriaceae	Neisseria	Neisseria sp. KEM232	0	0	0	0	0	0	0	0	0	0	0	0	0	0	0	0	0	0	0	0	0	0	0	0	0	0	0	0	0	0	0	0	0	0	0	0	0	0	0	0	0	0
641148	Bacteria	Proteobacteria	Betaproteobacteria	Neisseriales	Neisseriaceae	Neisseria	Neisseria sp. oral taxon 014	0	0	0	0	0	0	0	0	0	0	0	0	0	0	0	0	0	0	0	0	0	0	0	0	0	0	0	0	0	0	0	0	0	0	0	0	0	0	1	0	0	0
28449	Bacteria	Proteobacteria	Betaproteobacteria	Neisseriales	Neisseriaceae	Neisseria	Neisseria subflava	0	0	0	0	0	0	0	0	0	0	0	0	0	0	0	0	0	0	1	0	0	0	0	0	0	0	0	0	0	0	0	0	0	0	0	0	0	0	0	0	0	0
492	Bacteria	Proteobacteria	Betaproteobacteria	Neisseriales	Neisseriaceae	Neisseria	Neisseria animalis	0	0	1	0	0	0	0	1	0	0	0	0	0	0	0	0	0	0	0	0	0	0	0	0	0	0	0	0	0	0	0	0	0	0	0	0	0	0	1	2	0	0
487	Bacteria	Proteobacteria	Betaproteobacteria	Neisseriales	Neisseriaceae	Neisseria	Neisseria meningitidis	0	0	0	0	0	0	2	0	0	0	0	2	0	0	0	2	0	0	0	1	0	0	0	0	0	0	0	0	2	0	0	0	0	0	2	3	1	0	0	0	0	0
486	Bacteria	Proteobacteria	Betaproteobacteria	Neisseriales	Neisseriaceae	Neisseria	Neisseria lactamica	4	0	3	0	0	0	0	0	1	1	1	0	1	0	0	0	0	0	0	0	0	0	0	0	0	0	0	0	0	1	0	0	0	0	0	0	0	0	0	0	0	0
485	Bacteria	Proteobacteria	Betaproteobacteria	Neisseriales	Neisseriaceae	Neisseria	Neisseria gonorrhoeae	0	2	0	0	0	0	0	0	0	0	0	0	0	0	0	0	0	0	0	0	0	0	0	0	0	0	0	0	0	0	0	0	0	0	0	0	0	0	1	0	0	0
1196083	Bacteria	Proteobacteria	Betaproteobacteria	Neisseriales	Neisseriaceae	Snodgrassella	Snodgrassella alvi	0	2	0	0	0	0	0	0	0	0	0	0	0	0	0	0	0	0	0	0	0	0	0	0	0	0	0	0	0	0	0	0	0	0	0	0	0	0	1	0	0	0
539	Bacteria	Proteobacteria	Betaproteobacteria	Neisseriales	Neisseriaceae	Eikenella	Eikenella corrodens	2	0	0	0	0	0	1	1	1	3	0	0	0	0	0	0	0	0	0	0	2	0	0	0	0	1	0	0	0	0	0	0	0	0	0	0	1	0	1	0	3	0
748280	Bacteria	Proteobacteria	Betaproteobacteria	Neisseriales	Chromobacteriaceae	Pseudogulbenkiania	Pseudogulbenkiania sp. NH8B	0	11	4	1	0	0	1	3	0	0	1	1	0	0	3	0	0	0	1	0	0	3	0	6	2	0	6	8	5	0	0	2	0	0	0	0	0	1	1	0	0	0
1108595	Bacteria	Proteobacteria	Betaproteobacteria	Neisseriales	Chromobacteriaceae	Chromobacterium	Chromobacterium vaccinii	0	2	1	0	0	0	0	1	0	0	0	0	1	1	0	1	4	1	1	0	2	0	5	4	0	0	3	0	1	0	0	0	1	0	2	0	1	0	1	0	0	0
1778675	Bacteria	Proteobacteria	Betaproteobacteria	Neisseriales	Chromobacteriaceae	Chromobacterium	Chromobacterium rhizoryzae	0	0	0	0	0	0	0	0	0	0	0	0	0	0	0	0	0	0	0	0	0	1	0	0	0	0	0	0	0	0	0	0	0	0	0	0	0	0	0	0	0	0
2059672	Bacteria	Proteobacteria	Betaproteobacteria	Neisseriales	Chromobacteriaceae	Chromobacterium	Chromobacterium sp. ATCC 53434	0	0	0	0	0	0	0	0	0	0	0	0	0	0	0	0	0	0	0	0	0	0	0	0	0	0	0	0	0	0	0	0	0	0	0	0	0	0	1	0	0	0
1938604	Bacteria	Proteobacteria	Betaproteobacteria	Neisseriales	Chromobacteriaceae	Aquaspirillum	Aquaspirillum sp. LM1	0	0	0	0	0	0	0	0	0	0	0	0	0	0	1	1	0	0	0	0	0	0	0	0	0	0	0	0	0	0	0	0	0	0	0	0	0	1	0	0	0	0
57480	Bacteria	Proteobacteria	Betaproteobacteria	Neisseriales	Chromobacteriaceae	Microvirgula	Microvirgula aerodenitrificans	0	0	0	0	0	0	0	0	0	0	0	0	0	0	0	0	0	0	0	0	0	0	0	0	0	0	0	0	0	1	0	0	0	0	0	1	1	0	1	0	0	0
1192162	Bacteria	Proteobacteria	Betaproteobacteria	Neisseriales	Chromobacteriaceae	Vogesella	Vogesella sp. LIG4	0	0	0	0	0	0	1	0	0	0	0	0	0	0	0	0	0	0	0	0	0	0	0	0	0	0	0	0	0	4	0	2	0	0	0	0	0	0	0	2	0	1
168471	Bacteria	Proteobacteria	Betaproteobacteria	Neisseriales	Chromobacteriaceae	Laribacter	Laribacter hongkongensis	0	0	0	0	0	0	1	1	0	0	1	0	0	0	0	0	0	0	0	0	0	0	0	0	0	0	0	0	3	0	3	2	0	0	0	0	3	0	2	0	0	0
1906741	Bacteria	Proteobacteria	Betaproteobacteria	Neisseriales	Chromobacteriaceae	Jeongeupia	Jeongeupia sp. USM3	2	2	0	0	0	0	1	0	3	1	0	0	0	0	1	0	0	2	0	0	0	3	2	0	0	0	0	4	3	0	0	0	4	0	2	1	0	6	2	2	0	0
1985873	Bacteria	Proteobacteria	Betaproteobacteria	Nitrosomonadales	Gallionellaceae	Sulfuriferula	Sulfuriferula sp. AH1	0	2	0	0	0	0	0	0	0	0	0	0	0	0	0	1	0	0	0	0	0	0	0	0	0	0	0	0	0	1	0	0	0	0	0	0	0	0	0	0	0	0
649841	Bacteria	Proteobacteria	Betaproteobacteria	Nitrosomonadales	Gallionellaceae	Sulfuricella	Sulfuricella denitrificans	0	0	0	0	0	0	0	0	0	0	0	0	0	0	0	1	0	0	0	0	0	0	0	0	0	0	0	0	0	0	0	0	0	0	0	0	0	3	0	2	0	0
63745	Bacteria	Proteobacteria	Betaproteobacteria	Nitrosomonadales	Gallionellaceae	Sideroxydans	Sideroxydans lithotrophicus	0	0	0	0	0	0	0	0	0	1	0	0	0	1	0	0	0	0	0	0	0	0	0	0	0	0	0	0	0	0	0	0	0	0	0	0	0	0	0	0	0	0
405	Bacteria	Proteobacteria	Betaproteobacteria	Nitrosomonadales	Methylophilaceae	Methylobacillus	Methylobacillus flagellatus	2	2	0	0	0	0	0	0	0	0	0	0	0	0	0	1	0	0	0	0	0	0	0	0	0	1	0	0	0	0	0	0	0	0	0	0	0	1	0	0	0	0
359408	Bacteria	Proteobacteria	Betaproteobacteria	Nitrosomonadales	Methylophilaceae	Methylotenera	Methylotenera mobilis	0	0	0	0	0	0	1	1	0	0	0	0	0	0	0	0	0	0	0	0	0	0	0	2	2	0	0	4	0	0	2	0	0	0	0	0	0	0	2	0	0	0
1055487	Bacteria	Proteobacteria	Betaproteobacteria	Nitrosomonadales	Methylophilaceae	Methylotenera	Methylotenera versatilis	2	0	0	0	0	0	0	0	0	1	0	0	0	0	0	0	0	0	0	0	0	1	0	0	0	0	0	0	1	0	2	0	0	2	0	0	0	0	1	0	0	0
915	Bacteria	Proteobacteria	Betaproteobacteria	Nitrosomonadales	Nitrosomonadaceae	Nitrosomonas	Nitrosomonas europaea	0	0	0	1	0	0	0	0	0	0	0	0	0	0	0	1	0	0	0	0	2	0	0	0	0	0	0	0	0	0	0	0	0	0	2	0	0	1	0	0	0	0
44574	Bacteria	Proteobacteria	Betaproteobacteria	Nitrosomonadales	Nitrosomonadaceae	Nitrosomonas	Nitrosomonas communis	0	0	0	0	0	0	0	1	0	0	0	0	0	1	0	0	0	0	0	0	0	0	0	0	0	0	0	0	1	0	0	0	0	0	2	1	0	0	1	0	0	0
36861	Bacteria	Proteobacteria	Betaproteobacteria	Nitrosomonadales	Thiobacillaceae	Thiobacillus	Thiobacillus denitrificans	0	0	0	0	0	0	0	0	0	0	0	0	0	0	0	0	0	0	0	0	0	0	0	0	0	0	0	0	1	0	2	0	0	0	0	0	0	3	1	0	0	0
1914471	Bacteria	Proteobacteria	Betaproteobacteria	Nitrosomonadales	Thiobacillaceae	Sulfuritortus	Sulfuritortus calidifontis	2	0	1	0	0	0	0	0	0	0	0	0	0	0	0	0	0	0	0	0	0	0	0	0	0	0	0	0	0	0	0	0	0	3	0	0	0	0	0	0	0	0
1842540	Bacteria	Proteobacteria	Betaproteobacteria	Nitrosomonadales	Sterolibacteriaceae	Methyloversatilis	Methyloversatilis sp. RAC08	0	0	0	0	0	0	1	0	0	0	0	0	0	0	0	1	1	0	1	3	0	1	0	0	1	1	0	0	0	0	0	0	0	0	0	0	0	0	0	0	0	0
748811	Bacteria	Proteobacteria	Betaproteobacteria	Nitrosomonadales	Sterolibacteriaceae	Sulfuritalea	Sulfuritalea hydrogenivorans	0	2	0	0	0	0	0	0	0	0	1	0	0	0	0	0	0	0	0	0	0	0	0	0	0	0	0	0	0	0	0	0	0	0	0	0	0	0	0	0	0	0
356837	Bacteria	Proteobacteria	Betaproteobacteria	Rhodocyclales	Zoogloeaceae	Azoarcus	Azoarcus sp. DN11	2	0	1	1	1	0	0	1	1	1	5	2	1	1	2	1	1	2	0	0	0	1	7	6	1	1	0	0	0	1	0	0	1	0	0	0	3	4	2	2	3	0
2067960	Bacteria	Proteobacteria	Betaproteobacteria	Rhodocyclales	Zoogloeaceae	Azoarcus	Azoarcus sp. SY39	0	0	0	0	0	0	0	0	0	0	0	0	1	0	0	0	0	0	0	0	0	0	0	2	0	0	0	0	0	0	3	0	0	0	0	1	1	1	0	0	3	0
85643	Bacteria	Proteobacteria	Betaproteobacteria	Rhodocyclales	Zoogloeaceae	Thauera	Thauera sp. MZ1T	0	0	1	0	0	0	1	0	0	1	0	0	0	1	0	0	1	0	0	0	0	0	0	0	0	0	0	0	0	0	2	0	0	0	0	0	0	0	0	0	0	0
2005884	Bacteria	Proteobacteria	Betaproteobacteria	Rhodocyclales	Zoogloeaceae	Thauera	Thauera sp. K11	0	0	0	1	0	0	0	0	1	0	0	1	0	0	0	0	0	1	0	0	0	0	0	0	0	0	0	0	0	0	0	4	0	0	0	0	0	0	0	2	0	0
1134435	Bacteria	Proteobacteria	Betaproteobacteria	Rhodocyclales	Zoogloeaceae	Thauera	Thauera humireducens	0	0	0	0	0	0	0	0	0	0	0	0	0	0	0	0	0	0	0	0	0	0	0	0	0	0	0	4	0	0	5	2	0	0	0	1	0	0	1	0	0	0
146939	Bacteria	Proteobacteria	Betaproteobacteria	Rhodocyclales	Rhodocyclaceae	Azospira	Azospira oryzae	2	0	0	0	0	0	0	0	0	1	0	0	0	0	0	0	0	0	0	0	0	0	0	0	0	0	0	4	0	0	0	0	0	0	0	3	0	0	2	0	0	0
551760	Bacteria	Proteobacteria	Betaproteobacteria	Rhodocyclales	Rhodocyclaceae	Aromatoleum	Aromatoleum aromaticum	0	0	1	0	1	0	0	0	1	0	0	0	1	1	0	0	0	0	0	0	0	0	0	0	0	0	0	0	0	0	0	2	0	0	0	0	0	0	1	0	3	0
259537	Bacteria	Proteobacteria	Betaproteobacteria	Rhodocyclales	Azonexaceae	Dechloromonas	Dechloromonas aromatica	0	0	0	1	0	0	0	1	0	1	0	0	1	1	0	0	0	0	0	0	0	0	0	0	1	0	0	0	0	0	0	0	0	0	0	0	0	0	2	0	0	0
2231055	Bacteria	Proteobacteria	Betaproteobacteria	Rhodocyclales	Azonexaceae	Dechloromonas	Dechloromonas sp. HYN0024	0	0	0	0	0	0	1	1	0	0	0	0	1	0	0	0	0	0	0	0	0	1	0	0	0	0	0	0	2	0	0	0	0	0	0	0	0	0	0	0	0	0
994692	Bacteria	Proteobacteria	Betaproteobacteria			Candidatus Kinetoplastibacterium	Candidatus Kinetoplastibacterium desouzaii	0	0	0	0	0	0	0	0	0	0	0	0	0	0	0	0	0	0	0	0	0	0	0	0	0	0	0	0	0	0	0	0	0	0	0	0	0	0	0	0	0	0
1904640	Bacteria	Proteobacteria	Betaproteobacteria				Betaproteobacteria bacterium GR16-43	2	2	0	0	0	0	0	0	0	3	0	2	1	1	0	0	0	1	0	0	2	0	0	0	0	0	0	0	0	3	0	0	1	0	0	1	0	0	2	0	0	0
1160784	Bacteria	Proteobacteria	Betaproteobacteria			Candidatus Nasuia	Candidatus Nasuia deltocephalinicola	0	0	0	1	0	0	0	1	1	0	0	0	0	0	1	0	1	0	0	0	0	0	2	0	0	0	0	0	0	1	2	0	0	2	0	0	0	0	0	0	0	0
189385	Bacteria	Proteobacteria	Betaproteobacteria			Candidatus Tremblaya	Candidatus Tremblaya princeps	0	0	0	0	0	0	0	0	0	1	0	0	0	0	0	0	0	0	0	0	0	0	0	0	0	0	0	0	0	0	0	0	0	0	0	0	0	0	0	0	0	0
327160	Bacteria	Proteobacteria	Betaproteobacteria			Candidatus Accumulibacter	Candidatus Accumulibacter phosphatis	0	0	0	1	0	0	0	1	0	0	1	0	0	0	0	0	0	0	0	0	0	0	0	0	0	0	0	0	0	0	0	0	0	0	0	0	0	1	0	0	0	0
669502	Bacteria	Proteobacteria	Betaproteobacteria			Candidatus Profftella	Candidatus Profftella armatura	0	0	0	1	0	0	0	0	0	0	0	0	1	0	0	1	0	0	0	0	0	0	0	0	0	0	0	0	0	1	0	0	0	0	0	0	0	0	0	0	0	0
382	Bacteria	Proteobacteria	Alphaproteobacteria	Rhizobiales	Rhizobiaceae	Sinorhizobium	Sinorhizobium meliloti	73	77	63	62	23	25	29	24	77	74	41	51	18	19	18	24	56	62	27	30	60	44	93	138	57	50	107	127	33	26	77	98	96	77	60	64	126	116	73	93	93	21
380	Bacteria	Proteobacteria	Alphaproteobacteria	Rhizobiales	Rhizobiaceae	Sinorhizobium	Sinorhizobium fredii	0	0	0	3	0	0	0	1	1	1	0	2	0	0	0	1	0	1	1	0	0	1	0	2	1	0	0	0	0	0	0	2	1	2	0	0	4	0	2	4	0	0
194963	Bacteria	Proteobacteria	Alphaproteobacteria	Rhizobiales	Rhizobiaceae	Sinorhizobium	Sinorhizobium americanum	0	0	0	0	0	0	0	1	0	0	0	0	0	0	0	0	0	2	0	0	2	0	0	0	0	0	0	0	0	0	0	0	0	0	2	0	0	1	0	0	0	0
110321	Bacteria	Proteobacteria	Alphaproteobacteria	Rhizobiales	Rhizobiaceae	Sinorhizobium	Sinorhizobium medicae	0	0	0	0	0	1	0	0	0	0	0	0	0	0	0	0	0	0	0	0	0	0	0	0	0	0	0	0	0	0	0	0	0	0	2	0	0	0	0	0	0	0
1842534	Bacteria	Proteobacteria	Alphaproteobacteria	Rhizobiales	Rhizobiaceae	Sinorhizobium	Sinorhizobium sp. RAC02	2	0	0	0	0	0	0	0	0	1	1	0	0	0	0	0	0	0	0	0	0	0	0	0	0	0	0	0	0	0	2	0	0	0	0	0	0	0	1	0	0	0
106592	Bacteria	Proteobacteria	Alphaproteobacteria	Rhizobiales	Rhizobiaceae	Ensifer	Ensifer adhaerens	0	0	0	0	0	0	0	0	0	0	0	1	0	0	0	0	0	0	0	0	2	0	0	2	0	0	0	0	1	0	0	0	1	2	0	0	0	0	0	0	0	0
716925	Bacteria	Proteobacteria	Alphaproteobacteria	Rhizobiales	Rhizobiaceae	Ensifer	Ensifer sojae	0	0	0	1	0	0	0	0	0	0	0	0	0	1	0	0	0	0	0	0	0	1	0	0	0	0	0	0	0	0	0	0	0	2	0	0	0	0	0	0	0	0
358	Bacteria	Proteobacteria	Alphaproteobacteria	Rhizobiales	Rhizobiaceae	Agrobacterium	Agrobacterium tumefaciens	6	2	1	6	2	5	2	2	10	5	3	6	1	1	4	1	2	6	3	4	2	7	0	4	2	3	6	8	5	3	6	9	3	3	2	4	9	6	5	0	6	2
1176649	Bacteria	Proteobacteria	Alphaproteobacteria	Rhizobiales	Rhizobiaceae	Agrobacterium	Agrobacterium fabrum	0	0	0	1	0	0	0	0	0	0	0	0	0	0	0	1	0	0	0	0	0	0	0	0	0	1	0	0	1	0	0	0	0	0	0	1	0	1	0	0	0	0
359	Bacteria	Proteobacteria	Alphaproteobacteria	Rhizobiales	Rhizobiaceae	Agrobacterium	Agrobacterium rhizogenes	0	0	0	0	0	0	0	0	0	0	0	0	0	0	0	0	0	0	0	0	0	0	0	0	0	0	0	0	0	0	0	0	0	0	0	0	0	0	1	0	0	0
373	Bacteria	Proteobacteria	Alphaproteobacteria	Rhizobiales	Rhizobiaceae	Agrobacterium	Agrobacterium vitis	0	2	0	0	0	0	0	0	0	1	0	0	0	0	0	0	0	0	0	0	0	0	0	0	1	0	0	4	0	0	2	0	0	0	0	0	1	0	1	0	0	0
1842536	Bacteria	Proteobacteria	Alphaproteobacteria	Rhizobiales	Rhizobiaceae	Agrobacterium	Agrobacterium sp. RAC06	0	0	3	0	1	0	0	0	0	0	0	1	0	1	0	0	0	0	0	0	0	1	0	0	1	1	0	4	1	3	0	0	1	0	0	0	0	0	2	0	0	0
398	Bacteria	Proteobacteria	Alphaproteobacteria	Rhizobiales	Rhizobiaceae	Rhizobium	Rhizobium tropici	0	0	0	0	0	0	0	0	0	0	0	0	0	0	0	0	0	0	0	0	0	0	0	0	0	0	0	0	0	0	0	0	0	0	0	0	0	0	0	0	0	0
2020313	Bacteria	Proteobacteria	Alphaproteobacteria	Rhizobiales	Rhizobiaceae	Rhizobium	Rhizobium sp. TAL182	0	0	0	0	0	0	0	0	0	0	0	0	0	0	0	0	0	1	0	0	0	0	0	0	0	0	0	0	0	0	0	0	0	0	0	0	1	0	0	0	0	0
1571470	Bacteria	Proteobacteria	Alphaproteobacteria	Rhizobiales	Rhizobiaceae	Rhizobium	Rhizobium sp. ACO-34A	2	0	0	0	0	0	0	0	0	0	1	2	0	0	1	0	1	0	0	0	0	1	0	0	0	0	3	0	0	3	2	0	1	0	0	0	0	0	2	0	0	0
1335060	Bacteria	Proteobacteria	Alphaproteobacteria	Rhizobiales	Rhizobiaceae	Rhizobium	Rhizobium sp. Q54	0	0	0	0	0	0	0	0	1	0	0	0	0	0	0	0	0	0	0	0	0	0	5	0	0	1	0	0	2	3	0	0	0	3	2	0	0	0	1	0	0	1
1125847	Bacteria	Proteobacteria	Alphaproteobacteria	Rhizobiales	Rhizobiaceae	Rhizobium	Rhizobium sp. NT-26	4	0	0	0	0	0	0	0	0	0	0	0	0	0	0	1	0	0	0	0	0	0	0	0	0	0	3	0	3	0	0	0	0	0	0	0	0	1	1	0	0	0
384	Bacteria	Proteobacteria	Alphaproteobacteria	Rhizobiales	Rhizobiaceae	Rhizobium	Rhizobium leguminosarum	0	0	0	1	0	0	1	0	0	0	0	0	0	0	0	1	1	1	1	0	0	0	0	0	1	0	3	0	0	0	0	2	0	0	0	3	0	0	2	0	0	0
396	Bacteria	Proteobacteria	Alphaproteobacteria	Rhizobiales	Rhizobiaceae	Rhizobium	Rhizobium phaseoli	0	0	0	0	0	0	0	0	0	0	0	0	0	0	0	0	0	0	0	0	0	0	2	0	0	0	0	0	0	1	0	0	0	0	0	0	0	0	1	2	0	0
29449	Bacteria	Proteobacteria	Alphaproteobacteria	Rhizobiales	Rhizobiaceae	Rhizobium	Rhizobium etli	0	2	0	1	0	0	0	0	0	0	0	0	0	0	0	0	0	0	0	0	0	0	0	0	1	0	0	0	0	0	0	0	0	0	0	0	0	0	2	0	0	0
56730	Bacteria	Proteobacteria	Alphaproteobacteria	Rhizobiales	Rhizobiaceae	Rhizobium	Rhizobium gallicum	0	2	1	0	0	0	1	1	0	0	1	0	1	0	0	0	0	0	0	0	0	0	0	0	0	0	0	0	0	0	0	0	0	0	0	0	0	0	1	2	0	0
399	Bacteria	Proteobacteria	Alphaproteobacteria	Rhizobiales	Rhizobiaceae	Neorhizobium	Neorhizobium galegae	0	0	0	0	0	0	0	0	0	0	0	0	0	1	0	0	0	0	2	0	2	3	0	0	0	0	0	0	1	1	0	4	0	0	0	0	0	0	2	0	0	0
1825976	Bacteria	Proteobacteria	Alphaproteobacteria	Rhizobiales	Rhizobiaceae	Neorhizobium	Neorhizobium sp. NCHU2750	0	0	0	0	0	0	0	1	0	1	0	0	0	0	0	0	0	0	0	0	2	1	0	0	0	0	0	0	0	1	0	0	0	0	0	0	0	0	1	0	0	0
2060726	Bacteria	Proteobacteria	Alphaproteobacteria	Rhizobiales	Rhizobiaceae	Neorhizobium	Neorhizobium sp. SOG26	0	0	0	0	0	0	1	0	0	0	0	0	0	0	0	0	0	0	0	0	0	0	0	2	0	0	0	4	2	0	0	0	0	0	0	0	0	1	1	0	0	0
879274	Bacteria	Proteobacteria	Alphaproteobacteria	Rhizobiales	Rhizobiaceae	Shinella	Shinella sp. HZN7	2	9	3	6	0	0	1	3	3	7	0	5	4	4	3	3	5	3	3	2	4	6	7	2	8	4	3	0	3	1	6	2	4	5	8	3	6	4	7	4	0	1
34021	Bacteria	Proteobacteria	Alphaproteobacteria	Rhizobiales	Rhizobiaceae	Liberibacter	Candidatus Liberibacter asiaticus	0	0	1	0	0	0	0	0	0	0	0	0	0	0	0	1	0	0	0	1	0	0	0	0	0	0	3	0	0	0	0	0	0	0	0	1	0	0	1	0	0	0
309868	Bacteria	Proteobacteria	Alphaproteobacteria	Rhizobiales	Rhizobiaceae	Liberibacter	Candidatus Liberibacter americanus	2	0	1	0	0	0	0	0	0	0	0	0	0	0	0	0	0	0	0	0	0	0	0	0	0	0	0	0	0	1	0	2	0	0	0	0	1	0	0	0	0	0
556287	Bacteria	Proteobacteria	Alphaproteobacteria	Rhizobiales	Rhizobiaceae	Liberibacter	Candidatus Liberibacter solanacearum	2	0	0	0	0	0	0	0	0	0	0	0	0	0	0	0	0	0	0	0	0	0	0	0	0	0	0	0	0	0	0	0	0	0	2	0	1	0	0	0	0	0
1273132	Bacteria	Proteobacteria	Alphaproteobacteria	Rhizobiales	Rhizobiaceae	Liberibacter	Liberibacter crescens	2	2	0	1	0	0	0	0	0	1	0	1	1	1	0	0	0	0	0	0	0	1	0	2	0	1	0	0	1	1	2	0	0	0	0	0	0	0	2	0	0	0
114615	Bacteria	Proteobacteria	Alphaproteobacteria	Rhizobiales	Bradyrhizobiaceae	Bradyrhizobium	Bradyrhizobium sp. ORS 278	2	0	0	1	0	0	1	0	0	3	0	0	0	0	1	0	0	0	0	1	0	0	0	2	1	0	0	0	0	0	0	0	1	0	2	3	1	1	1	0	0	0
1325095	Bacteria	Proteobacteria	Alphaproteobacteria	Rhizobiales	Bradyrhizobiaceae	Bradyrhizobium	Bradyrhizobium sp. CCBAU 51670	2	0	0	0	0	0	0	0	0	0	0	0	0	0	0	0	0	0	0	0	0	0	0	0	1	0	0	0	0	0	0	0	0	2	0	0	0	0	0	0	0	0
1223566	Bacteria	Proteobacteria	Alphaproteobacteria	Rhizobiales	Bradyrhizobiaceae	Bradyrhizobium	Bradyrhizobium sp. CCGE-LA001	0	0	0	0	0	0	0	0	0	0	0	0	0	0	0	0	0	0	0	0	0	0	0	0	0	0	0	0	0	1	0	0	0	0	0	0	0	0	1	0	0	0
2057741	Bacteria	Proteobacteria	Alphaproteobacteria	Rhizobiales	Bradyrhizobiaceae	Bradyrhizobium	Bradyrhizobium sp. SK17	2	2	1	0	1	1	0	2	1	0	3	1	1	1	1	1	0	1	1	2	2	1	2	0	1	0	6	0	1	0	2	4	4	3	3	6	6	15	2	0	0	1
1437360	Bacteria	Proteobacteria	Alphaproteobacteria	Rhizobiales	Bradyrhizobiaceae	Bradyrhizobium	Bradyrhizobium erythrophlei	0	0	0	0	0	0	0	0	1	0	0	0	0	0	0	1	0	0	0	0	0	0	0	0	1	0	3	0	2	0	2	0	0	0	0	0	0	0	0	0	0	0
1355477	Bacteria	Proteobacteria	Alphaproteobacteria	Rhizobiales	Bradyrhizobiaceae	Bradyrhizobium	Bradyrhizobium diazoefficiens	0	0	0	0	0	0	0	0	0	0	0	1	0	1	0	0	0	0	0	0	0	0	0	2	1	0	0	0	0	0	0	0	0	0	0	0	1	0	0	0	0	0
1325107	Bacteria	Proteobacteria	Alphaproteobacteria	Rhizobiales	Bradyrhizobiaceae	Bradyrhizobium	Bradyrhizobium sp. CCBAU 51778	0	0	0	0	0	0	0	0	0	0	0	1	0	0	0	0	0	0	0	1	0	0	0	0	0	0	0	0	1	0	0	0	0	0	0	0	0	0	2	0	0	0
1325090	Bacteria	Proteobacteria	Alphaproteobacteria	Rhizobiales	Bradyrhizobiaceae	Bradyrhizobium	Bradyrhizobium guangdongense	0	0	0	0	0	0	1	0	0	0	0	1	1	0	1	0	0	0	0	0	0	0	0	2	1	0	0	0	0	0	0	0	0	2	0	0	1	0	2	0	3	0
1274631	Bacteria	Proteobacteria	Alphaproteobacteria	Rhizobiales	Bradyrhizobiaceae	Bradyrhizobium	Bradyrhizobium icense	0	0	0	0	0	1	0	0	0	0	1	1	0	0	0	0	0	0	0	0	0	0	0	0	0	0	0	0	0	1	0	0	0	0	0	0	0	0	0	0	0	0
375	Bacteria	Proteobacteria	Alphaproteobacteria	Rhizobiales	Bradyrhizobiaceae	Bradyrhizobium	Bradyrhizobium japonicum	0	0	0	0	0	0	0	0	0	1	1	0	0	1	0	0	3	2	0	0	2	0	0	0	0	1	0	4	1	0	2	0	0	0	0	0	1	0	2	0	0	0
722472	Bacteria	Proteobacteria	Alphaproteobacteria	Rhizobiales	Bradyrhizobiaceae	Bradyrhizobium	Bradyrhizobium lablabi	0	0	0	0	0	0	0	0	0	1	0	0	0	1	0	0	0	0	0	0	0	0	0	0	0	0	0	0	0	0	0	0	0	0	0	0	1	0	1	0	0	0
288000	Bacteria	Proteobacteria	Alphaproteobacteria	Rhizobiales	Bradyrhizobiaceae	Bradyrhizobium	Bradyrhizobium sp. BTAi1	0	0	0	0	0	0	0	0	0	0	0	1	1	0	1	0	1	0	0	0	0	0	0	0	1	0	0	0	1	0	0	2	0	0	0	0	1	0	3	0	0	0
255045	Bacteria	Proteobacteria	Alphaproteobacteria	Rhizobiales	Bradyrhizobiaceae	Bradyrhizobium	Bradyrhizobium canariense	0	0	0	0	0	0	0	0	0	0	0	0	1	0	0	1	0	0	0	0	0	0	0	0	0	0	0	0	0	0	0	0	0	0	0	0	0	0	1	0	0	0
115808	Bacteria	Proteobacteria	Alphaproteobacteria	Rhizobiales	Bradyrhizobiaceae	Bradyrhizobium	Bradyrhizobium sp. ORS 285	0	0	1	0	0	0	0	0	0	0	0	0	0	0	0	0	0	0	0	0	0	0	0	0	0	0	3	0	0	0	0	0	0	0	0	0	0	1	0	0	0	0
44255	Bacteria	Proteobacteria	Alphaproteobacteria	Rhizobiales	Bradyrhizobiaceae	Bradyrhizobium	Bradyrhizobium oligotrophicum	0	0	0	0	0	0	0	1	0	0	0	0	0	0	0	0	1	0	0	0	0	0	0	0	0	0	0	0	0	0	0	0	0	0	0	0	0	0	1	0	0	0
1076	Bacteria	Proteobacteria	Alphaproteobacteria	Rhizobiales	Bradyrhizobiaceae	Rhodopseudomonas	Rhodopseudomonas palustris	4	9	3	4	3	1	2	1	5	5	7	6	1	3	3	3	1	0	6	7	6	6	12	13	4	2	12	4	5	4	5	12	1	6	9	4	7	13	7	6	15	3
912	Bacteria	Proteobacteria	Alphaproteobacteria	Rhizobiales	Bradyrhizobiaceae	Nitrobacter	Nitrobacter hamburgensis	0	0	0	0	0	0	0	0	0	1	0	0	0	0	0	1	0	0	0	0	0	0	0	0	0	0	0	0	1	0	0	0	0	0	0	1	0	0	0	0	0	0
40137	Bacteria	Proteobacteria	Alphaproteobacteria	Rhizobiales	Bradyrhizobiaceae	Oligotropha	Oligotropha carboxidovorans	0	0	0	0	1	0	1	1	0	0	0	0	0	1	0	1	0	1	0	0	0	0	0	2	0	0	3	0	0	1	0	0	0	0	2	0	0	7	1	0	0	0
709797	Bacteria	Proteobacteria	Alphaproteobacteria	Rhizobiales	Bradyrhizobiaceae		Bradyrhizobiaceae bacterium SG-6C	0	0	0	0	0	0	0	0	0	0	0	0	0	0	0	1	0	0	0	0	0	3	0	0	1	0	0	0	0	0	0	4	0	0	0	0	0	1	0	0	0	0
1526658	Bacteria	Proteobacteria	Alphaproteobacteria	Rhizobiales	Bradyrhizobiaceae	Bosea	Bosea vaviloviae	0	0	0	0	0	0	0	0	0	0	0	1	0	0	0	0	0	0	0	0	0	0	0	0	0	0	0	0	0	0	0	0	0	0	0	0	0	0	0	0	0	0
1792307	Bacteria	Proteobacteria	Alphaproteobacteria	Rhizobiales	Bradyrhizobiaceae	Bosea	Bosea sp. PAMC 26642	2	0	0	0	0	0	0	0	1	0	1	0	0	0	0	0	0	0	0	0	0	0	0	0	0	0	0	0	0	1	0	0	0	0	0	1	0	0	2	0	0	0
1842539	Bacteria	Proteobacteria	Alphaproteobacteria	Rhizobiales	Bradyrhizobiaceae	Bosea	Bosea sp. RAC05	0	0	0	0	0	0	0	0	0	0	0	0	0	0	0	0	0	0	0	0	0	0	2	2	0	0	0	0	0	0	0	0	0	0	2	0	0	0	0	0	0	0
1867715	Bacteria	Proteobacteria	Alphaproteobacteria	Rhizobiales	Bradyrhizobiaceae	Bosea	Bosea sp. Tri-49	0	0	0	0	0	0	0	0	0	3	0	0	0	0	1	0	0	0	0	0	0	0	0	2	1	0	0	0	1	0	0	2	0	0	0	0	0	0	0	0	0	0
2015316	Bacteria	Proteobacteria	Alphaproteobacteria	Rhizobiales	Bradyrhizobiaceae	Bosea	Bosea sp. AS-1	0	0	0	0	0	0	0	1	1	0	0	0	0	0	0	0	0	0	0	1	0	0	2	0	0	0	0	0	0	0	5	0	0	0	0	0	4	1	1	0	0	0
1333996	Bacteria	Proteobacteria	Alphaproteobacteria	Rhizobiales	Bradyrhizobiaceae	Variibacter	Variibacter gotjawalensis	0	0	0	0	0	0	0	0	0	1	0	0	0	0	0	0	0	0	0	0	2	0	0	0	0	0	0	0	0	0	0	0	0	0	2	0	0	1	2	0	0	0
426117	Bacteria	Proteobacteria	Alphaproteobacteria	Rhizobiales	Methylobacteriaceae	Methylobacterium	Methylobacterium sp. 4-46	0	0	0	0	0	0	1	1	4	1	1	2	0	0	0	0	3	0	0	1	0	1	5	0	0	1	3	4	1	1	0	0	1	0	2	1	3	0	5	0	0	1
114616	Bacteria	Proteobacteria	Alphaproteobacteria	Rhizobiales	Methylobacteriaceae	Methylobacterium	Methylobacterium nodulans	0	0	0	0	0	0	0	0	0	0	0	0	0	0	0	0	1	0	0	0	2	0	0	0	0	0	0	0	1	1	0	0	0	0	0	0	0	1	2	4	0	0
2202826	Bacteria	Proteobacteria	Alphaproteobacteria	Rhizobiales	Methylobacteriaceae	Methylobacterium	Methylobacterium sp. 17Sr1-1	0	0	0	0	0	0	0	1	0	0	0	0	1	0	0	1	0	1	0	0	0	0	0	0	0	0	0	0	0	0	0	0	0	0	0	1	0	0	1	0	0	0
31998	Bacteria	Proteobacteria	Alphaproteobacteria	Rhizobiales	Methylobacteriaceae	Methylobacterium	Methylobacterium radiotolerans	0	2	0	1	0	0	0	0	1	0	0	2	1	0	0	1	0	0	0	1	0	0	2	4	2	0	0	0	0	0	0	0	0	2	0	1	0	1	1	2	0	0
2202828	Bacteria	Proteobacteria	Alphaproteobacteria	Rhizobiales	Methylobacteriaceae	Methylobacterium	Methylobacterium sp. 17Sr1-43	0	0	1	1	0	0	0	0	0	0	0	0	0	0	0	0	0	0	0	0	0	0	0	0	1	0	0	0	1	3	0	0	0	0	2	0	0	0	2	2	0	0
2202827	Bacteria	Proteobacteria	Alphaproteobacteria	Rhizobiales	Methylobacteriaceae	Methylobacterium	Methylobacterium sp. 17Sr1-28	0	0	1	0	0	0	0	0	0	0	0	0	0	0	1	0	0	1	0	0	2	0	0	0	0	0	3	4	0	0	0	0	0	0	0	0	0	0	0	0	0	0
2202825	Bacteria	Proteobacteria	Alphaproteobacteria	Rhizobiales	Methylobacteriaceae	Methylobacterium	Methylobacterium sp. 17SD2-17	0	0	0	0	0	0	0	0	0	0	0	1	0	0	0	0	0	1	0	0	0	1	0	0	0	0	0	0	1	0	0	0	0	0	0	0	0	0	2	0	3	0
2067957	Bacteria	Proteobacteria	Alphaproteobacteria	Rhizobiales	Methylobacteriaceae	Methylobacterium	Methylobacterium sp. DM1	0	0	0	0	0	0	0	0	0	1	0	0	0	0	0	0	0	0	0	0	0	0	0	0	0	0	0	0	0	0	0	0	1	0	0	0	0	0	2	0	3	0
2051553	Bacteria	Proteobacteria	Alphaproteobacteria	Rhizobiales	Methylobacteriaceae	Methylobacterium	Methylobacterium currus	0	0	0	0	0	0	0	0	0	0	0	0	0	0	0	1	0	0	0	0	0	1	0	0	0	0	0	0	1	0	0	0	0	0	0	0	0	1	2	0	0	1
1479019	Bacteria	Proteobacteria	Alphaproteobacteria	Rhizobiales	Methylobacteriaceae	Methylobacterium	Methylobacterium sp. C1	0	0	0	0	0	0	0	0	0	0	0	0	0	0	0	0	1	0	0	0	0	0	0	0	0	0	0	0	0	0	0	0	0	0	0	0	0	0	0	2	0	0
270351	Bacteria	Proteobacteria	Alphaproteobacteria	Rhizobiales	Methylobacteriaceae	Methylobacterium	Methylobacterium aquaticum	0	0	0	3	0	0	0	0	3	0	0	0	0	0	1	1	1	0	0	0	0	0	0	0	0	0	3	0	2	0	0	0	0	0	0	0	0	0	0	2	0	0
269660	Bacteria	Proteobacteria	Alphaproteobacteria	Rhizobiales	Methylobacteriaceae	Methylobacterium	Methylobacterium brachiatum	0	0	0	1	0	0	0	0	1	0	0	0	0	1	0	0	0	1	0	0	0	0	2	4	0	0	0	0	0	3	0	0	0	0	2	0	0	0	2	0	0	0
2082949	Bacteria	Proteobacteria	Alphaproteobacteria	Rhizobiales	Methylobacteriaceae	Microvirga	Microvirga sp. 17 mud 1-3	0	0	0	0	0	0	0	0	0	1	0	1	0	0	0	1	0	0	0	0	0	3	0	0	0	0	0	0	1	3	0	0	1	0	0	0	1	1	2	0	0	0
1882682	Bacteria	Proteobacteria	Alphaproteobacteria	Rhizobiales	Methylobacteriaceae	Microvirga	Microvirga ossetica	0	2	0	0	0	0	0	0	0	0	1	0	0	0	1	0	0	0	1	1	0	0	0	0	1	1	0	0	0	0	0	0	1	0	0	0	0	0	2	2	0	0
408	Bacteria	Proteobacteria	Alphaproteobacteria	Rhizobiales	Methylobacteriaceae	Methylorubrum	Methylorubrum extorquens	0	2	0	0	0	0	0	0	0	0	0	0	0	0	0	0	0	0	0	0	0	0	0	0	0	0	3	4	0	0	0	0	0	2	2	0	0	3	2	0	0	0
223967	Bacteria	Proteobacteria	Alphaproteobacteria	Rhizobiales	Methylobacteriaceae	Methylorubrum	Methylorubrum populi	2	2	1	0	0	0	1	1	1	0	0	0	0	0	0	1	2	2	0	0	0	1	2	2	1	0	3	0	1	0	0	2	0	0	9	3	4	0	5	2	0	1
674703	Bacteria	Proteobacteria	Alphaproteobacteria	Rhizobiales	Hyphomicrobiaceae	Rhodoplanes	Rhodoplanes sp. Z2-YC6860	0	0	0	0	0	0	0	0	0	0	0	0	0	1	0	0	0	1	1	0	0	0	0	0	1	0	0	0	1	1	2	2	0	0	2	0	0	0	0	0	3	0
2083786	Bacteria	Proteobacteria	Alphaproteobacteria	Rhizobiales	Hyphomicrobiaceae	Devosia	Devosia sp. I507	2	0	0	0	0	0	2	1	4	7	3	1	0	0	0	0	1	1	1	2	2	1	0	2	1	1	0	4	53	44	0	0	0	2	0	4	1	0	1	0	0	0
1736675	Bacteria	Proteobacteria	Alphaproteobacteria	Rhizobiales	Hyphomicrobiaceae	Devosia	Devosia sp. A16	0	2	0	0	0	0	0	0	3	1	1	1	0	1	0	0	0	0	1	1	0	0	0	0	0	0	0	0	14	8	0	0	0	0	2	0	3	0	1	0	0	0
2499144	Bacteria	Proteobacteria	Alphaproteobacteria	Rhizobiales	Hyphomicrobiaceae	Devosia	Devosia sp. 1566	0	0	1	1	0	0	0	0	0	1	0	0	0	1	0	0	0	0	0	1	0	0	0	0	0	0	0	0	3	5	0	0	0	0	0	0	0	0	0	0	0	0
1079	Bacteria	Proteobacteria	Alphaproteobacteria	Rhizobiales	Hyphomicrobiaceae	Blastochloris	Blastochloris viridis	0	0	0	0	0	0	0	0	0	0	0	0	0	0	0	0	0	0	0	0	0	0	0	0	0	0	0	0	0	0	0	0	0	0	0	0	0	0	0	0	0	0
2233851	Bacteria	Proteobacteria	Alphaproteobacteria	Rhizobiales	Hyphomicrobiaceae	Blastochloris	Blastochloris sp. GI	0	0	0	0	0	0	0	0	0	0	0	0	0	0	0	0	1	0	0	0	0	0	0	0	0	0	3	0	0	0	0	0	0	0	0	0	0	0	0	0	0	0
53399	Bacteria	Proteobacteria	Alphaproteobacteria	Rhizobiales	Hyphomicrobiaceae	Hyphomicrobium	Hyphomicrobium denitrificans	0	0	0	1	0	0	0	0	1	0	0	1	0	0	0	0	1	0	0	0	0	0	0	0	1	1	0	0	1	0	0	0	0	0	0	0	0	0	1	0	0	0
717785	Bacteria	Proteobacteria	Alphaproteobacteria	Rhizobiales	Hyphomicrobiaceae	Hyphomicrobium	Hyphomicrobium sp. MC1	0	0	0	0	0	0	0	1	0	0	0	0	0	0	0	0	0	0	0	0	0	0	0	0	0	0	0	0	0	0	0	2	0	0	0	0	0	0	0	0	0	0
1427356	Bacteria	Proteobacteria	Alphaproteobacteria	Rhizobiales	Hyphomicrobiaceae	Hyphomicrobium	Hyphomicrobium nitrativorans	0	0	0	1	0	0	1	1	0	0	0	0	0	1	0	0	0	0	0	0	0	0	0	0	0	0	0	0	0	0	0	0	0	0	2	0	1	3	0	0	0	0
1069	Bacteria	Proteobacteria	Alphaproteobacteria	Rhizobiales	Hyphomicrobiaceae	Rhodomicrobium	Rhodomicrobium vannielii	0	0	1	0	0	0	0	0	0	0	0	1	0	0	1	0	0	0	0	0	0	0	2	2	0	0	0	4	1	0	5	0	0	0	0	0	1	0	0	0	0	0
1608628	Bacteria	Proteobacteria	Alphaproteobacteria	Rhizobiales	Hyphomicrobiaceae	Filomicrobium	Candidatus Filomicrobium marinum	0	0	0	1	1	0	0	0	1	0	0	0	0	0	0	0	0	0	0	0	0	0	0	0	0	0	0	0	0	1	0	0	0	0	0	1	0	0	3	0	0	0
454601	Bacteria	Proteobacteria	Alphaproteobacteria	Rhizobiales	Hyphomicrobiaceae	Maritalea	Maritalea myrionectae	0	0	0	0	0	0	0	0	0	0	0	0	0	0	0	0	0	0	0	0	0	0	0	2	0	0	0	0	0	0	0	0	0	0	0	0	0	0	0	0	0	0
531813	Bacteria	Proteobacteria	Alphaproteobacteria	Rhizobiales	Hyphomicrobiaceae	Pelagibacterium	Pelagibacterium halotolerans	0	0	0	0	0	0	0	0	1	0	0	0	0	0	0	0	0	0	0	0	0	0	0	0	0	0	3	0	2	0	0	0	0	0	0	0	0	0	0	0	0	0
2082387	Bacteria	Proteobacteria	Alphaproteobacteria	Rhizobiales	Phyllobacteriaceae	Mesorhizobium	Mesorhizobium sp. Pch-S	0	0	0	0	0	0	0	0	0	0	0	0	0	0	0	0	0	0	0	0	0	0	0	0	0	0	0	0	1	0	0	0	0	0	0	0	0	0	2	0	0	0
2108445	Bacteria	Proteobacteria	Alphaproteobacteria	Rhizobiales	Phyllobacteriaceae	Mesorhizobium	Mesorhizobium sp. DCY119	0	0	0	0	0	0	0	0	0	0	0	0	0	0	0	0	0	0	0	0	0	0	0	0	0	0	0	0	5	3	0	0	0	0	0	0	0	1	0	0	0	0
2493668	Bacteria	Proteobacteria	Alphaproteobacteria	Rhizobiales	Phyllobacteriaceae	Mesorhizobium	Mesorhizobium sp. M9A.F.Ca.ET.002.03.1.2	0	0	0	1	0	0	0	0	0	0	0	0	1	0	0	0	0	0	0	0	0	0	0	0	1	1	0	4	0	0	0	0	0	3	0	0	0	0	2	2	0	0
2493675	Bacteria	Proteobacteria	Alphaproteobacteria	Rhizobiales	Phyllobacteriaceae	Mesorhizobium	Mesorhizobium sp. M4B.F.Ca.ET.058.02.1.1	0	0	0	0	0	0	0	0	0	0	0	0	0	0	0	0	0	0	1	0	0	0	2	0	0	0	0	0	0	0	0	4	0	0	0	0	0	0	0	0	0	0
2493677	Bacteria	Proteobacteria	Alphaproteobacteria	Rhizobiales	Phyllobacteriaceae	Mesorhizobium	Mesorhizobium sp. M6A.T.Cr.TU.016.01.1.1	0	0	0	0	0	0	0	0	0	0	0	1	0	0	1	0	0	0	0	0	0	0	0	0	0	0	0	0	0	0	0	0	1	0	0	0	0	0	1	0	0	0
381	Bacteria	Proteobacteria	Alphaproteobacteria	Rhizobiales	Phyllobacteriaceae	Mesorhizobium	Mesorhizobium loti	0	0	0	0	0	0	0	0	0	0	0	0	0	0	0	0	0	0	0	0	0	0	0	0	0	0	0	0	0	0	0	0	0	0	0	0	0	0	1	0	0	0
39645	Bacteria	Proteobacteria	Alphaproteobacteria	Rhizobiales	Phyllobacteriaceae	Mesorhizobium	Mesorhizobium ciceri	0	0	0	0	0	0	0	0	0	0	0	0	1	0	0	0	0	1	0	0	0	0	2	0	0	0	0	0	0	0	0	0	1	0	2	0	0	1	0	0	0	1
1670800	Bacteria	Proteobacteria	Alphaproteobacteria	Rhizobiales	Phyllobacteriaceae	Mesorhizobium	Mesorhizobium oceanicum	0	0	1	0	0	0	0	0	0	0	0	0	0	0	1	0	0	0	0	0	0	0	0	0	0	1	0	0	0	1	0	0	0	0	0	0	3	0	1	0	0	0
1867719	Bacteria	Proteobacteria	Alphaproteobacteria	Rhizobiales	Phyllobacteriaceae	Phyllobacterium	Phyllobacterium zundukense	0	0	0	0	0	0	1	0	0	1	3	0	0	0	0	1	0	0	0	0	0	1	0	0	0	0	0	0	0	0	0	0	0	0	0	0	0	0	0	0	0	0
83263	Bacteria	Proteobacteria	Alphaproteobacteria	Rhizobiales	Phyllobacteriaceae	Aminobacter	Aminobacter aminovorans	0	2	3	0	0	0	0	0	0	4	1	0	0	0	1	0	0	0	0	0	0	0	0	0	0	0	0	0	0	0	0	0	0	0	0	0	0	0	2	0	0	0
472175	Bacteria	Proteobacteria	Alphaproteobacteria	Rhizobiales	Phyllobacteriaceae	Nitratireductor	Nitratireductor basaltis	0	0	0	0	0	0	0	0	0	0	0	0	0	0	0	0	0	0	0	0	0	0	0	0	0	0	0	0	0	1	0	0	0	0	0	0	0	0	1	0	0	0
1756988	Bacteria	Proteobacteria	Alphaproteobacteria	Rhizobiales	Phyllobacteriaceae	Nitratireductor	Nitratireductor sp. OM-1	0	2	1	0	0	0	0	0	0	1	0	2	0	0	0	0	1	0	1	0	0	0	0	0	0	1	0	0	0	1	0	0	0	0	0	0	0	0	2	0	0	0
266779	Bacteria	Proteobacteria	Alphaproteobacteria	Rhizobiales	Phyllobacteriaceae	Chelativorans	Chelativorans sp. BNC1	0	0	0	1	0	0	0	0	0	0	0	0	0	0	0	0	0	1	0	0	0	0	0	0	0	0	0	0	3	1	0	0	0	0	0	0	0	0	0	0	0	0
1852022	Bacteria	Proteobacteria	Alphaproteobacteria	Rhizobiales	Phyllobacteriaceae	Roseitalea	Roseitalea porphyridii	0	0	0	0	0	0	0	0	0	0	0	0	0	0	0	0	0	0	0	0	2	0	0	0	0	0	0	0	1	0	0	0	0	0	0	0	0	0	2	0	0	0
1686310	Bacteria	Proteobacteria	Alphaproteobacteria	Rhizobiales	Bartonellaceae	Bartonella	Bartonella apis	0	0	1	0	0	0	0	0	0	0	0	0	0	0	0	0	0	0	0	0	0	0	0	0	0	0	0	0	0	0	0	0	0	0	0	0	0	0	0	0	0	0
426	Bacteria	Proteobacteria	Alphaproteobacteria	Rhizobiales	Methylocystaceae	Methylosinus	Methylosinus trichosporium	0	0	0	0	0	0	0	0	0	0	0	0	0	1	0	0	0	0	0	0	0	0	2	0	0	0	0	0	0	0	0	0	0	0	0	0	0	0	0	0	0	0
1885025	Bacteria	Proteobacteria	Alphaproteobacteria	Rhizobiales	Methylocystaceae	Pleomorphomonas	Pleomorphomonas sp. SM30	0	0	0	0	1	0	0	1	1	0	0	0	0	0	0	0	0	0	0	0	0	1	0	0	0	0	0	0	1	1	5	2	0	0	2	0	0	0	0	0	3	0
529	Bacteria	Proteobacteria	Alphaproteobacteria	Rhizobiales	Brucellaceae	Ochrobactrum	Ochrobactrum anthropi	2	0	1	0	1	0	0	0	1	0	0	0	0	0	0	1	1	0	0	0	0	1	0	0	0	0	0	0	0	0	0	0	1	0	0	1	0	0	1	2	0	0
235	Bacteria	Proteobacteria	Alphaproteobacteria	Rhizobiales	Brucellaceae	Brucella	Brucella abortus	0	0	0	0	0	0	0	0	0	0	0	0	0	0	0	0	0	0	0	0	0	0	0	0	0	0	0	0	0	0	0	0	0	0	0	0	1	0	0	0	0	0
1235591	Bacteria	Proteobacteria	Alphaproteobacteria	Rhizobiales		Pseudorhodoplanes	Pseudorhodoplanes sinuspersici	0	0	0	1	0	0	0	0	0	0	0	0	0	0	0	0	0	0	0	0	0	0	0	0	0	0	3	0	0	0	2	0	0	0	0	0	0	1	1	0	0	0
573658	Bacteria	Proteobacteria	Alphaproteobacteria	Rhizobiales		Candidatus Hodgkinia	Candidatus Hodgkinia cicadicola	0	2	1	3	2	0	2	1	0	1	3	1	1	1	1	1	2	1	0	1	2	0	2	4	1	0	3	4	3	5	3	2	1	0	2	0	1	1	2	0	3	0
1482074	Bacteria	Proteobacteria	Alphaproteobacteria	Rhizobiales		Hartmannibacter	Hartmannibacter diazotrophicus	2	2	0	0	0	0	0	1	1	0	0	1	0	0	0	0	0	0	0	0	0	0	0	0	0	0	0	0	3	1	0	0	0	0	0	0	0	1	0	0	0	0
1458461	Bacteria	Proteobacteria	Alphaproteobacteria	Rhizobiales	Rhodobiaceae	Candidatus Phaeomarinobacter	Candidatus Phaeomarinobacter ectocarpi	0	2	0	0	0	0	0	0	0	0	0	0	0	0	0	0	1	0	0	0	0	0	0	0	0	0	0	0	0	1	0	0	1	2	0	0	1	0	1	0	0	0
256618	Bacteria	Proteobacteria	Alphaproteobacteria	Rhizobiales	Rhodobiaceae	Parvibaculum	Parvibaculum lavamentivorans	0	0	0	1	0	0	1	0	0	0	1	0	0	0	0	1	0	0	1	0	0	0	0	0	0	1	3	0	0	1	0	2	0	0	0	0	3	3	1	0	3	0
1922226	Bacteria	Proteobacteria	Alphaproteobacteria	Rhizobiales	Rhodobiaceae	Anderseniella	Anderseniella sp. Alg231-50	0	0	0	0	0	0	0	0	1	1	0	1	0	0	0	0	0	0	0	0	0	0	0	0	0	0	0	0	2	1	0	2	0	0	0	0	0	0	0	0	0	0
2026785	Bacteria	Proteobacteria	Alphaproteobacteria	Rhizobiales	Rhodobiaceae		Rhodobiaceae bacterium	0	0	0	0	0	0	0	0	0	0	0	0	0	0	0	0	0	0	0	0	0	0	0	0	0	1	0	0	0	1	0	2	0	0	0	0	0	0	1	0	0	0
1978229	Bacteria	Proteobacteria	Alphaproteobacteria	Rhizobiales	Beijerinckiaceae		Beijerinckiaceae bacterium	0	2	0	0	0	0	0	0	0	0	0	0	0	0	0	0	0	0	0	0	0	0	0	0	1	0	0	0	0	1	0	0	0	0	0	0	0	1	0	0	0	0
199596	Bacteria	Proteobacteria	Alphaproteobacteria	Rhizobiales	Beijerinckiaceae	Methylocella	Methylocella silvestris	2	0	0	0	0	0	0	0	0	0	0	0	0	0	0	0	0	0	0	0	0	0	0	0	0	0	0	0	1	0	0	0	0	0	0	0	0	1	0	0	0	0
227605	Bacteria	Proteobacteria	Alphaproteobacteria	Rhizobiales	Beijerinckiaceae	Methylocella	Methylocella tundrae	0	0	0	0	0	0	0	0	0	0	1	0	0	0	0	0	0	0	0	0	0	0	0	0	0	0	0	0	1	0	0	0	0	0	0	0	1	1	0	2	0	0
569860	Bacteria	Proteobacteria	Alphaproteobacteria	Rhizobiales	Beijerinckiaceae	Methylovirgula	Methylovirgula ligni	0	0	0	0	0	0	0	1	0	0	0	0	0	0	0	1	0	0	0	0	0	0	0	0	0	0	0	4	1	1	0	0	0	0	0	0	0	0	1	0	0	0
1349819	Bacteria	Proteobacteria	Alphaproteobacteria	Rhizobiales	Aurantimonadaceae	Aureimonas	Aureimonas sp. AU20	2	2	1	1	0	0	0	0	0	4	3	7	0	0	0	0	0	0	0	1	2	3	0	2	0	0	0	0	3	0	0	0	0	0	6	3	0	0	1	0	0	0
7	Bacteria	Proteobacteria	Alphaproteobacteria	Rhizobiales	Xanthobacteraceae	Azorhizobium	Azorhizobium caulinodans	0	0	1	1	0	0	0	1	0	1	0	0	0	0	0	0	3	0	0	0	2	0	2	4	1	0	9	0	0	0	3	2	0	0	0	1	3	3	2	0	0	0
280	Bacteria	Proteobacteria	Alphaproteobacteria	Rhizobiales	Xanthobacteraceae	Xanthobacter	Xanthobacter autotrophicus	0	0	3	0	0	0	1	1	0	0	3	0	0	0	0	0	0	0	0	0	0	0	0	0	0	0	0	8	0	1	2	0	0	0	2	0	0	0	1	0	0	0
921	Bacteria	Proteobacteria	Alphaproteobacteria	Rhizobiales	Xanthobacteraceae	Starkeya	Starkeya novella	0	0	0	0	0	0	0	0	0	1	0	0	0	0	0	2	0	0	0	0	0	1	0	0	0	0	0	0	1	0	5	2	0	2	0	0	0	0	1	0	0	0
331696	Bacteria	Proteobacteria	Alphaproteobacteria	Rhizobiales	Xanthobacteraceae	Pseudolabrys	Pseudolabrys taiwanensis	0	0	1	0	0	0	1	0	0	0	0	1	1	0	1	0	0	0	0	0	0	0	0	2	0	1	0	0	0	0	2	0	1	0	0	0	1	1	1	0	0	0
1798205	Bacteria	Proteobacteria	Alphaproteobacteria	Rhizobiales	Cohaesibacteraceae	Cohaesibacter	Cohaesibacter sp. ES.047	0	0	0	0	0	0	0	0	0	0	0	0	0	0	1	0	1	0	0	0	0	0	0	0	0	0	0	0	0	3	0	0	0	0	0	0	0	0	1	0	0	0
2304600	Bacteria	Proteobacteria	Alphaproteobacteria	Rhizobiales	Cohaesibacteraceae	Breoghania	Breoghania sp. L-A4	0	0	0	0	0	0	0	1	0	1	1	0	0	1	1	0	1	1	0	0	0	0	2	0	0	0	0	0	1	0	2	0	0	0	0	0	3	0	2	0	0	0
1523415	Bacteria	Proteobacteria	Alphaproteobacteria	Sphingomonadales	Sphingomonadaceae	Sphingomonas	Sphingomonas sp. AAP5	0	0	3	1	1	0	0	0	1	3	4	2	1	1	1	1	0	1	0	0	0	3	0	0	0	0	0	0	1	4	3	2	0	2	0	4	7	12	2	0	0	0
2219696	Bacteria	Proteobacteria	Alphaproteobacteria	Sphingomonadales	Sphingomonadaceae	Sphingomonas	Sphingomonas sp. FARSPH	0	2	0	1	0	2	0	0	0	0	0	1	1	1	1	0	0	0	0	0	0	3	0	0	0	0	0	0	1	3	2	0	1	0	3	0	4	1	1	0	0	0
1921510	Bacteria	Proteobacteria	Alphaproteobacteria	Sphingomonadales	Sphingomonadaceae	Sphingomonas	Sphingomonas sp. JJ-A5	0	0	0	0	0	0	0	1	0	0	0	3	0	0	0	0	0	0	0	1	0	0	0	0	1	1	0	0	5	3	0	0	0	0	0	0	0	0	2	0	0	0
2319844	Bacteria	Proteobacteria	Alphaproteobacteria	Sphingomonadales	Sphingomonadaceae	Sphingomonas	Sphingomonas sp. YZ-8	2	0	0	0	0	0	0	1	1	1	1	2	0	0	0	0	0	0	0	0	0	0	0	0	0	0	0	0	5	7	0	0	0	0	0	0	0	0	0	0	0	0
2492837	Bacteria	Proteobacteria	Alphaproteobacteria	Sphingomonadales	Sphingomonadaceae	Sphingomonas	Sphingomonas sp. C8-2	0	0	0	0	0	0	0	0	0	0	0	0	0	0	0	0	0	1	0	0	2	0	0	2	0	0	0	0	1	0	0	2	0	0	0	1	0	0	0	0	0	0
304378	Bacteria	Proteobacteria	Alphaproteobacteria	Sphingomonadales	Sphingomonadaceae	Sphingomonas	Sphingomonas sp. IC081	0	7	0	0	0	0	1	0	0	0	1	1	0	0	0	0	0	0	0	0	0	1	0	0	0	0	0	8	0	1	0	0	0	0	0	0	0	0	0	0	0	0
745310	Bacteria	Proteobacteria	Alphaproteobacteria	Sphingomonadales	Sphingomonadaceae	Sphingomonas	Sphingomonas sp. MM-1	0	0	0	0	0	0	0	0	1	1	0	0	0	0	0	1	0	0	0	0	0	0	0	0	0	0	0	0	1	0	0	0	0	0	0	0	0	0	0	0	0	0
1030157	Bacteria	Proteobacteria	Alphaproteobacteria	Sphingomonadales	Sphingomonadaceae	Sphingomonas	Sphingomonas sp. KC8	0	0	0	0	0	0	0	0	0	0	0	3	0	0	0	0	0	0	0	0	0	0	0	0	0	0	0	0	2	1	0	0	0	0	0	0	0	1	0	0	0	0
1327635	Bacteria	Proteobacteria	Alphaproteobacteria	Sphingomonadales	Sphingomonadaceae	Sphingomonas	Sphingomonas sp. Cra20	0	0	0	0	0	0	0	0	1	0	4	0	0	0	1	1	0	0	0	0	0	0	0	0	0	0	0	0	1	3	0	0	0	2	0	0	1	0	0	0	0	0
1390395	Bacteria	Proteobacteria	Alphaproteobacteria	Sphingomonadales	Sphingomonadaceae	Sphingomonas	Sphingomonas sp. LK11	0	0	0	0	0	0	0	0	0	1	0	0	0	0	0	0	1	0	0	0	0	0	0	0	0	0	3	0	0	1	0	0	0	0	0	0	0	0	0	0	3	0
1813879	Bacteria	Proteobacteria	Alphaproteobacteria	Sphingomonadales	Sphingomonadaceae	Sphingomonas	Sphingomonas sp. HKS19	0	0	1	0	0	0	0	0	0	0	3	1	0	0	0	0	0	0	0	0	0	0	0	0	0	0	0	0	2	1	0	0	0	0	5	1	1	0	0	0	0	0
1938607	Bacteria	Proteobacteria	Alphaproteobacteria	Sphingomonadales	Sphingomonadaceae	Sphingomonas	Sphingomonas sp. LM7	0	0	0	0	0	0	0	0	0	3	0	5	0	0	0	0	0	0	0	0	2	0	0	0	0	0	0	4	0	1	0	0	0	0	0	1	0	0	2	0	0	0
1961362	Bacteria	Proteobacteria	Alphaproteobacteria	Sphingomonadales	Sphingomonadaceae	Sphingomonas	Sphingomonas sp. NIC1	0	0	0	0	0	0	0	0	0	0	1	0	0	0	1	0	0	0	0	0	0	0	0	0	0	1	0	0	1	0	0	0	0	0	3	0	3	0	0	0	0	0
397260	Bacteria	Proteobacteria	Alphaproteobacteria	Sphingomonadales	Sphingomonadaceae	Sphingomonas	Sphingomonas sanxanigenens	0	0	0	1	0	0	0	0	0	0	1	0	0	0	0	0	0	0	0	0	0	0	2	0	0	0	0	4	1	0	0	0	0	0	2	1	0	0	1	0	0	0
13689	Bacteria	Proteobacteria	Alphaproteobacteria	Sphingomonadales	Sphingomonadaceae	Sphingomonas	Sphingomonas paucimobilis	0	0	0	0	0	0	0	0	0	0	0	2	0	0	0	0	0	0	0	0	0	0	0	0	0	0	0	0	0	0	0	0	1	0	0	0	0	0	0	2	0	0
[truncated: 831 more rows]
[truncated: 618 more columns]
