# Supplementary material for: Rat microbial biogeography and age-dependent lactic acid bacteria in healthy lungs
Source: Lab Anim (NY). 2024 Jan 31;53(2):43–55. doi: 10.1038/s41684-023-01322-x (PMC10834367; doi:10.1038/s41684-023-01322-x)
Supplement: Supplementary file 3 — Supplementary Data 1–8. [file 41684_2023_1322_MOESM3_ESM.zip › Supplementary Tables/Supplementary Data 4. Order-level microbial relative abundances (%) of the 11 tissues at the newborn, adolescent, adult, and senior stages.xlsx]

## Sheet: Newborn
Supplementary Data 4. Order-level microbial relative abundances (%) of the 11 tissues at the newborn, adolescent, adult, and senior stages.
	Adrenal	Brain	Heart	Kidney	Lung	Liver	Muscle	Spleen	Thymus	Testes	Uterus
Bacillales	72.698	64.597	67.192	59.7347	41.098	75.0802	74.4579	67.307	69.8552	70.3594	60.5583
Burkholderiales	5.9375	10.2925	6.55186	9.46394	5.24651	9.20466	9.82645	7.25552	6.86995	4.77747	9.46296
Oceanospirillales	5.73708	5.32594	5.82247	4.11308	3.34354	6.05214	5.73305	5.40465	5.32513	5.80678	4.82417
Pasteurellales	5.71375	5.34142	3.84313	8.77666	14.5478	1.33181	1.95658	4.50543	5.12128	5.05325	7.34013
Streptomycetales	2.70522	4.68625	3.63199	4.33615	2.18732	2.51098	1.6324	4.14988	3.07915	3.14632	2.8859
Clostridiales	1.59759	1.71257	1.52251	1.80258	1.16275	1.66164	1.5083	3.29251	1.50445	1.42513	1.92421
Methanococcales	1.46334	2.83391	3.49763	4.43637	2.49378	0.961302	1.82103	1.75956	3.97044	2.11214	4.22001
Bifidobacteriales	1.07245	1.17573	0.781985	2.16732	0.732611	0.228345	0.399412	1.0937	1.11976	1.08041	1.72889
Ortervirales	1.03612	1.06416	0.94437	1.48495	0.980321	0.450648	0.488	2.23475	0.683403	4.19752	3.22439
Pseudomonadales	0.867447	1.39611	1.06837	1.66505	0.543293	1.37772	1.13065	1.01971	0.829125	0.839505	1.74379
Rhizobiales	0.75806	0.991094	0.881029	1.28223	0.670231	0.428498	0.661359	1.25604	1.23158	0.764882	0.986518
Lactobacillales	0.413452	0.5833	4.26272	0.737009	26.9938	0.712016	0.384902	0.72124	0.410526	0.437191	1.10073

## Sheet: Adolescent
Table S4. Order-level microbial relative abundance (%) of the 11 tissues at the adolescent stage.
	Adrenal	Brain	Heart	Kidney	Lung	Liver	Muscle	Spleen	Thymus	Testes	Uterus
Bacillales	75.2016	77.2324	69.6623	76.6757	66.7529	76.9117	72.3651	68.488	63.683	63.5721	61.2799
Oceanospirillales	6.02685	6.29392	5.6815	6.48745	5.39495	6.37958	5.20811	5.05843	5.04939	5.01386	5.32184
Burkholderiales	5.14266	5.51643	7.14428	4.89183	4.57918	7.06128	12.7096	8.7415	10.7872	6.31665	11.6679
Pasteurellales	3.5853	2.51965	3.45305	2.57282	9.70613	1.26801	1.6889	3.16249	5.01578	7.02757	6.64835
Streptomycetales	2.61418	2.74482	3.75656	2.66063	2.68734	1.01359	1.70682	2.21228	3.49865	4.29869	3.04771
Clostridiales	2.04736	1.79655	1.57152	1.63953	1.31772	2.17844	1.30203	1.65068	1.7331	1.97884	1.66958
Lactobacillales	1.61597	0.563921	0.753503	0.321968	4.31523	0.883527	0.436042	5.08036	0.594955	0.835077	0.337247
Pseudomonadales	1.02772	0.754294	1.02618	0.635156	0.886319	1.4262	1.09125	1.18207	1.36144	1.36657	0.949288
Methanococcales	0.925436	1.11264	4.51615	2.07398	1.89873	1.16322	1.99764	1.20116	4.87863	3.63879	4.47248
Bifidobacteriales	0.678814	0.515528	0.647598	0.653972	0.683593	0.255232	0.341134	0.802397	1.2073	1.4465	1.41977
Ortervirales	0.612914	0.461935	1.01238	0.853425	1.18108	1.05803	0.507318	1.26857	0.801644	3.15662	2.10509
Rhizobiales	0.521139	0.487932	0.775008	0.533547	0.596826	0.401195	0.646059	1.15203	1.38887	1.34871	1.08086

## Sheet: Adult
Table S4. Order-level microbial relative abundance (%) of the 11 tissues at the adult stage.
	Adrenal	Brain	Heart	Kidney	Lung	Liver	Muscle	Spleen	Thymus	Testes	Uterus
Bacillales	67.3962	68.5283	65.2194	60.7565	58.4822	70.3047	80.771	67.106	64.4412	61.7637	73.8563
Burkholderiales	8.0259	7.46521	10.2157	9.00764	4.72733	11.4187	5.59991	7.87883	10.5507	6.4855	4.28166
Pasteurellales	6.082	4.71216	3.51498	6.30034	15.9777	1.8772	0.751631	3.83581	4.87264	6.68039	4.02718
Oceanospirillales	5.55281	4.7222	5.25168	4.82122	4.50071	5.66693	6.96905	5.27081	5.33396	4.85041	6.37267
Streptomycetales	4.45897	5.03526	5.01781	5.46347	1.50597	1.18731	1.50127	6.4716	3.95609	6.57915	2.86089
Methanococcales	2.01035	2.46511	4.4932	5.2262	2.12353	1.61083	0.616313	2.17701	4.04282	4.29189	2.25086
Clostridiales	1.54924	1.88754	1.75828	1.58927	1.49901	1.93445	2.03854	1.57661	1.88643	1.60809	1.77273
Bifidobacteriales	1.26304	1.15554	0.653713	1.63399	0.56387	0.367075	0.162062	0.933004	1.12135	1.32713	1.02292
Ortervirales	1.22553	0.936656	0.751417	1.80459	1.27813	2.19799	0.172839	1.36015	0.70563	2.65596	1.5584
Rhizobiales	0.922208	0.904849	0.787516	1.13998	0.533955	0.484832	0.328913	1.5033	1.19872	1.40813	0.774899
Pseudomonadales	0.871246	1.37778	1.83832	1.90107	0.754012	1.22873	0.817493	1.27642	1.35385	1.76839	0.852318
Lactobacillales	0.642528	0.809425	0.497936	0.355701	8.05358	1.72127	0.271034	0.610427	0.536654	0.581307	0.36917

## Sheet: Senior
Table S4. Order-level microbial relative abundance (%) of the 11 tissues at the senior stage.
	Adrenal	Brain	Heart	Kidney	Lung	Liver	Muscle	Spleen	Thymus	Testes	Uterus
Bacillales	62.3211	65.8005	74.8539	70.2071	63.8243	73.6263	76.2032	66.3116	76.9897	56.8694	52.0018
Burkholderiales	10.5392	7.3291	6.85549	4.85845	4.6946	10.1959	8.06932	6.80622	4.62862	10.0373	9.99531
Pasteurellales	7.67839	5.8904	2.62816	4.932	10.8597	1.16215	1.17213	4.79839	3.35219	6.81293	7.41756
Oceanospirillales	4.59404	4.85385	5.8148	5.84131	5.13727	5.48865	6.21657	5.55008	6.07028	4.33481	3.69016
Streptomycetales	4.36368	6.37282	1.99382	4.68587	4.8653	2.77292	2.60644	5.76589	2.68377	4.61728	9.88064
Methanococcales	2.88069	2.69697	3.29801	2.73657	2.73239	1.46707	1.27237	2.43408	2.26339	5.82135	5.41015
Clostridiales	1.82694	1.85137	1.61531	1.66085	1.43623	1.38378	1.52563	1.51296	1.44838	2.97813	1.31494
Ortervirales	1.41843	1.0685	0.646447	1.51457	2.92473	1.4685	0.316165	2.83311	0.447979	2.73192	3.36255
Bifidobacteriales	1.34868	1.09656	0.550408	1.25241	0.971508	0.23343	0.25691	0.988581	0.745264	1.87187	1.61054
Pseudomonadales	1.33234	1.30114	0.776382	0.979989	1.28922	1.42382	1.63075	1.09553	0.584499	1.12481	2.73709
Rhizobiales	1.17093	1.06461	0.633938	0.83823	0.873091	0.426823	0.476075	1.36538	0.577785	2.23697	1.99102
Lactobacillales	0.525682	0.674146	0.333312	0.492665	0.391625	0.350682	0.254475	0.538181	0.208137	0.563247	0.588222
