# Supplementary material for: Rat microbial biogeography and age-dependent lactic acid bacteria in healthy lungs
Source: Lab Anim (NY). 2024 Jan 31;53(2):43–55. doi: 10.1038/s41684-023-01322-x (PMC10834367; doi:10.1038/s41684-023-01322-x)
Supplement: Supplementary file 3 — Supplementary Data 1–8. [file 41684_2023_1322_MOESM3_ESM.zip › Supplementary Tables/Supplementary Data 5. Tables of pairwise p-values of Lactobacillales and Pasteurellales from Figure 3.xlsx]

## Sheet: Lactobacillales
Supplementary Data 5. Tables of pairwise p-values of Lactobacillales and Pasteurellales from Figure 3.
Newborn
	adrenal	brain	heart	kidney	liver	lung	muscle	spleen	testes	thymus
brain	0.396618	NA	NA	NA	NA	NA	NA	NA	NA	NA
heart	0.461935	0.845788	NA	NA	NA	NA	NA	NA	NA	NA
kidney	0.0976349	0.503118	0.400274	NA	NA	NA	NA	NA	NA	NA
liver	0.412193	0.996915	1	0.628629	NA	NA	NA	NA	NA	NA
lung	5.78335e-06	1.2121e-08	7.04101e-06	1.2121e-08	5.78335e-06	NA	NA	NA	NA	NA
muscle	0.994386	0.396618	0.437907	0.107484	0.491328	5.78335e-06	NA	NA	NA	NA
spleen	0.396618	1	0.875372	0.760643	1	5.78335e-06	0.400274	NA	NA	NA
testes	0.934588	0.541919	0.827565	0.291879	0.561277	7.04101e-06	0.934588	0.490256	NA	NA
thymus	0.977825	0.396618	0.437907	0.0828172	0.396618	5.78335e-06	0.996915	0.404541	0.826139	NA
uterus	0.0976349	0.396618	0.396618	0.561277	0.396618	7.04101e-06	0.213794	0.412193	0.130342	0.0828172
Adolescent
	adrenal	brain	heart	kidney	liver	lung	muscle	spleen	testes	thymus
brain	0.945397	NA	NA	NA	NA	NA	NA	NA	NA	NA
heart	0.74837	0.830935	NA	NA	NA	NA	NA	NA	NA	NA
kidney	0.734747	0.734747	0.935447	NA	NA	NA	NA	NA	NA	NA
liver	0.923826	0.793419	0.880138	0.935447	NA	NA	NA	NA	NA	NA
lung	0.260259	0.0432294	0.0432294	0.00968415	0.069116	NA	NA	NA	NA	NA
muscle	0.840579	0.793419	0.840579	0.734747	0.939468	0.028667	NA	NA	NA	NA
spleen	0.734747	0.836766	0.428635	0.200354	0.260259	0.200354	0.444775	NA	NA	NA
testes	0.880138	0.923826	0.542552	0.456407	0.734747	0.260259	0.793419	0.734747	NA	NA
thymus	0.945397	0.956902	0.734747	0.657978	0.793419	0.0432294	0.836766	0.657978	0.880138	NA
uterus	0.945397	0.74837	0.734747	0.734747	0.794518	0.0486891	0.923826	0.200354	0.793419	0.880138
Adult
	adrenal	brain	heart	kidney	liver	lung	muscle	spleen	testes	thymus
brain	0.883924	NA	NA	NA	NA	NA	NA	NA	NA	NA
heart	0.883924	0.72775	NA	NA	NA	NA	NA	NA	NA	NA
kidney	0.412252	0.179424	0.519409	NA	NA	NA	NA	NA	NA	NA
liver	0.883924	0.896435	0.8374	0.703127	NA	NA	NA	NA	NA	NA
lung	0.00996746	0.00238995	0.00531612	0.000566399	0.0351677	NA	NA	NA	NA	NA
muscle	0.066943	0.0351677	0.066943	0.292251	0.246911	0.00128238	NA	NA	NA	NA
spleen	0.8374	0.43811	0.768515	0.88936	0.883924	0.00830178	0.137626	NA	NA	NA
testes	0.902481	0.72775	0.883924	0.72775	0.883924	0.0325202	0.246911	0.883924	NA	NA
thymus	0.72775	0.611857	0.72775	0.768515	0.883924	0.00996746	0.179424	0.883924	0.883924	NA
uterus	0.43811	0.347117	0.68478	0.745173	0.72775	0.0114148	0.519409	0.519409	0.611857	0.600605
Senior
	adrenal	brain	heart	kidney	liver	lung	muscle	spleen	testes	thymus
brain	0.524625	NA	NA	NA	NA	NA	NA	NA	NA	NA
heart	0.131503	0.0544257	NA	NA	NA	NA	NA	NA	NA	NA
kidney	0.78147	0.415832	0.198929	NA	NA	NA	NA	NA	NA	NA
liver	0.220617	0.0753417	0.615595	0.239338	NA	NA	NA	NA	NA	NA
lung	0.415832	0.181691	0.415832	0.731825	0.289095	NA	NA	NA	NA	NA
muscle	0.0753417	0.0544257	0.558651	0.239338	0.918785	0.239338	NA	NA	NA	NA
spleen	0.885218	0.524625	0.195056	0.918785	0.195056	0.677309	0.159679	NA	NA	NA
testes	0.898848	0.918785	0.239338	0.53187	0.36896	0.318926	0.181691	0.73594	NA	NA
thymus	0.0506777	0.0133152	0.73594	0.0753417	0.918785	0.131503	0.898848	0.0656416	0.0986212	NA
uterus	0.820091	0.974702	0.131503	0.415832	0.195056	0.195056	0.0753417	0.558651	1	0.0506777

## Sheet: Pasteurellales
Table S5. Tables of pairwise p-values of Pasteurellales from Figure 3.
Newborn
	adrenal	brain	heart	kidney	liver	lung	muscle	spleen	testes	thymus
brain	0.521904	NA	NA	NA	NA	NA	NA	NA	NA	NA
heart	0.0394149	0.259193	NA	NA	NA	NA	NA	NA	NA	NA
kidney	0.193812	0.06571	0.0281282	NA	NA	NA	NA	NA	NA	NA
liver	2.28333e-05	0.00043414	0.000233295	5.41504e-05	NA	NA	NA	NA	NA	NA
lung	0.000214805	4.61609e-05	2.28333e-05	0.06571	2.99461e-07	NA	NA	NA	NA	NA
muscle	5.94873e-05	0.00138033	0.0128977	0.000222279	0.107598	2.99461e-07	NA	NA	NA	NA
spleen	0.101914	0.43425	0.193812	0.0853762	0.000185732	1.52226e-05	0.00125857	NA	NA	NA
testes	0.240259	0.857479	0.0386021	0.325738	0.00235903	0.000222279	0.00224232	0.06571	NA	NA
thymus	0.361963	0.929231	0.0529321	0.133877	0.000163276	5.11436e-05	0.000222279	0.274831	0.477411	NA
uterus	0.438147	0.621407	0.503724	0.56383	0.00192938	0.0244267	0.0206373	0.677545	0.155925	0.329456
Adolescent
	adrenal	brain	heart	kidney	liver	lung	muscle	spleen	testes	thymus
brain	0.26373	NA	NA	NA	NA	NA	NA	NA	NA	NA
heart	0.340823	0.95913	NA	NA	NA	NA	NA	NA	NA	NA
kidney	0.137587	0.674311	0.809894	NA	NA	NA	NA	NA	NA	NA
liver	0.0023392	0.0113963	0.0180125	0.0126038	NA	NA	NA	NA	NA	NA
lung	0.000185566	3.56365e-05	0.00147281	2.19605e-06	2.82611e-05	NA	NA	NA	NA	NA
muscle	0.00512987	0.0279329	0.0268231	0.0279329	0.482391	2.82611e-05	NA	NA	NA	NA
spleen	0.608345	0.26373	0.427537	0.348927	0.0030367	3.56365e-05	0.0211094	NA	NA	NA
testes	0.00953758	0.00147281	0.0265091	0.00119651	0.000826405	0.124222	0.00209255	0.00247137	NA	NA
thymus	0.0911863	0.00142895	0.104801	0.00203876	7.90533e-05	0.0043124	0.000614093	0.0119446	0.117991	NA
uterus	0.0190622	0.00174337	0.0406935	0.000673038	0.000614093	0.173734	0.00147281	0.0030367	0.95913	0.242898
Adult
	adrenal	brain	heart	kidney	liver	lung	muscle	spleen	testes	thymus
brain	0.377397	NA	NA	NA	NA	NA	NA	NA	NA	NA
heart	0.0128542	0.0224876	NA	NA	NA	NA	NA	NA	NA	NA
kidney	0.559175	0.137235	0.00154172	NA	NA	NA	NA	NA	NA	NA
liver	0.00154172	0.00780177	0.0190482	0.000584313	NA	NA	NA	NA	NA	NA
lung	0.0298272	0.0305984	0.0298272	0.0390517	2.79081e-05	NA	NA	NA	NA	NA
muscle	2.04584e-05	2.04584e-05	2.04584e-05	2.04584e-05	0.150261	3.20247e-05	NA	NA	NA	NA
spleen	0.0291647	0.126659	0.913048	0.0260547	0.00936618	0.00936618	3.20247e-05	NA	NA	NA
testes	0.976104	0.362964	0.0291647	0.89937	0.00766254	0.0846268	0.000584313	0.0339824	NA	NA
thymus	0.617776	0.715595	0.0305984	0.574476	0.000720181	0.0298272	2.04584e-05	0.206282	0.363434	NA
uterus	0.306542	0.784111	0.92645	0.360923	0.00766254	0.0339824	0.000661412	0.975615	0.200881	0.284831
Senior
	adrenal	brain	heart	kidney	liver	lung	muscle	spleen	testes	thymus
brain	0.164887	NA	NA	NA	NA	NA	NA	NA	NA	NA
heart	2.72412e-05	0.00186402	NA	NA	NA	NA	NA	NA	NA	NA
kidney	0.0990023	0.803237	0.0257202	NA	NA	NA	NA	NA	NA	NA
liver	2.72412e-05	9.05445e-05	0.00461356	0.000619459	NA	NA	NA	NA	NA	NA
lung	0.779869	0.0787212	0.000105832	0.0604141	2.72412e-05	NA	NA	NA	NA	NA
muscle	2.72412e-05	9.05445e-05	0.00467898	0.00154818	0.986234	2.72412e-05	NA	NA	NA	NA
spleen	0.0239724	0.146698	0.267014	0.516705	0.00024685	0.00524233	0.000661934	NA	NA	NA
testes	0.873658	0.628613	0.0257202	0.258038	0.000834644	0.57291	0.00174745	0.359832	NA	NA
thymus	0.00136569	0.042166	0.708459	0.187509	0.000619459	0.000510534	0.000769969	0.350839	0.0610283	NA
uterus	0.932825	0.145514	3.58954e-05	0.187509	0.00024685	0.540796	0.00024685	0.03348	0.80126	0.00174745
