# Supplementary material for: Rat microbial biogeography and age-dependent lactic acid bacteria in healthy lungs
Source: Lab Anim (NY). 2024 Jan 31;53(2):43–55. doi: 10.1038/s41684-023-01322-x (PMC10834367; doi:10.1038/s41684-023-01322-x)
Supplement: Supplementary file 3 — Supplementary Data 1–8. [file 41684_2023_1322_MOESM3_ESM.zip › Supplementary Tables/Supplementary Data 7. Microbial community taxonomy information and tissue subtype classification results.xlsx]

## Sheet: Microbial community
Supplementary Data 7. Microbial community taxonomy information and tissue subtype classification results.
Tax ID	Microbial comminity	Kingdom	Phylum	Class	Order	Family	Genus	Species
51161	M1	Bacteria	Proteobacteria	Gammaproteobacteria	Pasteurellales	Pasteurellaceae	Actinobacillus	Actinobacillus delphinicola
728	M1	Bacteria	Proteobacteria	Gammaproteobacteria	Pasteurellales	Pasteurellaceae	Avibacterium	Avibacterium paragallinarum
2163016	M1	Bacteria	Proteobacteria	Gammaproteobacteria	Vibrionales	Vibrionaceae	Vibrio	Vibrio sp. dhg
730	M1	Bacteria	Proteobacteria	Gammaproteobacteria	Pasteurellales	Pasteurellaceae	Haemophilus	[Haemophilus] ducreyi
749	M1	Bacteria	Proteobacteria	Gammaproteobacteria	Pasteurellales	Pasteurellaceae		[Pasteurella] aerogenes
75985	M1	Bacteria	Proteobacteria	Gammaproteobacteria	Pasteurellales	Pasteurellaceae	Mannheimia	Mannheimia haemolytica
157673	M1	Bacteria	Proteobacteria	Gammaproteobacteria	Pasteurellales	Pasteurellaceae	Basfia	[Mannheimia] succiniciproducens
750	M1	Bacteria	Proteobacteria	Gammaproteobacteria	Pasteurellales	Pasteurellaceae	Gallibacterium	Gallibacterium anatis
249188	M1	Bacteria	Proteobacteria	Gammaproteobacteria	Pasteurellales	Pasteurellaceae	Haemophilus	Haemophilus pittmaniae
47735	M1	Bacteria	Proteobacteria	Gammaproteobacteria	Pasteurellales	Pasteurellaceae	Bibersteinia	Bibersteinia trehalosi
2030797	M1	Bacteria	Proteobacteria	Gammaproteobacteria	Pasteurellales	Pasteurellaceae	Glaesserella	Glaesserella sp. 15-184
712310	M1	Bacteria	Proteobacteria	Gammaproteobacteria	Pasteurellales	Pasteurellaceae	Haemophilus	Haemophilus sp. oral taxon 036
2520507	M1	Bacteria	Proteobacteria	Gammaproteobacteria	Alteromonadales	Shewanellaceae	Shewanella	Shewanella sp. D4-2
714	M1	Bacteria	Proteobacteria	Gammaproteobacteria	Pasteurellales	Pasteurellaceae	Aggregatibacter	Aggregatibacter actinomycetemcomitans
762	M1	Bacteria	Proteobacteria	Gammaproteobacteria	Pasteurellales	Pasteurellaceae	Avibacterium	Avibacterium volantium
739	M1	Bacteria	Proteobacteria	Gammaproteobacteria	Pasteurellales	Pasteurellaceae	Aggregatibacter	Aggregatibacter segnis
718	M1	Bacteria	Proteobacteria	Gammaproteobacteria	Pasteurellales	Pasteurellaceae	Actinobacillus	Actinobacillus equuli
85404	M1	Bacteria	Proteobacteria	Gammaproteobacteria	Pasteurellales	Pasteurellaceae	Mannheimia	Mannheimia varigena
715	M1	Bacteria	Proteobacteria	Gammaproteobacteria	Pasteurellales	Pasteurellaceae	Actinobacillus	Actinobacillus pleuropneumoniae
732	M1	Bacteria	Proteobacteria	Gammaproteobacteria	Pasteurellales	Pasteurellaceae	Aggregatibacter	Aggregatibacter aphrophilus
189834	M1	Bacteria	Proteobacteria	Gammaproteobacteria	Pasteurellales	Pasteurellaceae	Actinobacillus	Actinobacillus porcitonsillarum
1432056	M1	Bacteria	Proteobacteria	Gammaproteobacteria	Pasteurellales	Pasteurellaceae	Mannheimia	Mannheimia sp. USDA-ARS-USMARC-1261
67854	M1	Bacteria	Proteobacteria	Gammaproteobacteria	Pasteurellales	Pasteurellaceae	Actinobacillus	Actinobacillus succinogenes
727	M1	Bacteria	Proteobacteria	Gammaproteobacteria	Pasteurellales	Pasteurellaceae	Haemophilus	Haemophilus influenzae
726	M1	Bacteria	Proteobacteria	Gammaproteobacteria	Pasteurellales	Pasteurellaceae	Haemophilus	Haemophilus haemolyticus
738	M1	Bacteria	Proteobacteria	Gammaproteobacteria	Pasteurellales	Pasteurellaceae	Glaesserella	Glaesserella parasuis
731	M1	Bacteria	Proteobacteria	Gammaproteobacteria	Pasteurellales	Pasteurellaceae	Histophilus	Histophilus somni
1679001	M1	Bacteria	Proteobacteria	Gammaproteobacteria	Pasteurellales	Pasteurellaceae		Pasteurellaceae bacterium NI1060
729	M1	Bacteria	Proteobacteria	Gammaproteobacteria	Pasteurellales	Pasteurellaceae	Haemophilus	Haemophilus parainfluenzae
1196095	M1	Bacteria	Proteobacteria	Gammaproteobacteria	Orbales	Orbaceae	Gilliamella	Gilliamella apicola
2021971	M1	Bacteria	Firmicutes	Bacilli	Lactobacillales	Streptococcaceae	Streptococcus	Streptococcus respiraculi
51229	M1	Bacteria	Proteobacteria	Gammaproteobacteria	Enterobacterales	Erwiniaceae	Wigglesworthia	Wigglesworthia glossinidia
28132	M1	Bacteria	Bacteroidetes	Bacteroidia	Bacteroidales	Prevotellaceae	Prevotella	Prevotella melaninogenica
1605	M1	Bacteria	Firmicutes	Bacilli	Lactobacillales	Lactobacillaceae	Lactobacillus	Lactobacillus animalis
1825069	M1	Bacteria	Firmicutes	Bacilli	Lactobacillales	Streptococcaceae	Streptococcus	Streptococcus marmotae
74109	M1	Bacteria	Proteobacteria	Gammaproteobacteria	Vibrionales	Vibrionaceae	Photobacterium	Photobacterium profundum
1346	M1	Bacteria	Firmicutes	Bacilli	Lactobacillales	Streptococcaceae	Streptococcus	Streptococcus iniae
1310	M1	Bacteria	Firmicutes	Bacilli	Lactobacillales	Streptococcaceae	Streptococcus	Streptococcus sobrinus
315405	M1	Bacteria	Firmicutes	Bacilli	Lactobacillales	Streptococcaceae	Streptococcus	Streptococcus gallolyticus
1622	M1	Bacteria	Firmicutes	Bacilli	Lactobacillales	Lactobacillaceae	Lactobacillus	Lactobacillus murinus
400065	M1	Bacteria	Firmicutes	Bacilli	Lactobacillales	Streptococcaceae	Streptococcus	Streptococcus merionis
1888195	M1	Bacteria	Firmicutes	Bacilli	Lactobacillales	Streptococcaceae	Streptococcus	Streptococcus himalayensis
1624	M1	Bacteria	Firmicutes	Bacilli	Lactobacillales	Lactobacillaceae	Lactobacillus	Lactobacillus salivarius
584	M1	Bacteria	Proteobacteria	Gammaproteobacteria	Enterobacterales	Morganellaceae	Proteus	Proteus mirabilis
1307	M1	Bacteria	Firmicutes	Bacilli	Lactobacillales	Streptococcaceae	Streptococcus	Streptococcus suis
238836	M1	Bacteria	Proteobacteria	Gammaproteobacteria	Alteromonadales	Shewanellaceae	Shewanella	Shewanella donghaensis
1364	M1	Bacteria	Firmicutes	Bacilli	Lactobacillales	Streptococcaceae	Lactococcus	Lactococcus piscium
1603	M1	Bacteria	Firmicutes	Bacilli	Lactobacillales	Lactobacillaceae	Lactobacillus	Lactobacillus amylophilus
634113	M1	Bacteria	Proteobacteria	Gammaproteobacteria	Enterobacterales	Morganellaceae	Arsenophonus	Candidatus Arsenophonus lipoptenae
1345	M1	Bacteria	Firmicutes	Bacilli	Lactobacillales	Streptococcaceae	Streptococcus	Streptococcus ferus
69223	M1	Bacteria	Proteobacteria	Gammaproteobacteria	Enterobacterales	Pectobacteriaceae	Dickeya	Dickeya paradisiaca
28108	M1	Bacteria	Proteobacteria	Gammaproteobacteria	Alteromonadales	Alteromonadaceae	Alteromonas	Alteromonas macleodii
271097	M1	Bacteria	Proteobacteria	Gammaproteobacteria	Alteromonadales	Shewanellaceae	Shewanella	Shewanella sediminis
2027290	M1	Bacteria	Proteobacteria	Gammaproteobacteria	Enterobacterales	Morganellaceae	Providencia	Providencia sp. WCHPr000369
333962	M1	Bacteria	Proteobacteria	Gammaproteobacteria	Enterobacterales	Morganellaceae	Providencia	Providencia heimbachae
638	M1	Bacteria	Proteobacteria	Gammaproteobacteria	Enterobacterales	Morganellaceae	Arsenophonus	Arsenophonus nasoniae
1903694	M1	Bacteria	Proteobacteria	Gammaproteobacteria	Aeromonadales	Aeromonadaceae	Oceanisphaera	Oceanisphaera avium
160660	M1	Bacteria	Proteobacteria	Gammaproteobacteria	Chromatiales	Ectothiorhodospiraceae	Acidihalobacter	Acidihalobacter prosperus
1032072	M1	Bacteria	Proteobacteria	Epsilonproteobacteria	Campylobacterales	Campylobacteraceae	Arcobacter	Arcobacter molluscorum
516075	M1	Bacteria	Proteobacteria	Gammaproteobacteria	Enterobacterales	Morganellaceae	Providencia	Providencia sneebia
138563	M1	Bacteria	Proteobacteria	Epsilonproteobacteria	Campylobacterales	Helicobacteraceae	Helicobacter	Helicobacter cetorum
1561003	M1	Bacteria						bacterium 2013Arg42i
1623	M1	Bacteria	Firmicutes	Bacilli	Lactobacillales	Lactobacillaceae	Lactobacillus	Lactobacillus ruminis
1917441	M1	Bacteria	Firmicutes	Bacilli	Lactobacillales	Streptococcaceae	Streptococcus	Streptococcus ruminantium
1267021	M1	Bacteria	Proteobacteria	Gammaproteobacteria	Orbales	Orbaceae	Frischella	Frischella perrara
668	M1	Bacteria	Proteobacteria	Gammaproteobacteria	Vibrionales	Vibrionaceae	Aliivibrio	Aliivibrio fischeri
1811193	M1	Bacteria	Firmicutes	Bacilli	Lactobacillales	Streptococcaceae	Streptococcus	Streptococcus pantholopis
58049	M1	Bacteria	Proteobacteria	Gammaproteobacteria	Alteromonadales	Colwelliaceae	Colwellia	Colwellia sp. MT41
113107	M1	Bacteria	Firmicutes	Bacilli	Lactobacillales	Streptococcaceae	Streptococcus	Streptococcus australis
630	M1	Bacteria	Proteobacteria	Gammaproteobacteria	Enterobacterales	Yersiniaceae	Yersinia	Yersinia enterocolitica
138072	M1	Bacteria	Proteobacteria	Gammaproteobacteria	Enterobacterales	Enterobacteriaceae	Candidatus Hamiltonella	Candidatus Hamiltonella defensa
40576	M1	Bacteria	Proteobacteria	Gammaproteobacteria	Enterobacterales	Morganellaceae	Xenorhabdus	Xenorhabdus bovienii
11786	M1	Viruses			Ortervirales	Retroviridae	Gammaretrovirus	Murine leukemia virus
1334	M1	Bacteria	Firmicutes	Bacilli	Lactobacillales	Streptococcaceae	Streptococcus	Streptococcus dysgalactiae
632	M1	Bacteria	Proteobacteria	Gammaproteobacteria	Enterobacterales	Yersiniaceae	Yersinia	Yersinia pestis
66269	M1	Bacteria	Proteobacteria	Gammaproteobacteria	Enterobacterales	Erwiniaceae	Pantoea	Pantoea stewartii
703	M1	Bacteria	Proteobacteria	Gammaproteobacteria	Enterobacterales		Plesiomonas	Plesiomonas shigelloides
1452	M1	Bacteria	Firmicutes	Bacilli	Bacillales	Bacillaceae	Bacillus	Bacillus atrophaeus
55213	M1	Bacteria	Proteobacteria	Gammaproteobacteria	Enterobacterales	Pectobacteriaceae	Brenneria	Brenneria rubrifaciens
587	M1	Bacteria	Proteobacteria	Gammaproteobacteria	Enterobacterales	Morganellaceae	Providencia	Providencia rettgeri
582	M1	Bacteria	Proteobacteria	Gammaproteobacteria	Enterobacterales	Morganellaceae	Morganella	Morganella morganii
450367	M1	Bacteria	Firmicutes	Bacilli	Bacillales	Bacillaceae	Bacillus	[Brevibacterium] frigoritolerans
587753	M1	Bacteria	Proteobacteria	Gammaproteobacteria	Pseudomonadales	Pseudomonadaceae	Pseudomonas	Pseudomonas chlororaphis
676	M1	Bacteria	Proteobacteria	Gammaproteobacteria	Vibrionales	Vibrionaceae	Vibrio	Vibrio fluvialis
34090	M1	Bacteria	Chlorobi	Chlorobia	Chlorobiales	Chlorobiaceae	Pelodictyon	Pelodictyon phaeoclathratiforme
1398	M1	Bacteria	Firmicutes	Bacilli	Bacillales	Bacillaceae	Bacillus	Bacillus coagulans
158080	M1	Bacteria	Proteobacteria	Gammaproteobacteria	Oceanospirillales	Halomonadaceae	Chromohalobacter	Chromohalobacter salexigens
1055487	M1	Bacteria	Proteobacteria	Betaproteobacteria	Nitrosomonadales	Methylophilaceae	Methylotenera	Methylotenera versatilis
314275	M1	Bacteria	Proteobacteria	Gammaproteobacteria	Alteromonadales	Alteromonadaceae	Alteromonas	Alteromonas mediterranea
2169539	M1	Bacteria	Proteobacteria	Gammaproteobacteria				Gammaproteobacteria bacterium DM2
9	M1	Bacteria	Proteobacteria	Gammaproteobacteria	Enterobacterales	Erwiniaceae	Buchnera	Buchnera aphidicola
689	M1	Bacteria	Proteobacteria	Gammaproteobacteria	Vibrionales	Vibrionaceae	Vibrio	Vibrio mediterranei
2033033	M1	Bacteria	Proteobacteria	Gammaproteobacteria	Aeromonadales	Aeromonadaceae	Aeromonas	Aeromonas sp. CU5
235559	M1	Bacteria	Proteobacteria	Gammaproteobacteria	Enterobacterales	Morganellaceae	Arsenophonus	Arsenophonus endosymbiont of Aleurodicus dispersus
1109412	M1	Bacteria	Proteobacteria	Gammaproteobacteria	Enterobacterales	Pectobacteriaceae	Brenneria	Brenneria goodwinii
186490	M1	Bacteria	Proteobacteria	Gammaproteobacteria				Candidatus Baumannia cicadellinicola
585	M1	Bacteria	Proteobacteria	Gammaproteobacteria	Enterobacterales	Morganellaceae	Proteus	Proteus vulgaris
511062	M1	Bacteria	Proteobacteria	Gammaproteobacteria	Aeromonadales	Aeromonadaceae	Oceanimonas	Oceanimonas sp. GK1
314281	M1	Bacteria	Proteobacteria	Gammaproteobacteria	Alteromonadales	Pseudoalteromonadaceae	Pseudoalteromonas	Pseudoalteromonas tunicata
1238	M1	Bacteria	Proteobacteria	Gammaproteobacteria	Thiotrichales	Piscirickettsiaceae	Piscirickettsia	Piscirickettsia salmonis
34061	M1	Bacteria	Proteobacteria	Gammaproteobacteria	Pseudomonadales	Moraxellaceae	Moraxella	Moraxella cuniculi
2133	M1	Bacteria	Tenericutes	Mollicutes	Entomoplasmatales	Spiroplasmataceae	Spiroplasma	Spiroplasma citri
833	M1	Bacteria	Fibrobacteres	Fibrobacteria	Fibrobacterales	Fibrobacteraceae	Fibrobacter	Fibrobacter succinogenes
1208324	M1	Bacteria	Proteobacteria	Alphaproteobacteria	Rhodobacterales	Rhodobacteraceae	Celeribacter	Celeribacter indicus
45634	M1	Bacteria	Firmicutes	Bacilli	Lactobacillales	Streptococcaceae	Streptococcus	Streptococcus cristatus
62322	M1	Bacteria	Proteobacteria	Gammaproteobacteria	Alteromonadales	Shewanellaceae	Shewanella	Shewanella baltica
565	M1	Bacteria	Proteobacteria	Gammaproteobacteria	Enterobacterales	Enterobacteriaceae	Atlantibacter	Atlantibacter hermannii
34038	M1	Bacteria	Proteobacteria	Gammaproteobacteria	Enterobacterales	Yersiniaceae	Rahnella	Rahnella aquatilis
1307956	M1	Viruses				Baculoviridae	Alphabaculovirus	Leucania separata nucleopolyhedrovirus
817	M1	Bacteria	Bacteroidetes	Bacteroidia	Bacteroidales	Bacteroidaceae	Bacteroides	Bacteroides fragilis
1714860	M1	Bacteria	Bacteroidetes	Flavobacteriia	Flavobacteriales	Flavobacteriaceae	Aquimarina	Aquimarina sp. BL5
507626	M1	Bacteria	Proteobacteria	Gammaproteobacteria	Oceanospirillales	Halomonadaceae	Halomonas	Halomonas chromatireducens
82348	M1	Bacteria	Firmicutes	Bacilli	Lactobacillales	Streptococcaceae	Streptococcus	Streptococcus pluranimalium
28901	M1	Bacteria	Proteobacteria	Gammaproteobacteria	Enterobacterales	Enterobacteriaceae	Salmonella	Salmonella enterica
11819	M1	Viruses			Ortervirales	Retroviridae	Gammaretrovirus	Spleen focus-forming virus
1821621	M1	Bacteria	Proteobacteria	Gammaproteobacteria	Oceanospirillales	Oceanospirillaceae	Marinobacterium	Marinobacterium aestuarii
680	M1	Bacteria	Proteobacteria	Gammaproteobacteria	Vibrionales	Vibrionaceae	Vibrio	Vibrio campbellii
2051906	M2	Bacteria	Firmicutes	Bacilli	Bacillales		Exiguobacterium	Exiguobacterium sp. N4-1P
1680	M2	Bacteria	Actinobacteria	Actinobacteria	Bifidobacteriales	Bifidobacteriaceae	Bifidobacterium	Bifidobacterium adolescentis
84405	M2	Bacteria	Proteobacteria	Deltaproteobacteria	Desulfurellales	Desulfurellaceae	Hippea	Hippea maritima
151895	M2	Bacteria	Bacteroidetes	Sphingobacteriia	Sphingobacteriales	Sphingobacteriaceae	Pseudopedobacter	Pseudopedobacter saltans
2005703	M2	Bacteria	Firmicutes	Bacilli	Lactobacillales	Enterococcaceae	Enterococcus	Enterococcus wangshanyuanii
1076	M2	Bacteria	Proteobacteria	Alphaproteobacteria	Rhizobiales	Bradyrhizobiaceae	Rhodopseudomonas	Rhodopseudomonas palustris
2005262	M2	Bacteria	Proteobacteria	Gammaproteobacteria	Legionellales	Legionellaceae	Legionella	Legionella endosymbiont of Polyplax serrata
2130	M2	Bacteria	Tenericutes	Mollicutes	Mycoplasmatales	Mycoplasmataceae	Ureaplasma	Ureaplasma urealyticum
382	M2	Bacteria	Proteobacteria	Alphaproteobacteria	Rhizobiales	Rhizobiaceae	Sinorhizobium	Sinorhizobium meliloti
2126319	M2	Bacteria	Proteobacteria	Betaproteobacteria	Burkholderiales	Comamonadaceae	Variovorax	Variovorax sp. PMC12
99182	M2	Viruses			Ortervirales	Retroviridae	Gammaretrovirus	Murine leukemia-related retroviruses
1404	M2	Bacteria	Firmicutes	Bacilli	Bacillales	Bacillaceae	Bacillus	Bacillus megaterium
2490851	M2	Bacteria	Proteobacteria	Gammaproteobacteria	Enterobacterales	Erwiniaceae	Pantoea	Pantoea sp. CCBC3-3-1
164546	M2	Bacteria	Proteobacteria	Betaproteobacteria	Burkholderiales	Burkholderiaceae	Cupriavidus	Cupriavidus taiwanensis
11855	M2	Viruses			Ortervirales	Retroviridae	Betaretrovirus	Mason-Pfizer monkey virus
28038	M2	Bacteria	Firmicutes	Bacilli	Lactobacillales	Lactobacillaceae	Lactobacillus	Lactobacillus curvatus
204773	M2	Bacteria	Proteobacteria	Betaproteobacteria	Burkholderiales	Oxalobacteraceae	Herminiimonas	Herminiimonas arsenicoxydans
108981	M3	Bacteria	Proteobacteria	Gammaproteobacteria	Pseudomonadales	Moraxellaceae	Acinetobacter	Acinetobacter schindleri
1636603	M3	Bacteria	Proteobacteria	Gammaproteobacteria	Pseudomonadales	Moraxellaceae	Acinetobacter	Acinetobacter sp. ACNIH1
28090	M3	Bacteria	Proteobacteria	Gammaproteobacteria	Pseudomonadales	Moraxellaceae	Acinetobacter	Acinetobacter lwoffii
482564	M3	Bacteria	Cyanobacteria		Oscillatoriales	Oscillatoriaceae	Oscillatoria	Oscillatoria nigro-viridis
1945512	M3	Bacteria	Proteobacteria	Gammaproteobacteria	Cellvibrionales	Cellvibrionaceae	Cellvibrio	Cellvibrio sp. PSBB023
1080068	M3	Bacteria	Cyanobacteria		Synechococcales	Leptolyngbyaceae	Leptolyngbya	Leptolyngbya sp. O-77
314722	M3	Bacteria	Proteobacteria	Gammaproteobacteria	Xanthomonadales	Xanthomonadaceae	Pseudoxanthomonas	Pseudoxanthomonas suwonensis
1290	M3	Bacteria	Firmicutes	Bacilli	Bacillales	Staphylococcaceae	Staphylococcus	Staphylococcus hominis
34062	M3	Bacteria	Proteobacteria	Gammaproteobacteria	Pseudomonadales	Moraxellaceae	Moraxella	Moraxella osloensis
1660	M3	Bacteria	Actinobacteria	Actinobacteria	Actinomycetales	Actinomycetaceae	Actinomyces	Actinomyces odontolyticus
279828	M3	Bacteria	Actinobacteria	Actinobacteria	Micrococcales	Microbacteriaceae	Microcella	Microcella alkaliphila
69966	M3	Bacteria	Firmicutes	Bacilli	Bacillales	Staphylococcaceae	Macrococcus	Macrococcus caseolyticus
2498451	M3	Bacteria	Proteobacteria	Gammaproteobacteria	Chromatiales	Chromatiaceae	Rheinheimera	Rheinheimera sp. LHK132
2500532	M3	Bacteria	Proteobacteria	Alphaproteobacteria	Rhodobacterales	Rhodobacteraceae	Paracoccus	Paracoccus sp. Arc7-R13
195105	M3	Bacteria	Proteobacteria	Alphaproteobacteria	Rhodobacterales	Rhodobacteraceae	Haematobacter	Haematobacter massiliensis
2083786	M3	Bacteria	Proteobacteria	Alphaproteobacteria	Rhizobiales	Hyphomicrobiaceae	Devosia	Devosia sp. I507
28037	M3	Bacteria	Firmicutes	Bacilli	Lactobacillales	Streptococcaceae	Streptococcus	Streptococcus mitis
160386	M3	Bacteria	Actinobacteria	Actinobacteria	Corynebacteriales	Corynebacteriaceae	Corynebacterium	Corynebacterium casei
1484158	M3	Bacteria	Proteobacteria	Gammaproteobacteria	Enterobacterales	Erwiniaceae	Pantoea	Pantoea sp. PSNIH1
86664	M3	Bacteria	Firmicutes	Bacilli	Bacillales	Bacillaceae	Bacillus	Bacillus flexus
39778	M3	Bacteria	Firmicutes	Negativicutes	Veillonellales	Veillonellaceae	Veillonella	Veillonella dispar
1173025	M3	Bacteria	Cyanobacteria		Oscillatoriales	Coleofasciculaceae	Geitlerinema	Geitlerinema sp. PCC 7407
1358	M3	Bacteria	Firmicutes	Bacilli	Lactobacillales	Streptococcaceae	Lactococcus	Lactococcus lactis
864702	M3	Bacteria	Cyanobacteria		Oscillatoriales			Oscillatoriales cyanobacterium JSC-12
617123	M3	Bacteria	Firmicutes	Clostridia	Clostridiales	Lachnospiraceae	Lachnoanaerobaculum	Lachnoanaerobaculum umeaense
370777	M3	Bacteria	Proteobacteria	Gammaproteobacteria	Xanthomonadales	Xanthomonadaceae	Arenimonas	Arenimonas daejeonensis
36805	M3	Bacteria	Actinobacteria	Actinobacteria	Micrococcales	Microbacteriaceae	Microbacterium	Microbacterium aurum
1625	M3	Bacteria	Firmicutes	Bacilli	Lactobacillales	Lactobacillaceae	Lactobacillus	Lactobacillus sanfranciscensis
266951	M3	Bacteria	Proteobacteria	Alphaproteobacteria	Sphingomonadales	Erythrobacteraceae	Erythrobacter	Erythrobacter seohaensis
1209493	M3	Bacteria	Cyanobacteria		Synechococcales	Prochlorotrichaceae	Halomicronema	Halomicronema hongdechloris
225991	M3	Bacteria	Proteobacteria	Betaproteobacteria	Burkholderiales	Comamonadaceae	Comamonas	Comamonas aquatica
2006110	M3	Bacteria	Proteobacteria	Gammaproteobacteria	Xanthomonadales	Xanthomonadaceae	Luteimonas	Luteimonas sp. 100111
1078471	M3	Bacteria	Actinobacteria	Actinobacteria	Micrococcales	Intrasporangiaceae	Serinicoccus	Serinicoccus profundi
192812	M3	Bacteria	Proteobacteria	Alphaproteobacteria	Sphingomonadales	Erythrobacteraceae	Erythrobacter	Erythrobacter flavus
1987723	M3	Bacteria	Proteobacteria	Gammaproteobacteria	Cellvibrionales	Cellvibrionaceae	Cellvibrio	Cellvibrio sp. PSBB006
2518371	M3	Bacteria	Actinobacteria	Actinobacteria	Propionibacteriales	Nocardioidaceae	Nocardioides	Nocardioides sp. MMS17-SY207-3
2341112	M3	Bacteria	Proteobacteria	Alphaproteobacteria				Alphaproteobacteria bacterium WS11
556288	M3	Bacteria	Actinobacteria	Actinobacteria	Micrococcales	Dermabacteraceae	Brachybacterium	Brachybacterium saurashtrense
1727	M3	Bacteria	Actinobacteria	Actinobacteria	Corynebacteriales	Corynebacteriaceae	Corynebacterium	Corynebacterium variabile
656178	M3	Bacteria	Proteobacteria	Betaproteobacteria	Burkholderiales	Burkholderiaceae	Pandoraea	Pandoraea vervacti
285	M4	Bacteria	Proteobacteria	Betaproteobacteria	Burkholderiales	Comamonadaceae	Comamonas	Comamonas testosteroni
363952	M4	Bacteria	Proteobacteria	Betaproteobacteria	Burkholderiales	Comamonadaceae	Comamonas	Comamonas thiooxydans
1813871	M4	Bacteria	Bacteroidetes	Chitinophagia	Chitinophagales	Chitinophagaceae	Panacibacter	Panacibacter ginsenosidivorans
946333	M4	Bacteria	Proteobacteria	Betaproteobacteria	Burkholderiales		Rhizobacter	Rhizobacter gummiphilus
1523415	M4	Bacteria	Proteobacteria	Alphaproteobacteria	Sphingomonadales	Sphingomonadaceae	Sphingomonas	Sphingomonas sp. AAP5
1560345	M4	Bacteria	Proteobacteria	Alphaproteobacteria	Sphingomonadales	Sphingomonadaceae	Sphingomonas	Sphingomonas panacis
161360	M4	Bacteria	Firmicutes	Bacilli	Bacillales	Planococcaceae	Planococcus	Planococcus antarcticus
231455	M4	Bacteria	Proteobacteria	Gammaproteobacteria	Xanthomonadales	Rhodanobacteraceae	Dyella	Dyella japonica
1005039	M4	Bacteria	Armatimonadetes	Fimbriimonadia	Fimbriimonadales	Fimbriimonadaceae	Fimbriimonas	Fimbriimonas ginsengisoli
371142	M4	Bacteria	Bacteroidetes	Sphingobacteriia	Sphingobacteriales	Sphingobacteriaceae	Sphingobacterium	Sphingobacterium daejeonense
134537	M4	Bacteria	Proteobacteria	Betaproteobacteria	Burkholderiales	Burkholderiaceae	Paraburkholderia	Paraburkholderia fungorum
1836	M4	Bacteria	Actinobacteria	Actinobacteria	Pseudonocardiales	Pseudonocardiaceae	Saccharopolyspora	Saccharopolyspora erythraea
556325	M4	Bacteria	Actinobacteria	Actinobacteria	Micrococcales	Micrococcaceae	Neomicrococcus	Neomicrococcus aestuarii
2341117	M4	Bacteria	Bacteroidetes	Chitinophagia	Chitinophagales	Chitinophagaceae	Arachidicoccus	Arachidicoccus sp. KIS59-12
80866	M4	Bacteria	Proteobacteria	Betaproteobacteria	Burkholderiales	Comamonadaceae	Delftia	Delftia acidovorans
2058136	M4	Bacteria	Firmicutes	Bacilli	Bacillales	Planococcaceae	Planococcus	Planococcus sp. MB-3u-03
1476	M4	Bacteria	Firmicutes	Bacilli	Bacillales	Planococcaceae	Sporosarcina	Sporosarcina psychrophila
2082188	M4	Bacteria	Proteobacteria	Alphaproteobacteria	Sphingomonadales	Sphingomonadaceae	Sphingobium	Sphingobium sp. YG1
1038856	M4	Bacteria	Firmicutes	Bacilli	Bacillales	Planococcaceae	Planococcus	Planococcus plakortidis
341045	M4	Bacteria	Proteobacteria	Betaproteobacteria	Burkholderiales	Oxalobacteraceae	Herbaspirillum	Herbaspirillum hiltneri
1302659	M4	Bacteria	Firmicutes	Bacilli	Bacillales	Planococcaceae	Planococcus	Planococcus versutus
146939	M4	Bacteria	Proteobacteria	Betaproteobacteria	Rhodocyclales	Rhodocyclaceae	Azospira	Azospira oryzae
208596	M4	Bacteria	Firmicutes	Bacilli	Lactobacillales	Carnobacteriaceae	Carnobacterium	Carnobacterium sp. 17-4
2079792	M4	Bacteria	Actinobacteria	Actinobacteria	Micrococcales	Microbacteriaceae	Mycetocola	Mycetocola sp. 449
1296669	M4	Bacteria	Proteobacteria	Betaproteobacteria	Burkholderiales		Aquabacterium	Aquabacterium olei
1678128	M4	Bacteria	Proteobacteria	Betaproteobacteria	Burkholderiales	Comamonadaceae	Limnohabitans	Limnohabitans sp. 63ED37-2
147709	M4	Bacteria	Firmicutes	Bacilli	Lactobacillales	Carnobacteriaceae	Carnobacterium	Carnobacterium inhibens
1658665	M4	Bacteria	Proteobacteria	Betaproteobacteria	Burkholderiales		Mitsuaria	Mitsuaria sp. 7
413882	M4	Bacteria	Proteobacteria	Betaproteobacteria	Burkholderiales			[Polyangium] brachysporum
293	M4	Bacteria	Proteobacteria	Alphaproteobacteria	Caulobacterales	Caulobacteraceae	Brevundimonas	Brevundimonas diminuta
1016987	M4	Bacteria	Proteobacteria	Alphaproteobacteria	Sphingomonadales	Sphingomonadaceae	Novosphingobium	Novosphingobium sp. THN1
446683	M4	Bacteria	Bacteroidetes	Chitinophagia	Chitinophagales	Chitinophagaceae	Niabella	Niabella soli
1275	M4	Bacteria	Actinobacteria	Actinobacteria	Micrococcales	Micrococcaceae	Kocuria	Kocuria rosea
358	M4	Bacteria	Proteobacteria	Alphaproteobacteria	Rhizobiales	Rhizobiaceae	Agrobacterium	Agrobacterium tumefaciens
417367	M4	Bacteria	Firmicutes	Bacilli	Bacillales	Planococcaceae	Paenisporosarcina	Paenisporosarcina antarctica
1010	M4	Bacteria	Bacteroidetes	Sphingobacteriia	Sphingobacteriales	Sphingobacteriaceae	Sphingobacterium	Sphingobacterium mizutaii
192421	M4	Bacteria	Firmicutes	Bacilli	Bacillales	Planococcaceae	Planococcus	Planococcus maritimus
13690	M4	Bacteria	Proteobacteria	Alphaproteobacteria	Sphingomonadales	Sphingomonadaceae	Sphingobium	Sphingobium yanoikuyae
588932	M4	Bacteria	Proteobacteria	Alphaproteobacteria	Caulobacterales	Caulobacteraceae	Brevundimonas	Brevundimonas naejangsanensis
332163	M4	Bacteria	Acidobacteria	Solibacteres	Solibacterales	Solibacteraceae	Candidatus Solibacter	Candidatus Solibacter usitatus
853	M4	Bacteria	Firmicutes	Clostridia	Clostridiales	Ruminococcaceae	Faecalibacterium	Faecalibacterium prausnitzii
1030157	M4	Bacteria	Proteobacteria	Alphaproteobacteria	Sphingomonadales	Sphingomonadaceae	Sphingomonas	Sphingomonas sp. KC8
1461582	M4	Bacteria	Firmicutes	Bacilli	Bacillales	Staphylococcaceae	Jeotgalicoccus	Jeotgalicoccus saudimassiliensis
39483	M4	Bacteria	Firmicutes	Erysipelotrichia	Erysipelotrichales	Erysipelotrichaceae	Faecalitalea	Faecalitalea cylindroides
661481	M4	Bacteria	Bacteroidetes	Chitinophagia	Chitinophagales	Chitinophagaceae	Flavisolibacter	Flavisolibacter ginsenosidimutans
2014534	M4	Bacteria	Actinobacteria	Actinobacteria	Micrococcales	Microbacteriaceae	Microbacterium	Microbacterium sp. PM5
216816	M4	Bacteria	Actinobacteria	Actinobacteria	Bifidobacteriales	Bifidobacteriaceae	Bifidobacterium	Bifidobacterium longum
413810	M4	Archaea	Euryarchaeota	Halobacteria	Halobacteriales	Halobacteriaceae	Halalkalicoccus	Halalkalicoccus jeotgali
29394	M4	Bacteria	Firmicutes	Bacilli	Lactobacillales	Carnobacteriaceae	Dolosigranulum	Dolosigranulum pigrum
2487118	M4	Bacteria	Firmicutes	Erysipelotrichia	Erysipelotrichales	Erysipelotrichaceae		Erysipelotrichaceae bacterium SG0102
414996	M4	Bacteria	Actinobacteria	Actinobacteria	Actinopolysporales	Actinopolysporaceae	Actinopolyspora	Actinopolyspora erythraea
821	M4	Bacteria	Bacteroidetes	Bacteroidia	Bacteroidales	Bacteroidaceae	Bacteroides	Bacteroides vulgatus
1844971	M4	Bacteria	Proteobacteria	Betaproteobacteria	Burkholderiales	Comamonadaceae	Curvibacter	Curvibacter sp. AEP1-3
496014	M4	Bacteria	Actinobacteria	Rubrobacteria	Rubrobacterales			Rubrobacterineae bacterium BR7-21
477680	M4	Bacteria	Bacteroidetes	Chitinophagia	Chitinophagales	Chitinophagaceae	Filimonas	Filimonas lacunae
1550024	M4	Bacteria	Firmicutes	Clostridia	Clostridiales	Ruminococcaceae	Ruthenibacterium	Ruthenibacterium lactatiformans
1938334	M4	Bacteria	Actinobacteria	Actinobacteria	Micrococcales	Microbacteriaceae	Microbacterium	Microbacterium sp. TPU 3598
28119	M4	Bacteria	Bacteroidetes	Bacteroidia	Bacteroidales	Bacteroidaceae	Bacteroides	Bacteroides zoogleoformans
530584	M4	Bacteria	Actinobacteria	Actinobacteria	Pseudonocardiales	Pseudonocardiaceae	Prauserella	Prauserella marina
200991	M4	Bacteria	Firmicutes	Bacilli	Bacillales	Planococcaceae	Planococcus	Planococcus rifietoensis
329	M4	Bacteria	Proteobacteria	Betaproteobacteria	Burkholderiales	Burkholderiaceae	Ralstonia	Ralstonia pickettii
1572656	M4	Bacteria	Firmicutes	Clostridia	Clostridiales	Ruminococcaceae		Ruminococcaceae bacterium CPB6
29284	M4	Archaea	Euryarchaeota	Halobacteria	Haloferacales	Halorubraceae	Halorubrum	Halorubrum trapanicum
684552	M4	Bacteria	Actinobacteria	Actinobacteria	Micrococcales	Microbacteriaceae	Agrococcus	Agrococcus carbonis
850	M4	Bacteria	Fusobacteria	Fusobacteriia	Fusobacteriales	Fusobacteriaceae	Fusobacterium	Fusobacterium mortiferum
2303331	M4	Bacteria	Proteobacteria	Gammaproteobacteria	Nevskiales	Sinobacteraceae	Solimonas	Solimonas sp. K1W22B-7
74426	M4	Bacteria	Actinobacteria	Coriobacteriia	Coriobacteriales	Coriobacteriaceae	Collinsella	Collinsella aerofaciens
53458	M4	Bacteria	Actinobacteria	Actinobacteria	Micrococcales	Intrasporangiaceae	Janibacter	Janibacter limosus
106649	M4	Bacteria	Proteobacteria	Gammaproteobacteria	Pseudomonadales	Moraxellaceae	Acinetobacter	Acinetobacter guillouiae
190721	M4	Bacteria	Proteobacteria	Betaproteobacteria	Burkholderiales	Burkholderiaceae	Ralstonia	Ralstonia insidiosa
889453	M4	Bacteria	Bacteroidetes	Bacteroidia	Marinilabiliales	Marinilabiliaceae	Alkalitalea	Alkalitalea saponilacus
1871021	M4	Bacteria	Firmicutes	Clostridia	Clostridiales	Lachnospiraceae	Lachnoclostridium	Lachnoclostridium phocaeense
166486	M4	Bacteria	Firmicutes	Clostridia	Clostridiales	Lachnospiraceae	Roseburia	Roseburia intestinalis
480	M4	Bacteria	Proteobacteria	Gammaproteobacteria	Pseudomonadales	Moraxellaceae	Moraxella	Moraxella catarrhalis
321984	M4	Bacteria	Proteobacteria	Betaproteobacteria	Burkholderiales	Oxalobacteraceae	Massilia	Massilia plicata
1322	M4	Bacteria	Firmicutes	Clostridia	Clostridiales	Lachnospiraceae	Blautia	Blautia hansenii
397865	M4	Bacteria	Bacteroidetes	Bacteroidia	Bacteroidales	Barnesiellaceae	Barnesiella	Barnesiella viscericola
454155	M4	Bacteria	Bacteroidetes	Bacteroidia	Bacteroidales	Prevotellaceae	Paraprevotella	Paraprevotella xylaniphila
88724	M4	Archaea	Euryarchaeota	Halobacteria	Natrialbales	Natrialbaceae	Natrinema	Natrinema versiforme
180282	M4	Bacteria	Proteobacteria	Betaproteobacteria	Burkholderiales	Comamonadaceae	Delftia	Delftia tsuruhatensis
60920	M4	Bacteria	Actinobacteria	Actinobacteria	Micrococcales	Sanguibacteraceae	Sanguibacter	Sanguibacter keddieii
158847	M4	Bacteria	Firmicutes	Negativicutes	Selenomonadales	Selenomonadaceae	Megamonas	Megamonas hypermegale
1134405	M4	Bacteria	Ignavibacteriae	Ignavibacteria	Ignavibacteriales	Melioribacteraceae	Melioribacter	Melioribacter roseus
1912897	M4	Bacteria	Firmicutes	Clostridia	Clostridiales	Lachnospiraceae	Blautia	Blautia sp. N6H1-15
1648404	M4	Bacteria	Proteobacteria	Alphaproteobacteria	Sphingomonadales	Erythrobacteraceae	Erythrobacter	Erythrobacter atlanticus
1904944	M4	Bacteria	Proteobacteria	Gammaproteobacteria	Xanthomonadales	Xanthomonadaceae	Stenotrophomonas	Stenotrophomonas sp. LM091
1827469	M4	Bacteria	Proteobacteria	Alphaproteobacteria	Caulobacterales	Caulobacteraceae	Brevundimonas	Brevundimonas sp. GW460-12-10-14-LB2
94132	M4	Bacteria	Proteobacteria	Betaproteobacteria	Burkholderiales	Comamonadaceae	Ramlibacter	Ramlibacter tataouinensis
1673076	M4	Bacteria	Proteobacteria	Alphaproteobacteria	Sphingomonadales	Sphingomonadaceae	Sphingobium	Sphingobium hydrophobicum
1400053	M4	Bacteria	Bacteroidetes	Bacteroidia	Bacteroidales			Bacteroidales bacterium CF
37928	M4	Bacteria	Actinobacteria	Actinobacteria	Micrococcales	Micrococcaceae	Arthrobacter	Arthrobacter crystallopoietes
2045208	M4	Bacteria	Proteobacteria	Betaproteobacteria	Burkholderiales	Oxalobacteraceae	Massilia	Massilia violaceinigra
2756	M4	Bacteria	Firmicutes	Bacilli	Bacillales	Listeriaceae	Brochothrix	Brochothrix thermosphacta
2479767	M4	Bacteria	Firmicutes	Clostridia	Clostridiales	Lachnospiraceae	Blautia	Blautia sp. SC05B48
2093856	M4	Bacteria	Bacteroidetes	Bacteroidia	Bacteroidales	Odoribacteraceae	Butyricimonas	Butyricimonas faecalis
376805	M4	Bacteria	Bacteroidetes	Bacteroidia	Bacteroidales	Bacteroidaceae	Bacteroides	Bacteroides salanitronis
756883	M4	Archaea	Euryarchaeota	Halobacteria	Haloferacales			halophilic archaeon DL31
2315862	M4	Bacteria	Bacteroidetes	Chitinophagia	Chitinophagales	Chitinophagaceae	Pseudoflavitalea	Pseudoflavitalea sp. 5GH32-13
1048396	M4	Archaea	Euryarchaeota	Halobacteria	Haloferacales	Halorubraceae	Halopenitus	Halopenitus persicus
253239	M4	Bacteria	Firmicutes	Clostridia	Clostridiales	Ruminococcaceae	Ethanoligenens	Ethanoligenens harbinense
2086584	M4	Bacteria	Firmicutes	Clostridia	Clostridiales	Clostridiaceae	Mordavella	Mordavella sp. Marseille-P3756
1814	M4	Bacteria	Actinobacteria	Actinobacteria	Pseudonocardiales	Pseudonocardiaceae	Amycolatopsis	Amycolatopsis methanolica
2508882	M4	Bacteria	Actinobacteria	Actinobacteria	Micrococcales	Intrasporangiaceae	Serinicoccus	Serinicoccus sp. HY006
901	M4	Bacteria	Proteobacteria	Deltaproteobacteria	Desulfovibrionales	Desulfovibrionaceae	Desulfovibrio	Desulfovibrio piger
421525	M4	Bacteria	Bacteroidetes	Flavobacteriia	Flavobacteriales	Flavobacteriaceae	Chryseobacterium	Chryseobacterium haifense
2213202	M4	Bacteria	Firmicutes	Bacilli	Bacillales	Planococcaceae	Planococcus	Planococcus sp. Y42
1411621	M4	Bacteria	Bacteroidetes	Cytophagia	Cytophagales	Hymenobacteraceae	Hymenobacter	Hymenobacter sedentarius
1694	M4	Bacteria	Actinobacteria	Actinobacteria	Bifidobacteriales	Bifidobacteriaceae	Bifidobacterium	Bifidobacterium pseudolongum
656366	M4	Bacteria	Actinobacteria	Actinobacteria	Micrococcales	Micrococcaceae	Arthrobacter	Arthrobacter alpinus
496057	M4	Bacteria	Bacteroidetes	Chitinophagia	Chitinophagales	Chitinophagaceae	Arachidicoccus	Arachidicoccus ginsenosidivorans
292800	M4	Bacteria	Firmicutes	Clostridia	Clostridiales	Ruminococcaceae	Flavonifractor	Flavonifractor plautii
2247	M4	Archaea	Euryarchaeota	Halobacteria	Haloferacales	Halorubraceae	Halorubrum	Halorubrum lacusprofundi
1437360	M4	Bacteria	Proteobacteria	Alphaproteobacteria	Rhizobiales	Bradyrhizobiaceae	Bradyrhizobium	Bradyrhizobium erythrophlei
2109690	M4	Bacteria	Firmicutes	Clostridia	Clostridiales	Lachnospiraceae		Lachnospiraceae bacterium Choco86
97478	M4	Bacteria	Firmicutes	Bacilli	Lactobacillales	Lactobacillaceae	Lactobacillus	Lactobacillus mucosae
1834196	M4	Bacteria	Firmicutes	Clostridia	Clostridiales	Lachnospiraceae	Lachnoclostridium	Lachnoclostridium sp. YL32
29343	M4	Bacteria	Firmicutes	Clostridia	Clostridiales	Ruminococcaceae		[Clostridium] cellulosi
416273	M4	Archaea	Euryarchaeota	Halobacteria	Halobacteriales	Haloarculaceae	Natronomonas	Natronomonas moolapensis
78587	M4	Bacteria	Proteobacteria	Alphaproteobacteria	Caulobacterales	Caulobacteraceae	Asticcacaulis	Asticcacaulis excentricus
290053	M4	Bacteria	Bacteroidetes	Bacteroidia	Bacteroidales	Bacteroidaceae	Bacteroides	Bacteroides helcogenes
2004467	M4	Bacteria	Armatimonadetes					Armatimonadetes bacterium Uphvl-Ar1
1548547	M4	Bacteria	Proteobacteria	Gammaproteobacteria	Chromatiales	Woeseiaceae	Woeseia	Woeseia oceani
1050370	M4	Bacteria	Proteobacteria	Betaproteobacteria	Burkholderiales		Thiomonas	Thiomonas sp. X19
2507162	M4	Bacteria	Firmicutes	Clostridia	Clostridiales	Ruminococcaceae	Caproiciproducens	Caproiciproducens sp. NJN-50
29347	M4	Bacteria	Firmicutes	Clostridia	Clostridiales	Lachnospiraceae	Lachnoclostridium	[Clostridium] scindens
755307	M4	Archaea	Euryarchaeota	Halobacteria	Haloferacales	Halorubraceae	Salinigranum	Salinigranum rubrum
76760	M4	Bacteria	Proteobacteria	Gammaproteobacteria	Pseudomonadales	Pseudomonadaceae	Pseudomonas	Pseudomonas rhodesiae
477641	M4	Bacteria	Actinobacteria	Actinobacteria	Geodermatophilales	Geodermatophilaceae	Modestobacter	Modestobacter marinus
2004468	M4	Bacteria	Armatimonadetes					Armatimonadetes bacterium Uphvl-Ar2
236753	M4	Bacteria	Firmicutes	Clostridia	Clostridiales	Hungateiclostridiaceae	Fastidiosipila	Fastidiosipila sanguinis
119219	M4	Bacteria	Proteobacteria	Betaproteobacteria	Burkholderiales	Burkholderiaceae	Cupriavidus	Cupriavidus metallidurans
1679721	M4	Bacteria	Firmicutes	Clostridia	Clostridiales	Lachnospiraceae	Herbinix	Herbinix luporum
820	M4	Bacteria	Bacteroidetes	Bacteroidia	Bacteroidales	Bacteroidaceae	Bacteroides	Bacteroides uniformis
1161942	M4	Bacteria	Firmicutes	Clostridia	Clostridiales	Ruminococcaceae	Ruminococcus	Ruminococcus champanellensis
357276	M4	Bacteria	Bacteroidetes	Bacteroidia	Bacteroidales	Bacteroidaceae	Bacteroides	Bacteroides dorei
33035	M4	Bacteria	Firmicutes	Clostridia	Clostridiales	Lachnospiraceae	Blautia	Blautia producta
39491	M4	Bacteria	Firmicutes	Clostridia	Clostridiales	Lachnospiraceae		[Eubacterium] rectale
52227	M4	Bacteria	Bacteroidetes	Bacteroidia	Bacteroidales	Prevotellaceae	Prevotella	Prevotella dentalis
1642646	M4	Bacteria	Bacteroidetes	Bacteroidia	Bacteroidales	Porphyromonadaceae	Petrimonas	Petrimonas mucosa
1813879	M4	Bacteria	Proteobacteria	Alphaproteobacteria	Sphingomonadales	Sphingomonadaceae	Sphingomonas	Sphingomonas sp. HKS19
1720344	M4	Bacteria	Proteobacteria	Gammaproteobacteria	Pseudomonadales	Moraxellaceae	Psychrobacter	Psychrobacter sp. AntiMn-1
387341	M4	Archaea	Euryarchaeota	Halobacteria	Natrialbales	Natrialbaceae	Halovivax	Halovivax ruber
67760	M4	Archaea	Euryarchaeota	Methanococci	Methanococcales	Methanocaldococcaceae	Methanocaldococcus	Methanocaldococcus infernus
2487353	M4	Bacteria	Actinobacteria	Actinobacteria				Actinobacteria bacterium YIM 96077
1160721	M4	Bacteria	Firmicutes	Clostridia	Clostridiales	Ruminococcaceae	Ruminococcus	Ruminococcus bicirculans
41276	M4	Bacteria	Proteobacteria	Alphaproteobacteria	Caulobacterales	Caulobacteraceae	Brevundimonas	Brevundimonas vesicularis
363852	M4	Bacteria	Bacteroidetes	Sphingobacteriia	Sphingobacteriales	Sphingobacteriaceae	Pedobacter	Pedobacter ginsengisoli
216778	M4	Bacteria	Proteobacteria	Gammaproteobacteria	Xanthomonadales	Xanthomonadaceae	Stenotrophomonas	Stenotrophomonas rhizophila
529884	M4	Bacteria	Actinobacteria	Actinobacteria	Micrococcales	Microbacteriaceae	Rhodoluna	Rhodoluna lacicola
358220	M4	Bacteria	Proteobacteria	Betaproteobacteria	Burkholderiales	Comamonadaceae	Acidovorax	Acidovorax sp. KKS102
2734	M4	Bacteria	Firmicutes	Clostridia	Clostridiales	Symbiobacteriaceae	Symbiobacterium	Symbiobacterium thermophilum
447471	M4	Bacteria	Proteobacteria	Gammaproteobacteria	Cellvibrionales	Cellvibrionaceae	Simiduia	Simiduia agarivorans
661488	M4	Bacteria	Bacteroidetes	Chitinophagia	Chitinophagales	Chitinophagaceae	Pseudobacter	Pseudobacter ginsenosidimutans
632569	M4	Bacteria	Actinobacteria	Actinobacteria	Pseudonocardiales	Pseudonocardiaceae	Saccharomonospora	Saccharomonospora marina
1229621	M4	Bacteria	Firmicutes	Clostridia	Clostridiales	Lachnospiraceae	Anaerostipes	Anaerostipes rhamnosivorans
839	M4	Bacteria	Bacteroidetes	Bacteroidia	Bacteroidales	Prevotellaceae	Prevotella	Prevotella ruminicola
1492898	M4	Bacteria	Bacteroidetes	Chitinophagia	Chitinophagales	Chitinophagaceae	Flavisolibacter	Flavisolibacter tropicus
28129	M4	Bacteria	Bacteroidetes	Bacteroidia	Bacteroidales	Prevotellaceae	Prevotella	Prevotella denticola
337243	M4	Archaea	Euryarchaeota	Halobacteria	Haloferacales	Halorubraceae	Halorubrum	Halorubrum ezzemoulense
1843368	M4	Bacteria	Proteobacteria	Alphaproteobacteria	Sphingomonadales	Sphingomonadaceae	Sphingobium	Sphingobium sp. RAC03
55148	M4	Bacteria	Deinococcus-Thermus	Deinococci	Deinococcales	Deinococcaceae	Deinococcus	Deinococcus proteolyticus
1539298	M4	Bacteria	Spirochaetes	Spirochaetia	Spirochaetales	Spirochaetaceae	Treponema	Treponema sp. OMZ 838
2026	M4	Bacteria	Firmicutes	Bacilli	Bacillales	Thermoactinomycetaceae	Thermoactinomyces	Thermoactinomyces vulgaris
2497325	M4	Archaea	Euryarchaeota	Halobacteria	Haloferacales	Halorubraceae	Halorubrum	Halorubrum sp. BOL3-1
45610	M4	Bacteria	Proteobacteria	Gammaproteobacteria	Pseudomonadales	Moraxellaceae	Psychrobacter	Psychrobacter urativorans
36874	M4	Bacteria	Bacteroidetes	Bacteroidia	Bacteroidales	Porphyromonadaceae	Porphyromonas	Porphyromonas cangingivalis
2045	M4	Bacteria	Actinobacteria	Actinobacteria	Propionibacteriales	Nocardioidaceae	Pimelobacter	Pimelobacter simplex
380	M4	Bacteria	Proteobacteria	Alphaproteobacteria	Rhizobiales	Rhizobiaceae	Sinorhizobium	Sinorhizobium fredii
288000	M4	Bacteria	Proteobacteria	Alphaproteobacteria	Rhizobiales	Bradyrhizobiaceae	Bradyrhizobium	Bradyrhizobium sp. BTAi1
366602	M4	Bacteria	Proteobacteria	Alphaproteobacteria	Caulobacterales	Caulobacteraceae	Caulobacter	Caulobacter sp. K31
1921510	M4	Bacteria	Proteobacteria	Alphaproteobacteria	Sphingomonadales	Sphingomonadaceae	Sphingomonas	Sphingomonas sp. JJ-A5
2751	M4	Bacteria	Firmicutes	Bacilli	Lactobacillales	Carnobacteriaceae	Carnobacterium	Carnobacterium maltaromaticum
2282170	M4	Bacteria	Bacteroidetes	Flavobacteriia	Flavobacteriales	Flavobacteriaceae	Kordia	Kordia sp. SMS9
2051	M4	Bacteria	Actinobacteria	Actinobacteria	Actinomycetales	Actinomycetaceae	Mobiluncus	Mobiluncus curtisii
1861	M4	Bacteria	Actinobacteria	Actinobacteria	Geodermatophilales	Geodermatophilaceae	Geodermatophilus	Geodermatophilus obscurus
1564	M4	Bacteria	Firmicutes	Clostridia	Clostridiales	Peptococcaceae	Desulfotomaculum	Desulfotomaculum ruminis
955	M4	Bacteria	Proteobacteria	Alphaproteobacteria	Rickettsiales	Anaplasmataceae	Wolbachia	Wolbachia pipientis
229731	M4	Archaea	Euryarchaeota	Halobacteria	Natrialbales	Natrialbaceae	Halobiforma	Halobiforma lacisalsi
28068	M4	Bacteria	Proteobacteria	Betaproteobacteria	Burkholderiales		Rubrivivax	Rubrivivax gelatinosus
161879	M4	Bacteria	Actinobacteria	Actinobacteria	Corynebacteriales	Corynebacteriaceae	Corynebacterium	Corynebacterium kroppenstedtii
1798806	M4	Archaea	Thaumarchaeota	Nitrososphaeria	Nitrososphaerales	Nitrososphaeraceae	Candidatus Nitrosocosmicus	Candidatus Nitrosocosmicus franklandus
692370	M4	Bacteria	Proteobacteria	Alphaproteobacteria	Sphingomonadales	Erythrobacteraceae	Altererythrobacter	Altererythrobacter dongtanensis
1028416	M4	Bacteria	Proteobacteria	Gammaproteobacteria	Pseudomonadales	Moraxellaceae	Psychrobacter	Psychrobacter sp. DAB_AL43B

## Sheet: Tissue subtype
Table S7. Tissue subtype classification results.
	Tissue subtype	Gender	Age	Time unit	Developmental stage	Tissue
SRR1169893	S3	female	2	week	juvenile	adrenal
SRR1169894	S3	female	2	week	juvenile	adrenal
SRR1169895	S2	female	2	week	juvenile	adrenal
SRR1169896	S2	female	2	week	juvenile	adrenal
SRR1169897	S3	female	2	week	juvenile	adrenal
SRR1169898	S3	female	2	week	juvenile	adrenal
SRR1169899	S2	female	2	week	juvenile	adrenal
SRR1169900	S2	female	2	week	juvenile	adrenal
SRR1169901	S2	female	6	week	adolescent	adrenal
SRR1169902	S3	female	6	week	adolescent	adrenal
SRR1169903	S3	female	6	week	adolescent	adrenal
SRR1169904	S3	female	6	week	adolescent	adrenal
SRR1169905	S2	female	6	week	adolescent	adrenal
SRR1169906	S2	female	6	week	adolescent	adrenal
SRR1169907	S2	female	6	week	adolescent	adrenal
SRR1169908	S2	female	6	week	adolescent	adrenal
SRR1169909	S2	female	21	week	adult	adrenal
SRR1169910	S2	female	21	week	adult	adrenal
SRR1169911	S3	female	21	week	adult	adrenal
SRR1169912	S3	female	21	week	adult	adrenal
SRR1169913	S2	female	21	week	adult	adrenal
SRR1169914	S2	female	21	week	adult	adrenal
SRR1169915	S2	female	21	week	adult	adrenal
SRR1169916	S2	female	21	week	adult	adrenal
SRR1169917	S2	female	104	week	elderly	adrenal
SRR1169918	S2	female	104	week	elderly	adrenal
SRR1169919	S2	female	104	week	elderly	adrenal
SRR1169920	S2	female	104	week	elderly	adrenal
SRR1169921	S3	female	104	week	elderly	adrenal
SRR1169922	S3	female	104	week	elderly	adrenal
SRR1169923	S2	female	104	week	elderly	adrenal
SRR1169924	S2	female	104	week	elderly	adrenal
SRR1169925	S2	male	2	week	juvenile	adrenal
SRR1169926	S2	male	2	week	juvenile	adrenal
SRR1169927	S3	male	2	week	juvenile	adrenal
SRR1169928	S3	male	2	week	juvenile	adrenal
SRR1169929	S2	male	2	week	juvenile	adrenal
SRR1169930	S2	male	2	week	juvenile	adrenal
SRR1169931	S2	male	2	week	juvenile	adrenal
SRR1169933	S2	male	2	week	juvenile	adrenal
SRR1169932	S2	male	2	week	juvenile	adrenal
SRR1169934	S3	male	6	week	adolescent	adrenal
SRR1169935	S3	male	6	week	adolescent	adrenal
SRR1169936	S4	male	6	week	adolescent	adrenal
SRR1169937	S4	male	6	week	adolescent	adrenal
SRR1169938	S3	male	6	week	adolescent	adrenal
SRR1169939	S3	male	6	week	adolescent	adrenal
SRR1169940	S2	male	6	week	adolescent	adrenal
SRR1169941	S2	male	6	week	adolescent	adrenal
SRR1169942	S4	male	21	week	adult	adrenal
SRR1169943	S4	male	21	week	adult	adrenal
SRR1169944	S2	male	21	week	adult	adrenal
SRR1169945	S2	male	21	week	adult	adrenal
SRR1169946	S2	male	21	week	adult	adrenal
SRR1169947	S2	male	21	week	adult	adrenal
SRR1169948	S4	male	21	week	adult	adrenal
SRR1169949	S4	male	21	week	adult	adrenal
SRR1169950	S4	male	104	week	elderly	adrenal
SRR1169951	S2	male	104	week	elderly	adrenal
SRR1169952	S4	male	104	week	elderly	adrenal
SRR1169954	S4	male	104	week	elderly	adrenal
SRR1169953	S4	male	104	week	elderly	adrenal
SRR1169955	S2	male	104	week	elderly	adrenal
SRR1169956	S2	male	104	week	elderly	adrenal
SRR1169957	S4	male	104	week	elderly	adrenal
SRR1169958	S4	male	104	week	elderly	adrenal
SRR1169959	S2	female	2	week	juvenile	brain
SRR1169960	S3	female	2	week	juvenile	brain
SRR1169961	S2	female	2	week	juvenile	brain
SRR1169962	S2	female	2	week	juvenile	brain
SRR1169963	S2	female	2	week	juvenile	brain
SRR1169964	S2	female	2	week	juvenile	brain
SRR1169965	S2	female	2	week	juvenile	brain
SRR1169966	S2	female	2	week	juvenile	brain
SRR1169967	S2	female	6	week	adolescent	brain
SRR1169968	S2	female	6	week	adolescent	brain
SRR1169969	S3	female	6	week	adolescent	brain
SRR1169970	S3	female	6	week	adolescent	brain
SRR1169971	S2	female	6	week	adolescent	brain
SRR1169972	S2	female	6	week	adolescent	brain
SRR1169973	S2	female	6	week	adolescent	brain
SRR1169974	S2	female	6	week	adolescent	brain
SRR1169975	S3	female	21	week	adult	brain
SRR1169976	S3	female	21	week	adult	brain
SRR1169977	S2	female	21	week	adult	brain
SRR1169978	S2	female	21	week	adult	brain
SRR1169979	S2	female	21	week	adult	brain
SRR1169980	S2	female	21	week	adult	brain
SRR1169981	S2	female	21	week	adult	brain
SRR1169982	S2	female	21	week	adult	brain
SRR1169983	S2	female	104	week	elderly	brain
SRR1169985	S2	female	104	week	elderly	brain
SRR1169984	S2	female	104	week	elderly	brain
SRR1169986	S2	female	104	week	elderly	brain
SRR1169987	S2	female	104	week	elderly	brain
SRR1169988	S2	female	104	week	elderly	brain
SRR1169989	S2	female	104	week	elderly	brain
SRR1169990	S2	female	104	week	elderly	brain
SRR1169991	S2	female	104	week	elderly	brain
SRR1169992	S4	male	2	week	juvenile	brain
SRR1169993	S4	male	2	week	juvenile	brain
SRR1169994	S4	male	2	week	juvenile	brain
SRR1169996	S4	male	2	week	juvenile	brain
SRR1169995	S4	male	2	week	juvenile	brain
SRR1169997	S3	male	2	week	juvenile	brain
SRR1169998	S3	male	2	week	juvenile	brain
SRR1169999	S2	male	2	week	juvenile	brain
SRR1170000	S1	male	2	week	juvenile	brain
SRR1170001	S2	male	6	week	adolescent	brain
SRR1170002	S2	male	6	week	adolescent	brain
SRR1170003	S2	male	6	week	adolescent	brain
SRR1170004	S2	male	6	week	adolescent	brain
SRR1170005	S2	male	6	week	adolescent	brain
SRR1170006	S2	male	6	week	adolescent	brain
SRR1170007	S3	male	6	week	adolescent	brain
SRR1170008	S3	male	6	week	adolescent	brain
SRR1170009	S2	male	21	week	adult	brain
SRR1170010	S2	male	21	week	adult	brain
SRR1170011	S2	male	21	week	adult	brain
SRR1170012	S3	male	21	week	adult	brain
SRR1170013	S2	male	21	week	adult	brain
SRR1170014	S3	male	21	week	adult	brain
SRR1170015	S2	male	21	week	adult	brain
SRR1170016	S2	male	21	week	adult	brain
SRR1170017	S2	male	104	week	elderly	brain
SRR1170018	S2	male	104	week	elderly	brain
SRR1170019	S2	male	104	week	elderly	brain
SRR1170020	S2	male	104	week	elderly	brain
SRR1170021	S4	male	104	week	elderly	brain
SRR1170022	S4	male	104	week	elderly	brain
SRR1170023	S2	male	104	week	elderly	brain
SRR1170024	S2	male	104	week	elderly	brain
SRR1170025	S2	female	2	week	juvenile	heart
SRR1170027	S3	female	2	week	juvenile	heart
SRR1170026	S3	female	2	week	juvenile	heart
SRR1170028	S4	female	2	week	juvenile	heart
SRR1170029	S4	female	2	week	juvenile	heart
SRR1170030	S2	female	2	week	juvenile	heart
SRR1170031	S2	female	2	week	juvenile	heart
SRR1170032	S4	female	2	week	juvenile	heart
SRR1170033	S4	female	2	week	juvenile	heart
SRR1170034	S3	female	6	week	adolescent	heart
SRR1170035	S3	female	6	week	adolescent	heart
SRR1170036	S2	female	6	week	adolescent	heart
SRR1170037	S3	female	6	week	adolescent	heart
SRR1170038	S2	female	6	week	adolescent	heart
SRR1170039	S2	female	6	week	adolescent	heart
SRR1170040	S2	female	6	week	adolescent	heart
SRR1170041	S2	female	6	week	adolescent	heart
SRR1170042	S2	female	21	week	adult	heart
SRR1170043	S2	female	21	week	adult	heart
SRR1170044	S3	female	21	week	adult	heart
SRR1170045	S2	female	21	week	adult	heart
SRR1170046	S4	female	21	week	adult	heart
SRR1170047	S4	female	21	week	adult	heart
SRR1170048	S2	female	21	week	adult	heart
SRR1170049	S2	female	21	week	adult	heart
SRR1170050	S3	female	104	week	elderly	heart
SRR1170051	S3	female	104	week	elderly	heart
SRR1170052	S2	female	104	week	elderly	heart
SRR1170053	S2	female	104	week	elderly	heart
SRR1170054	S2	female	104	week	elderly	heart
SRR1170055	S3	female	104	week	elderly	heart
SRR1170056	S2	female	104	week	elderly	heart
SRR1170057	S2	female	104	week	elderly	heart
SRR1170058	S2	male	2	week	juvenile	heart
SRR1170059	S2	male	2	week	juvenile	heart
SRR1170060	S2	male	2	week	juvenile	heart
SRR1170061	S2	male	2	week	juvenile	heart
SRR1170062	S2	male	2	week	juvenile	heart
SRR1170063	S2	male	2	week	juvenile	heart
SRR1170064	S2	male	2	week	juvenile	heart
SRR1170065	S2	male	2	week	juvenile	heart
SRR1170066	S3	male	6	week	adolescent	heart
SRR1170067	S3	male	6	week	adolescent	heart
SRR1170068	S2	male	6	week	adolescent	heart
SRR1170069	S2	male	6	week	adolescent	heart
SRR1170070	S2	male	6	week	adolescent	heart
SRR1170071	S2	male	6	week	adolescent	heart
SRR1170072	S4	male	6	week	adolescent	heart
SRR1170073	S4	male	6	week	adolescent	heart
SRR1170074	S4	male	21	week	adult	heart
SRR1170076	S4	male	21	week	adult	heart
SRR1170075	S4	male	21	week	adult	heart
SRR1170077	S2	male	21	week	adult	heart
SRR1170078	S2	male	21	week	adult	heart
SRR1170079	S3	male	21	week	adult	heart
SRR1170080	S2	male	21	week	adult	heart
SRR1170081	S2	male	21	week	adult	heart
SRR1170082	S2	male	21	week	adult	heart
SRR1170083	S3	male	104	week	elderly	heart
SRR1170084	S3	male	104	week	elderly	heart
SRR1170085	S2	male	104	week	elderly	heart
SRR1170086	S2	male	104	week	elderly	heart
SRR1170087	S4	male	104	week	elderly	heart
SRR1170088	S4	male	104	week	elderly	heart
SRR1170089	S3	male	104	week	elderly	heart
SRR1170090	S2	male	104	week	elderly	heart
SRR1170091	S3	female	2	week	juvenile	kidney
SRR1170092	S3	female	2	week	juvenile	kidney
SRR1170093	S3	female	2	week	juvenile	kidney
SRR1170094	S3	female	2	week	juvenile	kidney
SRR1170095	S2	female	2	week	juvenile	kidney
SRR1170096	S2	female	2	week	juvenile	kidney
SRR1170097	S2	female	2	week	juvenile	kidney
SRR1170098	S2	female	2	week	juvenile	kidney
SRR1170099	S3	female	6	week	adolescent	kidney
SRR1170100	S3	female	6	week	adolescent	kidney
SRR1170101	S2	female	6	week	adolescent	kidney
SRR1170102	S2	female	6	week	adolescent	kidney
SRR1170103	S2	female	6	week	adolescent	kidney
SRR1170104	S2	female	6	week	adolescent	kidney
SRR1170105	S3	female	6	week	adolescent	kidney
SRR1170106	S3	female	6	week	adolescent	kidney
SRR1170107	S2	female	21	week	adult	kidney
SRR1170108	S2	female	21	week	adult	kidney
SRR1170109	S2	female	21	week	adult	kidney
SRR1170110	S2	female	21	week	adult	kidney
SRR1170111	S2	female	21	week	adult	kidney
SRR1170112	S2	female	21	week	adult	kidney
SRR1170113	S2	female	21	week	adult	kidney
SRR1170114	S2	female	21	week	adult	kidney
SRR1170115	S2	female	104	week	elderly	kidney
SRR1170116	S2	female	104	week	elderly	kidney
SRR1170117	S2	female	104	week	elderly	kidney
SRR1170118	S3	female	104	week	elderly	kidney
SRR1170119	S2	female	104	week	elderly	kidney
SRR1170120	S2	female	104	week	elderly	kidney
SRR1170121	S2	female	104	week	elderly	kidney
SRR1170122	S2	female	104	week	elderly	kidney
SRR1170123	S2	male	2	week	juvenile	kidney
SRR1170125	S2	male	2	week	juvenile	kidney
SRR1170124	S2	male	2	week	juvenile	kidney
SRR1170126	S2	male	2	week	juvenile	kidney
SRR1170127	S2	male	2	week	juvenile	kidney
SRR1170128	S4	male	2	week	juvenile	kidney
SRR1170130	S4	male	2	week	juvenile	kidney
SRR1170129	S4	male	2	week	juvenile	kidney
SRR1170131	S3	male	2	week	juvenile	kidney
SRR1170132	S3	male	2	week	juvenile	kidney
SRR1170133	S3	male	6	week	adolescent	kidney
SRR1170134	S3	male	6	week	adolescent	kidney
SRR1170135	S2	male	6	week	adolescent	kidney
SRR1170136	S2	male	6	week	adolescent	kidney
SRR1170137	S2	male	6	week	adolescent	kidney
SRR1170138	S2	male	6	week	adolescent	kidney
SRR1170139	S4	male	6	week	adolescent	kidney
SRR1170140	S4	male	6	week	adolescent	kidney
SRR1170141	S1	male	21	week	adult	kidney
SRR1170142	S1	male	21	week	adult	kidney
SRR1170143	S4	male	21	week	adult	kidney
SRR1170144	S4	male	21	week	adult	kidney
SRR1170145	S4	male	21	week	adult	kidney
SRR1170146	S4	male	21	week	adult	kidney
SRR1170147	S2	male	21	week	adult	kidney
SRR1170148	S2	male	21	week	adult	kidney
SRR1170149	S2	male	104	week	elderly	kidney
SRR1170150	S2	male	104	week	elderly	kidney
SRR1170151	S3	male	104	week	elderly	kidney
SRR1170152	S3	male	104	week	elderly	kidney
SRR1170153	S2	male	104	week	elderly	kidney
SRR1170154	S2	male	104	week	elderly	kidney
SRR1170155	S3	male	104	week	elderly	kidney
SRR1170156	S2	male	104	week	elderly	kidney
SRR1170157	S1	female	2	week	juvenile	lung
SRR1170158	S1	female	2	week	juvenile	lung
SRR1170159	S1	female	2	week	juvenile	lung
SRR1170160	S1	female	2	week	juvenile	lung
SRR1170161	S1	female	2	week	juvenile	lung
SRR1170162	S1	female	2	week	juvenile	lung
SRR1170163	S1	female	2	week	juvenile	lung
SRR1170164	S1	female	2	week	juvenile	lung
SRR1170165	S2	female	6	week	adolescent	lung
SRR1170166	S2	female	6	week	adolescent	lung
SRR1170167	S1	female	6	week	adolescent	lung
SRR1170168	S2	female	6	week	adolescent	lung
SRR1170169	S1	female	6	week	adolescent	lung
SRR1170170	S1	female	6	week	adolescent	lung
SRR1170171	S2	female	6	week	adolescent	lung
SRR1170172	S2	female	6	week	adolescent	lung
SRR1170173	S1	female	21	week	adult	lung
SRR1170174	S1	female	21	week	adult	lung
SRR1170175	S1	female	21	week	adult	lung
SRR1170176	S1	female	21	week	adult	lung
SRR1170177	S1	female	21	week	adult	lung
SRR1170178	S1	female	21	week	adult	lung
SRR1170179	S1	female	21	week	adult	lung
SRR1170180	S1	female	21	week	adult	lung
SRR1170181	S2	female	104	week	elderly	lung
SRR1170182	S2	female	104	week	elderly	lung
SRR1170183	S2	female	104	week	elderly	lung
SRR1170184	S2	female	104	week	elderly	lung
SRR1170185	S2	female	104	week	elderly	lung
SRR1170186	S2	female	104	week	elderly	lung
SRR1170187	S2	female	104	week	elderly	lung
SRR1170188	S2	female	104	week	elderly	lung
SRR1170189	S1	male	2	week	juvenile	lung
SRR1170190	S1	male	2	week	juvenile	lung
SRR1170191	S2	male	2	week	juvenile	lung
SRR1170193	S1	male	2	week	juvenile	lung
SRR1170192	S1	male	2	week	juvenile	lung
SRR1170194	S1	male	2	week	juvenile	lung
SRR1170195	S1	male	2	week	juvenile	lung
SRR1170196	S1	male	2	week	juvenile	lung
SRR1170198	S1	male	2	week	juvenile	lung
SRR1170197	S1	male	2	week	juvenile	lung
SRR1170199	S1	male	6	week	adolescent	lung
SRR1170200	S1	male	6	week	adolescent	lung
SRR1170201	S1	male	6	week	adolescent	lung
SRR1170202	S2	male	6	week	adolescent	lung
SRR1170203	S3	male	6	week	adolescent	lung
SRR1170204	S2	male	6	week	adolescent	lung
SRR1170205	S2	male	6	week	adolescent	lung
SRR1170206	S2	male	6	week	adolescent	lung
SRR1170207	S1	male	21	week	adult	lung
SRR1170208	S1	male	21	week	adult	lung
SRR1170209	S1	male	21	week	adult	lung
SRR1170210	S1	male	21	week	adult	lung
SRR1170211	S3	male	21	week	adult	lung
SRR1170212	S3	male	21	week	adult	lung
SRR1170213	S3	male	21	week	adult	lung
SRR1170214	S3	male	21	week	adult	lung
SRR1170215	S1	male	104	week	elderly	lung
SRR1170216	S1	male	104	week	elderly	lung
SRR1170217	S1	male	104	week	elderly	lung
SRR1170218	S1	male	104	week	elderly	lung
SRR1170219	S1	male	104	week	elderly	lung
SRR1170220	S1	male	104	week	elderly	lung
SRR1170221	S2	male	104	week	elderly	lung
SRR1170222	S2	male	104	week	elderly	lung
SRR1170223	S3	female	2	week	juvenile	liver
SRR1170224	S3	female	2	week	juvenile	liver
SRR1170225	S2	female	2	week	juvenile	liver
SRR1170226	S3	female	2	week	juvenile	liver
SRR1170227	S3	female	2	week	juvenile	liver
SRR1170228	S3	female	2	week	juvenile	liver
SRR1170229	S4	female	2	week	juvenile	liver
SRR1170230	S4	female	2	week	juvenile	liver
SRR1170231	S3	female	6	week	adolescent	liver
SRR1170232	S3	female	6	week	adolescent	liver
SRR1170233	S4	female	6	week	adolescent	liver
SRR1170234	S4	female	6	week	adolescent	liver
SRR1170235	S3	female	6	week	adolescent	liver
SRR1170236	S3	female	6	week	adolescent	liver
SRR1170237	S3	female	6	week	adolescent	liver
SRR1170238	S3	female	6	week	adolescent	liver
SRR1170239	S4	female	21	week	adult	liver
SRR1170240	S4	female	21	week	adult	liver
SRR1170241	S3	female	21	week	adult	liver
SRR1170242	S3	female	21	week	adult	liver
SRR1170243	S3	female	21	week	adult	liver
SRR1170244	S3	female	21	week	adult	liver
SRR1170245	S4	female	21	week	adult	liver
SRR1170246	S4	female	21	week	adult	liver
SRR1170247	S3	female	104	week	elderly	liver
SRR1170248	S3	female	104	week	elderly	liver
SRR1170249	S3	female	104	week	elderly	liver
SRR1170250	S3	female	104	week	elderly	liver
SRR1170251	S3	female	104	week	elderly	liver
SRR1170252	S3	female	104	week	elderly	liver
SRR1170253	S3	female	104	week	elderly	liver
SRR1170254	S3	female	104	week	elderly	liver
SRR1170255	S3	male	2	week	juvenile	liver
SRR1170256	S3	male	2	week	juvenile	liver
SRR1170257	S3	male	2	week	juvenile	liver
SRR1170258	S3	male	2	week	juvenile	liver
SRR1170259	S3	male	2	week	juvenile	liver
SRR1170260	S3	male	2	week	juvenile	liver
SRR1170261	S3	male	2	week	juvenile	liver
SRR1170262	S3	male	2	week	juvenile	liver
SRR1170263	S3	male	6	week	adolescent	liver
SRR1170264	S3	male	6	week	adolescent	liver
SRR1170265	S3	male	6	week	adolescent	liver
SRR1170266	S3	male	6	week	adolescent	liver
SRR1170267	S3	male	6	week	adolescent	liver
SRR1170268	S3	male	6	week	adolescent	liver
SRR1170269	S3	male	6	week	adolescent	liver
SRR1170270	S3	male	6	week	adolescent	liver
SRR1170271	S3	male	21	week	adult	liver
SRR1170272	S3	male	21	week	adult	liver
SRR1170273	S3	male	21	week	adult	liver
SRR1170274	S3	male	21	week	adult	liver
SRR1170275	S3	male	21	week	adult	liver
SRR1170276	S3	male	21	week	adult	liver
SRR1170277	S3	male	21	week	adult	liver
SRR1170278	S3	male	21	week	adult	liver
SRR1170279	S3	male	104	week	elderly	liver
SRR1170280	S3	male	104	week	elderly	liver
SRR1170281	S3	male	104	week	elderly	liver
SRR1170283	S3	male	104	week	elderly	liver
SRR1170282	S3	male	104	week	elderly	liver
SRR1170284	S4	male	104	week	elderly	liver
SRR1170286	S4	male	104	week	elderly	liver
SRR1170285	S4	male	104	week	elderly	liver
SRR1170287	S3	male	104	week	elderly	liver
SRR1170288	S3	male	104	week	elderly	liver
SRR1170289	S4	female	2	week	juvenile	muscle
SRR1170290	S4	female	2	week	juvenile	muscle
SRR1170291	S2	female	2	week	juvenile	muscle
SRR1170293	S3	female	2	week	juvenile	muscle
SRR1170292	S3	female	2	week	juvenile	muscle
SRR1170294	S3	female	2	week	juvenile	muscle
SRR1170295	S3	female	2	week	juvenile	muscle
SRR1170296	S4	female	2	week	juvenile	muscle
SRR1170297	S4	female	2	week	juvenile	muscle
SRR1170298	S4	female	6	week	adolescent	muscle
SRR1170299	S4	female	6	week	adolescent	muscle
SRR1170300	S4	female	6	week	adolescent	muscle
SRR1170301	S4	female	6	week	adolescent	muscle
SRR1170302	S4	female	6	week	adolescent	muscle
SRR1170304	S4	female	6	week	adolescent	muscle
SRR1170303	S4	female	6	week	adolescent	muscle
SRR1170305	S3	female	6	week	adolescent	muscle
SRR1170306	S3	female	6	week	adolescent	muscle
SRR1170307	S3	female	21	week	adult	muscle
SRR1170308	S3	female	21	week	adult	muscle
SRR1170309	S3	female	21	week	adult	muscle
SRR1170310	S3	female	21	week	adult	muscle
SRR1170311	S3	female	21	week	adult	muscle
SRR1170312	S3	female	21	week	adult	muscle
SRR1170313	S3	female	21	week	adult	muscle
SRR1170314	S3	female	21	week	adult	muscle
SRR1170315	S3	female	104	week	elderly	muscle
SRR1170316	S3	female	104	week	elderly	muscle
SRR1170317	S3	female	104	week	elderly	muscle
SRR1170318	S3	female	104	week	elderly	muscle
SRR1170319	S3	female	104	week	elderly	muscle
SRR1170320	S3	female	104	week	elderly	muscle
SRR1170321	S4	female	104	week	elderly	muscle
SRR1170322	S4	female	104	week	elderly	muscle
SRR1170323	S3	male	2	week	juvenile	muscle
SRR1170324	S3	male	2	week	juvenile	muscle
SRR1170325	S3	male	2	week	juvenile	muscle
SRR1170326	S3	male	2	week	juvenile	muscle
SRR1170327	S3	male	2	week	juvenile	muscle
SRR1170328	S3	male	2	week	juvenile	muscle
SRR1170329	S3	male	2	week	juvenile	muscle
SRR1170330	S3	male	2	week	juvenile	muscle
SRR1170331	S3	male	6	week	adolescent	muscle
SRR1170332	S3	male	6	week	adolescent	muscle
SRR1170333	S3	male	6	week	adolescent	muscle
SRR1170334	S3	male	6	week	adolescent	muscle
SRR1170335	S3	male	6	week	adolescent	muscle
SRR1170336	S3	male	6	week	adolescent	muscle
SRR1170337	S3	male	6	week	adolescent	muscle
SRR1170338	S3	male	6	week	adolescent	muscle
SRR1170339	S3	male	21	week	adult	muscle
SRR1170340	S3	male	21	week	adult	muscle
SRR1170341	S3	male	21	week	adult	muscle
SRR1170342	S3	male	21	week	adult	muscle
SRR1170343	S3	male	21	week	adult	muscle
SRR1170344	S3	male	21	week	adult	muscle
SRR1170345	S3	male	21	week	adult	muscle
SRR1170346	S3	male	21	week	adult	muscle
SRR1170347	S3	male	104	week	elderly	muscle
SRR1170348	S3	male	104	week	elderly	muscle
SRR1170349	S3	male	104	week	elderly	muscle
SRR1170350	S3	male	104	week	elderly	muscle
SRR1170351	S3	male	104	week	elderly	muscle
SRR1170352	S3	male	104	week	elderly	muscle
SRR1170353	S3	male	104	week	elderly	muscle
SRR1170354	S3	male	104	week	elderly	muscle
SRR1170355	S3	female	2	week	juvenile	spleen
SRR1170356	S3	female	2	week	juvenile	spleen
SRR1170357	S2	female	2	week	juvenile	spleen
SRR1170358	S2	female	2	week	juvenile	spleen
SRR1170359	S2	female	2	week	juvenile	spleen
SRR1170360	S2	female	2	week	juvenile	spleen
SRR1170361	S2	female	2	week	juvenile	spleen
SRR1170362	S2	female	2	week	juvenile	spleen
SRR1170363	S2	female	6	week	adolescent	spleen
SRR1170364	S2	female	6	week	adolescent	spleen
SRR1170365	S4	female	6	week	adolescent	spleen
SRR1170366	S4	female	6	week	adolescent	spleen
SRR1170367	S3	female	6	week	adolescent	spleen
SRR1170368	S3	female	6	week	adolescent	spleen
SRR1170369	S3	female	6	week	adolescent	spleen
SRR1170370	S3	female	6	week	adolescent	spleen
SRR1170371	S2	female	21	week	adult	spleen
SRR1170372	S2	female	21	week	adult	spleen
SRR1170373	S2	female	21	week	adult	spleen
SRR1170374	S2	female	21	week	adult	spleen
SRR1170375	S3	female	21	week	adult	spleen
SRR1170376	S2	female	21	week	adult	spleen
SRR1170377	S3	female	21	week	adult	spleen
SRR1170378	S3	female	21	week	adult	spleen
SRR1170379	S2	female	104	week	elderly	spleen
SRR1170380	S2	female	104	week	elderly	spleen
SRR1170381	S2	female	104	week	elderly	spleen
SRR1170382	S2	female	104	week	elderly	spleen
SRR1170383	S3	female	104	week	elderly	spleen
SRR1170384	S3	female	104	week	elderly	spleen
SRR1170385	S2	female	104	week	elderly	spleen
SRR1170387	S2	female	104	week	elderly	spleen
SRR1170386	S2	female	104	week	elderly	spleen
SRR1170388	S2	male	2	week	juvenile	spleen
SRR1170389	S2	male	2	week	juvenile	spleen
SRR1170390	S4	male	2	week	juvenile	spleen
SRR1170391	S4	male	2	week	juvenile	spleen
SRR1170392	S3	male	2	week	juvenile	spleen
SRR1170393	S2	male	2	week	juvenile	spleen
SRR1170394	S2	male	2	week	juvenile	spleen
SRR1170395	S2	male	2	week	juvenile	spleen
SRR1170396	S4	male	6	week	adolescent	spleen
SRR1170397	S4	male	6	week	adolescent	spleen
SRR1170398	S3	male	6	week	adolescent	spleen
SRR1170399	S3	male	6	week	adolescent	spleen
SRR1170400	S3	male	6	week	adolescent	spleen
SRR1170401	S3	male	6	week	adolescent	spleen
SRR1170402	S2	male	6	week	adolescent	spleen
SRR1170403	S2	male	6	week	adolescent	spleen
SRR1170404	S4	male	21	week	adult	spleen
SRR1170405	S4	male	21	week	adult	spleen
SRR1170406	S2	male	21	week	adult	spleen
SRR1170407	S4	male	21	week	adult	spleen
SRR1170408	S4	male	21	week	adult	spleen
SRR1170410	S4	male	21	week	adult	spleen
SRR1170409	S4	male	21	week	adult	spleen
SRR1170411	S2	male	21	week	adult	spleen
SRR1170412	S2	male	21	week	adult	spleen
SRR1170413	S2	male	104	week	elderly	spleen
SRR1170414	S2	male	104	week	elderly	spleen
SRR1170415	S3	male	104	week	elderly	spleen
SRR1170416	S2	male	104	week	elderly	spleen
SRR1170417	S2	male	104	week	elderly	spleen
SRR1170418	S2	male	104	week	elderly	spleen
SRR1170419	S2	male	104	week	elderly	spleen
SRR1170420	S2	male	104	week	elderly	spleen
SRR1170421	S3	female	2	week	juvenile	thymus
SRR1170422	S2	female	2	week	juvenile	thymus
SRR1170423	S2	female	2	week	juvenile	thymus
SRR1170424	S2	female	2	week	juvenile	thymus
SRR1170425	S2	female	2	week	juvenile	thymus
SRR1170426	S2	female	2	week	juvenile	thymus
SRR1170427	S2	female	2	week	juvenile	thymus
SRR1170428	S2	female	2	week	juvenile	thymus
SRR1170429	S2	female	6	week	adolescent	thymus
SRR1170430	S2	female	6	week	adolescent	thymus
SRR1170431	S4	female	6	week	adolescent	thymus
SRR1170432	S4	female	6	week	adolescent	thymus
SRR1170433	S3	female	6	week	adolescent	thymus
SRR1170434	S3	female	6	week	adolescent	thymus
SRR1170435	S2	female	6	week	adolescent	thymus
SRR1170436	S2	female	6	week	adolescent	thymus
SRR1170437	S2	female	21	week	adult	thymus
SRR1170438	S2	female	21	week	adult	thymus
SRR1170439	S2	female	21	week	adult	thymus
SRR1170440	S2	female	21	week	adult	thymus
SRR1170441	S2	female	21	week	adult	thymus
SRR1170442	S2	female	21	week	adult	thymus
SRR1170443	S4	female	21	week	adult	thymus
SRR1170444	S4	female	21	week	adult	thymus
SRR1170445	S2	female	104	week	elderly	thymus
SRR1170446	S2	female	104	week	elderly	thymus
SRR1170447	S2	female	104	week	elderly	thymus
SRR1170448	S2	female	104	week	elderly	thymus
SRR1170449	S2	female	104	week	elderly	thymus
SRR1170450	S2	female	104	week	elderly	thymus
SRR1170451	S2	female	104	week	elderly	thymus
SRR1170452	S2	female	104	week	elderly	thymus
SRR1170453	S2	male	2	week	juvenile	thymus
SRR1170454	S2	male	2	week	juvenile	thymus
SRR1170455	S2	male	2	week	juvenile	thymus
SRR1170456	S2	male	2	week	juvenile	thymus
SRR1170457	S4	male	2	week	juvenile	thymus
SRR1170458	S4	male	2	week	juvenile	thymus
SRR1170459	S2	male	2	week	juvenile	thymus
SRR1170460	S2	male	2	week	juvenile	thymus
SRR1170461	S2	male	6	week	adolescent	thymus
SRR1170462	S2	male	6	week	adolescent	thymus
SRR1170463	S2	male	6	week	adolescent	thymus
SRR1170464	S2	male	6	week	adolescent	thymus
SRR1170465	S4	male	6	week	adolescent	thymus
SRR1170467	S4	male	6	week	adolescent	thymus
SRR1170466	S4	male	6	week	adolescent	thymus
SRR1170468	S2	male	6	week	adolescent	thymus
SRR1170469	S2	male	6	week	adolescent	thymus
SRR1170470	S2	male	21	week	adult	thymus
SRR1170471	S2	male	21	week	adult	thymus
SRR1170472	S3	male	21	week	adult	thymus
SRR1170473	S3	male	21	week	adult	thymus
SRR1170474	S3	male	21	week	adult	thymus
SRR1170475	S3	male	21	week	adult	thymus
SRR1170476	S3	male	21	week	adult	thymus
SRR1170477	S3	male	21	week	adult	thymus
SRR1170478	S3	male	104	week	elderly	thymus
SRR1170479	S3	male	104	week	elderly	thymus
SRR1170480	S2	male	104	week	elderly	thymus
SRR1170482	S3	male	104	week	elderly	thymus
SRR1170481	S2	male	104	week	elderly	thymus
SRR1170483	S2	male	104	week	elderly	thymus
SRR1170484	S2	male	104	week	elderly	thymus
SRR1170485	S2	male	104	week	elderly	thymus
SRR1170486	S2	male	104	week	elderly	thymus
SRR1170488	S2	male	2	week	juvenile	testes
SRR1170487	S2	male	2	week	juvenile	testes
SRR1170490	S2	male	2	week	juvenile	testes
SRR1170489	S3	male	2	week	juvenile	testes
SRR1170492	S2	male	2	week	juvenile	testes
SRR1170491	S2	male	2	week	juvenile	testes
SRR1170493	S2	male	2	week	juvenile	testes
SRR1170494	S2	male	2	week	juvenile	testes
SRR1170496	S2	male	6	week	adolescent	testes
SRR1170495	S2	male	6	week	adolescent	testes
SRR1170498	S2	male	6	week	adolescent	testes
SRR1170497	S2	male	6	week	adolescent	testes
SRR1170500	S2	male	6	week	adolescent	testes
SRR1170499	S2	male	6	week	adolescent	testes
SRR1170502	S2	male	6	week	adolescent	testes
SRR1170501	S2	male	6	week	adolescent	testes
SRR1170504	S2	male	21	week	adult	testes
SRR1170503	S2	male	21	week	adult	testes
SRR1170506	S2	male	21	week	adult	testes
SRR1170505	S2	male	21	week	adult	testes
SRR1170508	S2	male	21	week	adult	testes
SRR1170507	S2	male	21	week	adult	testes
SRR1170510	S2	male	21	week	adult	testes
SRR1170509	S2	male	21	week	adult	testes
SRR1170512	S2	male	104	week	elderly	testes
SRR1170511	S2	male	104	week	elderly	testes
SRR1170514	S4	male	104	week	elderly	testes
SRR1170513	S4	male	104	week	elderly	testes
SRR1170516	S3	male	104	week	elderly	testes
SRR1170515	S3	male	104	week	elderly	testes
SRR1170518	S3	male	104	week	elderly	testes
SRR1170517	S3	male	104	week	elderly	testes
SRR1170519	S4	female	2	week	juvenile	uterus
SRR1170520	S2	female	2	week	juvenile	uterus
SRR1170521	S3	female	2	week	juvenile	uterus
SRR1170522	S3	female	2	week	juvenile	uterus
SRR1170523	S3	female	2	week	juvenile	uterus
SRR1170524	S3	female	2	week	juvenile	uterus
SRR1170525	S3	female	2	week	juvenile	uterus
SRR1170526	S3	female	2	week	juvenile	uterus
SRR1170527	S2	female	6	week	adolescent	uterus
SRR1170528	S2	female	6	week	adolescent	uterus
SRR1170529	S2	female	6	week	adolescent	uterus
SRR1170530	S2	female	6	week	adolescent	uterus
SRR1170531	S2	female	6	week	adolescent	uterus
SRR1170532	S2	female	6	week	adolescent	uterus
SRR1170533	S4	female	6	week	adolescent	uterus
SRR1170534	S4	female	6	week	adolescent	uterus
SRR1170535	S2	female	21	week	adult	uterus
SRR1170536	S2	female	21	week	adult	uterus
SRR1170537	S2	female	21	week	adult	uterus
SRR1170538	S2	female	21	week	adult	uterus
SRR1170539	S2	female	21	week	adult	uterus
SRR1170541	S2	female	21	week	adult	uterus
SRR1170540	S2	female	21	week	adult	uterus
SRR1170542	S2	female	21	week	adult	uterus
SRR1170543	S2	female	21	week	adult	uterus
SRR1170544	S2	female	104	week	elderly	uterus
SRR1170545	S2	female	104	week	elderly	uterus
SRR1170546	S3	female	104	week	elderly	uterus
SRR1170547	S3	female	104	week	elderly	uterus
SRR1170548	S2	female	104	week	elderly	uterus
SRR1170549	S2	female	104	week	elderly	uterus
SRR1170550	S4	female	104	week	elderly	uterus
SRR1170552	S4	female	104	week	elderly	uterus
SRR1170551	S4	female	104	week	elderly	uterus
