# Supplementary material for: Rat microbial biogeography and age-dependent lactic acid bacteria in healthy lungs
Source: Lab Anim (NY). 2024 Jan 31;53(2):43–55. doi: 10.1038/s41684-023-01322-x (PMC10834367; doi:10.1038/s41684-023-01322-x)
Supplement: Supplementary file 3 — Supplementary Data 1–8. [file 41684_2023_1322_MOESM3_ESM.zip › Supplementary Tables/Supplementary Data 3. Microbial relative abundances (%) of the 4 developmental stages at the phylum, the order, and the species levels.xlsx]

## Sheet: Phylum
Supplementary Data 3. Microbial relative abundances (%) of the 4 developmental stages at the phylum, the order, and the species levels.
	Newborn	Adolescent	Adult	Senior
Firmicutes	66.024	69.3427	65.6181	65.8488
Proteobacteria	22.0868	20.0205	22.0195	20.9736
Actinobacteria	5.90976	5.0106	6.47591	6.74428
Euryarchaeota	2.70867	2.46122	2.88503	2.79988
Unclassified	1.24297	1.00426	1.21275	1.55107
Bacteroidetes	1.15395	1.01886	1.04538	1.19714
Cyanobacteria	0.526659	0.896349	0.475612	0.596127
Fusobacteria	0.133025	0.0859863	0.0865872	0.0866769
Deinococcus-Thermus	0.0920691	0.0649599	0.066767	0.0732943
Tenericutes	0.0627579	0.0471307	0.054028	0.0609692
Spirochaetes	0.0364213	0.0293768	0.0298241	0.034204
Crenarchaeota	0.0229629	0.0180925	0.0306109	0.0339123

## Sheet: Order
Table S3. Microbial relative abundances (%) of the 4 developmental stages at the order level.
	Newborn	Adolescent	Adult	Senior
Bacillales	65.5274	70.9325	67.1694	68.5172
Burkholderiales	7.76153	7.60739	8.01024	7.42507
Pasteurellales	5.82265	3.96486	5.28506	4.90582
Oceanospirillales	5.19763	5.66895	5.38316	5.35781
Lactobacillales	3.81466	1.50909	1.38127	0.433493
Streptomycetales	3.17976	2.65162	3.92835	4.33939
Methanococcales	2.64661	2.38601	2.79304	2.72378
Clostridiales	1.72779	1.70328	1.74126	1.63251
Ortervirales	1.29	1.02761	1.2504	1.5671
Pseudomonadales	1.1151	1.05664	1.26952	1.23781
Bifidobacteriales	1.017	0.719425	0.898851	0.910605
Rhizobiales	0.899827	0.77265	0.889432	0.949365

## Sheet: Species
Table S3. Microbial relative abundances (%) of the 4 developmental stages at the species level.
	Newborn	Adolescent	Adult	Senior
Acidihalobacter prosperus	0.213847	0.857243	0.262129	1.62492
Salmonella enterica	2.71665	10.4619	7.22726	59.3094
Pantoea sp. At-9b	0.143885	0.36739	0.112341	0.609343
Candidatus Arsenophonus lipoptenae	0.171606	0.796011	0.0956978	0.575491
Lactobacillus animalis	5.50723	2.41428	4.66006	0.440081
Streptococcus himalayensis	0.236288	0.253674	0.0582508	0.440081
Lactobacillus johnsonii	0.509537	12.3425	1.22327	2.67434
Streptococcus respiraculi	1.93387	0.857243	0.195556	1.32024
Lactobacillus murinus	85.3554	42.8709	81.8674	15.5044
Streptococcus suis	1.81902	2.86039	0.973621	6.60122
Lactobacillus reuteri	1.39265	25.9185	3.32446	10.9005
Pairwise (Wilcoxon rank sum tests with BH correction) p-values for the two species described in the main text
Lactobacillus murinus
	Newborn	Adolescent	Adult
Adolescent	1.441e-05	NA	NA
Adult	0.0186714	0.0483702	NA
Senior	1.36176e-06	0.757511	0.0186714
Salmonella enterica
	Newborn	Adolescent	Adult
Adolescent	0.000314676	NA	NA
Adult	0.894766	0.000155126	NA
Senior	0.894766	0.000326474	0.894766
